# Supplementary material for: Co-dependence between trypanosome nuclear lamina components in nuclear stability and control of gene expression
Source: Nucleic Acids Res. 2016 Sep 12;44(22):10554–70. doi: 10.1093/nar/gkw751 (PMC5159534; doi:10.1093/nar/gkw751)
Supplement: SUPPLEMENTARY DATA [file supp_gkw751_nar-01100-x-2016-File024.xlsx]

## Sheet: no control
Gene	0 h, A	0 h, B	24 h, C	12 h, A	12 h, B	12 h, C	24 h, A	24 h, B	48 h, C	48 h, A	48 h, B	0 h, C	min	log2(12h/0h)	log2(24h/0h)	log2(48h/0h)	pval, log2(12h/0h)	pval, log2(24h/0h)	pval, log2(48h/0h)	FDR, log2(12h/0h)	FDR, log2(24h/0h)	FDR, log2(48h/0h)	pFDR, log2(12h/0h)	pFDR, log2(24h/0h)	pFDR, log2(48h/0h)	neglog10(pFDR, log2(12h/0h))	neglog10(pFDR, log2(24h/0h))	neglog10(pFDR, log2(48h/0h))
Tb427.08.2861	14186.2	12592.2	10291.8	7431.77	7865.31	12430.2	7656.61	5268.23	6101.04	8024.52	6077.81	6541.14	5268.23	-0.418949	-0.962295	-0.844572	0.186928	0.0106256	0.0126579	0.481599	0.0665675	0.032015	0.237654	0.0247778	0.00714169	0.624055	1.60594	2.1462
Tb427tmp.02.0740	8157.16	7846.51	7186.97	7773.61	8991.56	7551.73	5764.14	6271.48	5691.99	5277.53	4580.06	5113.47	4580.06	0.0684166	-0.387545	-0.631366	0.518699	0.00581365	0.00151998	0.712785	0.0535193	0.00987513	0.35171	0.0199447	0.00220225	0.453815	1.70017	2.65713
Tb427.08.6450	5991.4	6113.89	6461.88	5240.42	4346.01	5278.67	5702.37	5750.47	5236.89	4250.9	4326.82	4197.95	4197.95	-0.320824	-0.153793	-0.539356	0.0212833	0.0442699	0.000188003	0.271613	0.134624	0.00478114	0.134022	0.0500781	0.00106624	0.872823	1.30035	2.97214
Tb427.03.5050	4482.03	3949.21	3905.74	4513.98	5352.27	4321.81	3828.95	3643.71	3394.98	3547.25	3380.29	3506.32	3380.29	0.201689	-0.182949	-0.241714	0.16766	0.0939629	0.0298059	0.464157	0.209485	0.0585972	0.229029	0.0779253	0.0130677	0.640109	1.10832	1.8838
Tb427tmp.02.4170	7535.57	7462.83	6966.91	7130.73	6642.18	6842.15	4585.59	4448.81	4668.12	3477.69	3217.56	3220.68	3217.56	-0.0915286	-0.680786	-1.14741	0.119732	0.000131041	3.51294e-05	0.416604	0.0218247	0.00298396	0.205566	0.00846507	0.000671641	0.68705	2.07237	3.17286
Tb427tmp.01.3110	5623.13	6042.01	5534.89	5509.87	6705.91	6514.72	5717.75	5718.66	4888.86	3477.58	3413.46	3110.52	3110.52	0.122978	-0.0753041	-0.782186	0.273827	0.410568	0.00024105	0.554464	0.544976	0.00519219	0.27359	0.202723	0.00116114	0.5629	0.693097	2.93511
Tb427.10.3280	6698.72	6725.96	6667.03	6226.03	6309.98	5547.92	4369.79	4783.57	4431.88	3110.43	3452.76	3372.68	3110.43	-0.151892	-0.564561	-1.01588	0.0504714	7.55151e-05	5.47013e-06	0.328059	0.0194973	0.0024597	0.162086	0.00790602	0.000676309	0.790255	2.10204	3.16986
Tb427.07.4770	3587.02	3617.49	3525.29	4176.84	4412.15	4157.46	3898.09	3956.45	3865.86	2998.22	3252.16	3263.64	2998.22	0.248474	0.127399	-0.173495	0.00146088	0.000958293	0.0111197	0.185893	0.0281263	0.0294794	0.0946632	0.0105037	0.00657589	1.02382	1.97866	2.18205
Tb427.10.11390	5559.58	5035.95	5346.8	4907.33	5109.38	5202.72	3488.35	3412.53	3591.45	2841.2	2881.35	3123.08	2841.2	-0.0669493	-0.603527	-0.849827	0.241141	0.000348441	0.000176024	0.527643	0.025871	0.00462843	0.260496	0.00988707	0.00104966	0.584198	2.00493	2.97895
Tb427tmp.03.0410	5804.21	5852.85	5727.08	5508.15	5306.6	5086.92	3901.84	3976.81	3872.49	2715.56	2690.83	2640.48	2640.48	-0.128593	-0.564971	-1.11127	0.0176887	2.55464e-06	2.13572e-07	0.263294	0.00525456	0.000888033	0.129917	0.00258541	0.00019804	0.886333	2.58747	3.70325
Tb427.08.5260	6593.62	7243.28	6039.98	5215.99	4975.18	4794.29	2934.11	3376.27	2972.19	2666.58	2610.74	2560.87	2560.87	-0.407529	-1.0985	-1.3425	0.0114759	0.000711735	0.000326862	0.24122	0.0270567	0.00557006	0.119442	0.0103891	0.00124218	0.922843	1.98342	2.90582
Tb427tmp.03.0250	5691.25	5911.12	5546.23	5841.85	5951.55	6016.61	4164.18	4234.14	3959.88	2723.87	2531.83	2490.24	2490.24	0.0545971	-0.472623	-1.14658	0.134327	0.000286091	1.6596e-05	0.429235	0.025871	0.00250931	0.211798	0.00998406	0.000559602	0.674078	2.00069	3.25212
Tb427tmp.01.1920	4751.94	4943.11	4435.25	4738.41	4107.64	4197.96	3077.95	3169.9	2965.88	2453.44	2467.07	2440.01	2440.01	-0.115403	-0.616934	-0.940911	0.215636	0.000504819	0.000108767	0.507211	0.0266529	0.00427005	0.250454	0.00995262	0.000955988	0.601272	2.00206	3.01955
Tb427tmp.01.1475	7799.18	7220.78	5285.05	5688.88	5663.27	6138.06	3566.61	3664.22	3528.29	3276.95	2435.25	2409.43	2409.43	-0.215288	-0.916277	-1.32199	0.293032	0.0139213	0.00747865	0.571304	0.0750006	0.0230964	0.281978	0.0278991	0.00515213	0.549784	1.55441	2.28801
Tb427.10.5620	8801.75	9448.09	7334.77	9289.66	11038.7	9162.33	6346.57	6186.32	4965.44	3037.56	2367.23	2484.67	2367.23	0.204984	-0.548059	-1.69728	0.208947	0.0241014	0.000859293	0.503502	0.0978684	0.00785119	0.248652	0.0364056	0.00175314	0.604408	1.43883	2.75618
Tb427tmp.02.2040	4207.23	3548.83	4383.81	3826.55	4080.06	3962.18	4012.95	3668.97	4009.74	2334.96	2815.93	2923.36	2334.96	-0.0325792	-0.0542736	-0.588353	0.749751	0.62011	0.0122037	0.864992	0.724705	0.0312557	0.42683	0.269579	0.0069724	0.369745	0.569314	2.15662
Tb427.10.5030	3793.65	3477.81	3546.28	3737.08	3746.55	3481.53	2863.71	2822.09	2606.19	2623.05	2260.76	2424.04	2260.76	0.0195271	-0.38361	-0.565882	0.72338	0.00251578	0.00118462	0.848503	0.039116	0.00881156	0.418699	0.0145768	0.00196506	0.378098	1.83634	2.70662
Tb427.06.4010	5804.68	5587.46	6491.04	4254.9	4352.17	4941	4711.59	4543.78	4657.67	2257.32	2710.16	2417.35	2257.32	-0.400517	-0.362166	-1.27597	0.0140327	0.00876521	0.000320479	0.257073	0.0619122	0.00548375	0.128421	0.0230411	0.00122293	0.891365	1.6375	2.9126
Tb427.10.2890	5248.99	5259.42	5314.84	4791.45	4690.91	4943.19	4098.57	4123.33	3751.29	2495.95	2675.59	2251.99	2251.99	-0.13342	-0.402238	-1.09187	0.00360886	0.000459258	2.31069e-05	0.206925	0.025871	0.00276618	0.102103	0.00988916	0.000621057	0.990961	2.00484	3.20687
Tb427.04.2180	4169.68	4105.76	4000.49	4274.26	4113.17	4053.1	3035.64	2917.15	2813.97	2457.96	2229.72	2392	2229.72	0.0192153	-0.485717	-0.794076	0.542017	0.000132582	3.24503e-05	0.730767	0.0218247	0.00295714	0.360583	0.0083862	0.000661327	0.442994	2.07643	3.17958
Tb427tmp.244.1740	6784.09	6079	7426.61	5915.12	6479.69	5750.4	4337.15	4618.44	4372.15	2212.68	2524.4	2171.41	2171.41	-0.161159	-0.606316	-1.5543	0.185378	0.00435423	0.000385596	0.480226	0.0477413	0.00588856	0.236958	0.0177689	0.00132182	0.625328	1.75034	2.87883
Tb427.10.11300	4977.71	4585.79	4458.73	4983.25	4617.93	4363.18	4463.56	4830.09	4322.35	2176.27	2333.5	2161.01	2161.01	-0.00596627	-0.0424125	-1.07179	0.939365	0.567223	0.000121495	0.968631	0.681937	0.00430319	0.477953	0.25367	0.00096703	0.320615	0.59573	3.01456
Tb427tmp.160.3530	3092.46	3076.38	2459.22	3882.64	4185.19	3706.84	3259.2	3398.5	2951.05	2482.6	2149.69	2299.04	2149.69	0.448579	0.155312	-0.315903	0.0139191	0.255989	0.0694501	0.257073	0.401387	0.113001	0.128552	0.14935	0.0252003	0.890921	0.825795	1.59859
Tb427tmp.211.4850	3633.55	3190	3038.82	3463.94	3837.84	3171.57	2443.54	2538.46	2263.12	2255.21	1987.36	2082.61	1987.36	0.086718	-0.444922	-0.640826	0.481509	0.0112143	0.00376866	0.690083	0.0681438	0.0153669	0.340576	0.0253712	0.00343111	0.467787	1.59566	2.46457
Tb427.06.4980	3547.48	3369.49	3000.07	3740.23	3941.92	3509.46	2310.18	2408.93	2108.9	2345.91	1921.37	2047.83	1921.37	0.174436	-0.538444	-0.651102	0.105653	0.00498528	0.00420475	0.400337	0.0505611	0.0164159	0.197793	0.0188728	0.00366099	0.70379	1.72416	2.4364
Tb427tmp.01.7800	3101.88	3762.19	4147.8	4062.6	3852.68	3821.31	3297.89	3374.26	3071.61	1848.65	2049.39	2049.24	1848.65	0.0919533	-0.176509	-0.888759	0.48543	0.255282	0.00569167	0.691774	0.400925	0.019467	0.341426	0.149138	0.00434382	0.466703	0.826411	2.36213
Tb427.08.6180	3387.82	2952.82	3052.75	3206.52	3596.84	3279.23	2202.49	2285.4	2168.26	1960.29	1844.66	1955.4	1844.66	0.102148	-0.496958	-0.705489	0.266264	0.00257388	0.00090059	0.54898	0.0396961	0.00788348	0.270884	0.0148286	0.00175809	0.567217	1.8289	2.75496
Tb427tmp.02.4000	3720.27	3723.3	3617.11	4142.91	3662.09	3531.09	2744.47	2834.58	2568.15	1832.67	1877.72	1920.02	1832.67	0.0354832	-0.441064	-0.974129	0.652961	0.000345289	1.91468e-06	0.802355	0.025871	0.00199031	0.395907	0.00989005	0.000443859	0.402407	2.0048	3.35275
Tb427tmp.01.1465	4270.48	4022.11	3622.84	3269.46	3203.11	3247.23	2298.08	2165.74	2184.84	2096.28	1806.24	1906.7	1806.24	-0.293834	-0.841696	-1.03642	0.0181597	0.000811745	0.000598992	0.264963	0.0270567	0.00674048	0.131929	0.0104431	0.00150319	0.879659	1.98117	2.82299
Tb427.10.14580	3186.09	3069.34	2691.51	3161.66	3531.78	3131.19	2351.22	2228.6	2131.39	2218.18	1793.09	2101.87	1793.09	0.135009	-0.414821	-0.54948	0.211916	0.0100807	0.00850667	0.505248	0.0654564	0.0249784	0.249305	0.0243488	0.00557457	0.603269	1.61352	2.25379
Tb427.10.8230	4052.66	4087.36	4718.88	3755.43	3641.05	3798.32	3127.34	3225.35	3108.19	1680.58	1914.26	1693.39	1680.58	-0.199938	-0.442721	-1.28191	0.0665041	0.00670164	0.000388242	0.349257	0.0566642	0.00588856	0.172486	0.0210851	0.0013163	0.763245	1.67602	2.88065
Tb427tmp.01.0355	2060.87	2059.9	1931.78	2567.01	2812.26	2242.76	1861.92	1746.63	1641.3	1832.56	1725.12	1783.47	1641.3	0.332632	-0.205268	-0.180393	0.0372924	0.0252519	0.0109921	0.308572	0.10046	0.0292276	0.152259	0.0373992	0.00651917	0.817417	1.42714	2.18581
Tb427.10.8430	3296.96	3328.37	2999.95	3225.33	3132.93	2940.3	1913.31	1875.68	1825.89	1934.64	1605.75	1621.59	1605.75	-0.04982	-0.777573	-0.898901	0.462454	0.000241771	0.000575909	0.675026	0.0246968	0.00664253	0.333079	0.00929178	0.00148135	0.477453	2.0319	2.82934
Tb427.05.1610	2246.42	2139.26	2086.94	2593.58	2398.86	2249.05	1859.03	1739.89	1772.04	1804.73	1555.28	1654.72	1555.28	0.16194	-0.269167	-0.368177	0.080685	0.00337213	0.00490728	0.368567	0.0434808	0.0179538	0.182006	0.0161742	0.00400387	0.739913	1.79118	2.39752
Tb427.10.12850	2165.97	1870.51	1539.84	1890.49	2120.26	2152.42	2224.09	2227.45	2072.7	2613.7	2272.61	2433.55	1539.84	0.14436	0.226496	0.392502	0.38075	0.167953	0.0477257	0.618775	0.30195	0.084408	0.305323	0.112344	0.0188238	0.51524	0.949452	1.72529
Tb427tmp.01.1350	3047.81	3316.97	3393.35	3541.22	3402.3	3213.27	2536.93	2655.57	2581.87	1624.5	1622.63	1534.43	1534.43	0.0577668	-0.32788	-1.02913	0.400763	0.0039012	0.000108409	0.633964	0.0461132	0.00427005	0.312818	0.0171661	0.000957377	0.504709	1.76533	3.01892
Tb427tmp.02.2430	2023.68	2054.16	1969.94	2410.69	2543.09	2256.81	1764.8	1804.03	1812.38	1833.91	1506.99	1569.18	1506.99	0.253711	-0.168477	-0.300663	0.0108971	0.00149121	0.0213067	0.240273	0.0317483	0.0456479	0.119943	0.0118832	0.0101815	0.921023	1.92507	1.99219
Tb427tmp.244.2590	4083.1	4455.23	4321.15	4007.78	3414.61	3392.93	2474.95	2635.84	2159.78	1637.9	1676.98	1487.02	1487.02	-0.249757	-0.82269	-1.42116	0.0408912	0.00046248	2.62491e-05	0.315341	0.025871	0.0029105	0.156757	0.00981927	0.000649071	0.804774	2.00792	3.18771
Tb427tmp.01.3020	2311.54	2112.32	2133.43	2517.9	2259.23	2300.07	1781.79	1717.97	1719.32	1463.13	1496.76	1477.37	1463.13	0.110081	-0.329304	-0.56343	0.165068	0.00258517	0.000380901	0.461799	0.0396961	0.00588768	0.227891	0.0148093	0.00131301	0.642273	1.82947	2.88173
Tb427.05.1820	4668.78	4186.02	3651.09	3368.86	3369.22	3609.97	2136.19	2016.65	2016.48	1843.37	1487	1437.16	1437.16	-0.273249	-1.01942	-1.39129	0.0775995	0.00205528	0.00129451	0.365609	0.0369498	0.00918529	0.18052	0.0137448	0.00204841	0.743475	1.86186	2.68858
Tb427.10.9800	2998.72	2656.36	3108.5	2845.41	2580.99	2819.43	2172.2	2202.75	1970.8	1434.84	1531.26	1405.89	1405.89	-0.0878549	-0.465729	-1.00323	0.341611	0.006425	0.000490449	0.605441	0.055493	0.00622831	0.298743	0.0206426	0.00139077	0.524702	1.68524	2.85675
Tb427.08.6030	2462.22	2290.21	2025.08	2294.31	2349.78	2133.07	1627.81	1657.26	1533.95	1679.94	1383.79	1448.59	1383.79	-7.38022e-05	-0.492018	-0.586885	0.999393	0.0078822	0.0083434	0.999639	0.0589367	0.0247357	0.493253	0.0219353	0.00551631	0.30693	1.65886	2.25835
Tb427tmp.244.2725	2151.96	1945.23	1765	2229.73	2235.58	2224.49	1595.81	1370.06	1493.74	1745.3	1462.68	1842.82	1370.06	0.190527	-0.394521	-0.214925	0.0691883	0.0225238	0.165517	0.354013	0.0945675	0.227888	0.174711	0.0351777	0.0508212	0.75768	1.45373	1.29396
Tb427.06.2100	3007.38	2974.6	3314.78	3369.67	3113.13	3101.83	1964.01	1741.3	1913.57	1497.7	1357.78	1612.63	1357.78	0.0439934	-0.726447	-1.05707	0.52863	0.000656185	0.000252253	0.720956	0.0270567	0.0052053	0.355742	0.0104307	0.00116083	0.448865	1.98169	2.93523
Tb427.10.5610	1962.37	1894.43	1665.4	1794.68	2383.22	1812	1476.7	1427.23	1324.12	1539.64	1341.65	1378.32	1324.12	0.117289	-0.385252	-0.374522	0.505179	0.0127012	0.017848	0.705155	0.0718206	0.0401604	0.347946	0.0267238	0.00895803	0.458489	1.5731	2.04779
Tb427tmp.50.0005	2445.99	2304.34	2370.46	2677.6	2711.32	2609.56	1799.11	1558.09	1777.03	1429.32	1288.63	1561.05	1288.63	0.16769	-0.471889	-0.734763	0.00447534	0.00160825	0.000434761	0.20716	0.0331257	0.00599112	0.103929	0.0123305	0.00133713	0.983262	1.90902	2.87383
Tb427.10.220	3039.32	3084.72	2233.1	2669.72	2890.21	2598.67	1632.95	1604.77	1573.6	1760.18	1287.19	1290.62	1287.19	-0.0346873	-0.796574	-0.945983	0.830797	0.0130054	0.0135703	0.910767	0.0725425	0.033495	0.449467	0.0270084	0.00747231	0.347302	1.5685	2.12654
Tb427tmp.160.0815	2362.51	2151.65	2603.28	2304.61	2183.57	1953.64	1534.52	1582.61	1603.47	1286.46	1516.67	1445.81	1286.46	-0.143891	-0.592391	-0.744256	0.246842	0.00376631	0.0028943	0.533195	0.0454071	0.0134539	0.263118	0.0168908	0.00300035	0.57985	1.77235	2.52283
Tb427.07.3680	3638.01	3631.27	3138.3	2731.6	2796.47	2790.14	1821.21	1755.46	1969.18	1474.57	1277.95	1429.55	1277.95	-0.323288	-0.908154	-1.31534	0.0139539	0.000791959	0.000294942	0.257073	0.0270567	0.00541243	0.128284	0.0104543	0.00121014	0.891829	1.9807	2.91716
Tb427.04.1230	1844.96	1825.37	1935.15	1775.31	1813.42	1897.43	1773.01	1760.44	1817.14	1276.05	1471.96	1540.69	1276.05	-0.0310424	-0.0671423	-0.386298	0.466201	0.0885897	0.00701768	0.67861	0.202144	0.0222574	0.334878	0.0751945	0.00496363	0.475114	1.12381	2.3042
Tb427.03.4360	1749.78	1733.38	1736.73	2113.36	2047.47	1809.51	1405.42	1382.95	1314.54	1408.92	1264.95	1518.8	1264.95	0.193794	-0.347376	-0.316148	0.0537179	0.000179288	0.00967809	0.334623	0.0228726	0.0270077	0.165121	0.00864037	0.00602298	0.782199	2.06347	2.22019
Tb427tmp.01.1625	3881.2	4052.91	3422.29	3175.54	2925.78	2816.14	2823.7	3240.46	2630.69	1415.73	1472.26	1259.34	1259.34	-0.348799	-0.385273	-1.45325	0.0197689	0.0271013	0.00026821	0.266046	0.104106	0.00532323	0.131276	0.0387398	0.00118713	0.881816	1.41184	2.9255
Tb427.03.3450	2699.77	2898.82	3113.83	3319.86	3139.32	3105.02	2182.53	2220.44	2184.74	1244.68	1324.6	1500.75	1244.68	0.134571	-0.403296	-1.09804	0.106698	0.00414738	0.000396814	0.401079	0.04695	0.00588856	0.197905	0.0174647	0.00133076	0.703543	1.75784	2.8759
Tb427.10.270	2640.78	2689.64	2807.51	2825.93	2714.82	2600.62	1681.06	1703.42	1650.65	1304.47	1237.49	1247.84	1237.49	0.000610974	-0.69263	-1.10254	0.989456	3.7117e-05	1.11933e-05	0.995078	0.0168305	0.0024597	0.491003	0.00626068	0.000561043	0.308916	2.20338	3.251
Tb427.04.1860	2341.21	2395.46	2437.54	2377.89	2211.83	2306.98	1787.29	1581.42	1585.54	1346.11	1269.42	1235.99	1235.99	-0.0569149	-0.534152	-0.897392	0.171497	0.00054583	1.33626e-05	0.468908	0.0270567	0.00250931	0.231439	0.0102297	0.00059004	0.635564	1.99014	3.22912
Tb427.10.14760	2167.55	2036.51	2231.46	2226.95	2266.61	2350.79	2183.99	2125.35	2005.87	1226.91	1557.13	1575.52	1226.91	0.0888555	-0.0272289	-0.561877	0.115621	0.632995	0.00550594	0.411323	0.7344	0.0191962	0.20302	0.273186	0.00428136	0.692462	0.563542	2.36842
Tb427.10.8940	1913.71	2025.49	1698.54	1943.64	2220.32	2095.49	1776.66	1584.19	1604.72	1225.92	1255.34	1237.76	1225.92	0.150917	-0.183157	-0.6002	0.172463	0.120098	0.00266988	0.469315	0.242366	0.0128637	0.231575	0.0901666	0.00286873	0.635309	1.04495	2.54231
Tb427.10.190	2382.2	1907.17	1755.37	2281.62	2681.53	2236.88	1694.76	1728.12	1542.49	1621.55	1208.91	1415.94	1208.91	0.252321	-0.283777	-0.50944	0.177849	0.142216	0.0549269	0.473354	0.270765	0.0939087	0.233577	0.100767	0.0209426	0.63157	0.996681	1.67897
Tb427.10.14140	3839.86	4065.52	3811.07	3845.28	4148.81	3941.92	2962.78	3029.68	2514.62	1411.81	1340.83	1205.07	1205.07	0.0267853	-0.461801	-1.5658	0.575981	0.00406926	1.36781e-05	0.752495	0.0465825	0.00250931	0.371312	0.017328	0.000589924	0.430261	1.76125	3.2292
Tb427tmp.211.3955	3598.05	3764.55	3999.87	2707.64	2194.13	2809.3	1876.4	2222.46	2012.57	1184.77	1380.86	1176.21	1176.21	-0.559273	-0.894696	-1.60246	0.0054984	0.000341746	4.61061e-05	0.220532	0.025871	0.00306121	0.108817	0.00988179	0.000684049	0.963302	2.00516	3.16491
Tb427.10.1590	1772.2	1674.64	1652.98	1945.59	1955.14	1830.25	1472.22	1245.51	1405.03	1163.13	1161.62	1232.53	1161.62	0.168336	-0.306831	-0.519669	0.0179891	0.0131284	0.000293026	0.264963	0.0728442	0.00541243	0.130927	0.0270969	0.00121031	0.882971	1.56708	2.9171
Tb427.05.1000	1960.3	2041.8	2175.23	2170.54	2066.86	2048.59	1823.86	1977.41	1737.96	1167.09	1344.94	1145.5	1145.5	0.0251561	-0.157298	-0.756112	0.64693	0.0863368	0.000702233	0.797499	0.199268	0.0072906	0.393557	0.074132	0.00162587	0.404992	1.12999	2.78891
Tb427.01.3850	1607.83	1546.9	1544.29	1755.59	1402.22	1423.81	1415.16	1789.09	1441.89	1203.28	1141.57	1180.2	1141.57	-0.0365001	-0.0163236	-0.414716	0.753288	0.892315	0.000141172	0.867139	0.931936	0.00438652	0.427873	0.346666	0.000991706	0.368685	0.460089	3.00362
Tb427.03.3270	2505.25	2496.48	1699.74	2217.12	2776.78	2547.47	2072.53	1830.96	1701.51	1353.73	1128.92	1132.43	1128.92	0.170347	-0.257765	-0.890451	0.421062	0.273715	0.0206325	0.646783	0.419384	0.0444968	0.319174	0.156005	0.00992322	0.495972	0.806862	2.00335
Tb427.10.2840	3135.51	2834.71	3207.55	2700.98	2610.71	2749.21	2081.65	2007.15	1973.69	1162.27	1167.24	1118.08	1118.08	-0.187203	-0.598235	-1.41255	0.0372168	0.000936585	7.76315e-05	0.30826	0.0280979	0.00369624	0.152105	0.010493	0.000827422	0.817857	1.9791	3.08227
Tb427.02.6090	3587.13	3789.3	3295.54	2980.29	2335.94	2786.13	1755.27	1999.85	1878.48	1133.14	1157.83	1082.56	1082.56	-0.397412	-0.921695	-1.66149	0.0229836	0.000463042	7.39875e-05	0.275228	0.025871	0.00366238	0.136391	0.00976291	0.000816747	0.865214	2.01042	3.08791
Tb427tmp.211.0050	2089.48	2087.43	2289.7	2264.11	1915.28	2119.96	1839.04	1893.23	1611.55	1068.23	1251.82	1065.68	1065.68	-0.0378055	-0.275138	-0.933541	0.669956	0.0266779	0.000352737	0.814147	0.103246	0.00578332	0.401725	0.0384058	0.00129795	0.396071	1.4156	2.88674
Tb427tmp.244.2630	1896.62	1748.7	1705.14	1844.23	1920.37	1764.46	1411.86	1347.16	1276.6	1228.71	1100.82	1063.26	1063.26	0.0473723	-0.406871	-0.65719	0.462671	0.00329916	0.001041	0.675102	0.0431756	0.00843756	0.333116	0.01613	0.00188166	0.477404	1.79237	2.72546
Tb427.05.1930	1736	1714.54	2218.91	1673.07	1562.89	1703.14	1387.67	1497.44	1525.91	1063.1	1184.06	1113.67	1063.1	-0.198961	-0.362096	-0.754393	0.225602	0.0691013	0.010254	0.514888	0.1737	0.0280133	0.254096	0.0646139	0.00624725	0.595003	1.18967	2.20431
Tb427.03.5180	1503.05	1755.09	1998.66	1719.59	1467.47	1750.92	1558.76	1527.91	1519.84	1049.29	1288	1140.15	1049.29	-0.0902645	-0.19051	-0.596157	0.563313	0.2056	0.020329	0.743475	0.345148	0.0440708	0.366854	0.12839	0.00982823	0.435507	0.89147	2.00752
Tb427.05.360	1833.25	1722.66	1946.91	1877.47	1943.77	2029.42	1747.03	1665	1649.41	1042.38	1164.06	1156.16	1042.38	0.0884283	-0.120622	-0.710596	0.212613	0.10863	0.000708149	0.505835	0.228693	0.00732458	0.249686	0.0850702	0.00163345	0.602606	1.07022	2.78689
Tb427.06.4140	1828.82	2121.3	2022.04	2089.91	1757.31	1878.26	1794.3	1834.95	1724.33	1148.01	1118.74	1041.12	1041.12	-0.0608565	-0.157747	-0.852349	0.560529	0.0879039	0.000633527	0.741334	0.201254	0.00688682	0.365812	0.0748635	0.00153583	0.436743	1.12573	2.81366
Tb427.05.3090	1185.26	1253.3	1327.49	1481.52	1259.59	1261.1	1154.22	1253.19	1308.61	1037.63	1110.93	1103.37	1037.63	0.0877448	-0.019293	-0.211753	0.403735	0.798227	0.0221537	0.635672	0.864649	0.046866	0.313675	0.321636	0.0104516	0.50352	0.492635	1.98082
Tb427.03.3490	1168.4	1109.41	1309.58	1157.2	1141.24	1174.58	1386.81	1432.17	1404.03	1036.81	1127.31	1177.97	1036.81	-0.0467456	0.235338	-0.102178	0.56069	0.0252929	0.321472	0.741334	0.10055	0.396406	0.365797	0.0374052	0.0884025	0.43676	1.42707	1.05354
Tb427.05.1800	1153.32	1355.04	1420.13	1389.49	1366.88	1356.67	1160.18	1152.73	1167.71	1029.65	1018.41	1141.14	1018.41	0.0662279	-0.174629	-0.300783	0.489381	0.137024	0.0509687	0.694454	0.263607	0.0884508	0.342704	0.0980726	0.0197254	0.46508	1.00845	1.70497
Tb427.07.7510	2013.08	2332.33	2653.09	1851.26	1398.66	1726.23	1701.31	1946.98	2064.08	1005.34	1286.19	1116.98	1005.34	-0.492016	-0.292957	-1.0379	0.0421177	0.114995	0.00406701	0.315341	0.236242	0.0161542	0.156096	0.0878785	0.00360366	0.806607	1.05612	2.44326
Tb427tmp.01.5720	1794.7	1787.7	1629.46	1850.54	2018.61	1778.41	1294.18	1251.58	1173.03	1232.55	997.49	1101.18	997.49	0.11583	-0.486967	-0.645747	0.179197	0.00152508	0.00195063	0.474279	0.0321646	0.0111553	0.234123	0.0119647	0.00249141	0.630556	1.9221	2.60355
Tb427tmp.211.1690	2317.67	2974.58	3730.48	2701.61	1933.24	2675.13	2176.57	2127.01	1969.91	994.095	1328.02	1154.68	994.095	-0.303695	-0.524294	-1.3758	0.299718	0.0906691	0.0116212	0.574749	0.205225	0.0302353	0.283723	0.0763406	0.00674343	0.547105	1.11724	2.17112
Tb427.05.580	1443.03	1612.68	1527.66	1472.02	1234.67	1272.39	1212.12	1257.69	1262.69	991.991	1041.5	1129.98	991.991	-0.203972	-0.296265	-0.534901	0.0850024	0.00532058	0.00172701	0.372587	0.0516268	0.0104357	0.183997	0.0192539	0.00232933	0.735189	1.71548	2.63277
Tb427.05.630	1498.8	1423.5	1505.2	1382.18	1375.19	1449.29	1459.38	1411.73	1454.35	990.467	1156.05	1087.36	990.467	-0.073816	-0.0336347	-0.453225	0.105395	0.324154	0.00190143	0.400337	0.472201	0.0110284	0.197677	0.175652	0.0024625	0.704043	0.755348	2.60862
Tb427.08.3530	3713.33	3541.52	2243.31	3162	4711.75	3576.23	2376.46	2314.41	1680.43	1382.37	987.656	1046.24	987.656	0.269625	-0.57606	-1.47523	0.377238	0.112783	0.0134443	0.616213	0.233461	0.0332945	0.304085	0.0868439	0.00742499	0.517004	1.06126	2.1293
Tb427.08.1990	1749.3	1636.9	1770.54	1725.14	1739.65	1748.9	1572.18	1520.08	1389.22	973.812	989.58	974.176	973.812	0.0158436	-0.202484	-0.811836	0.675001	0.0302222	5.98279e-05	0.817469	0.110662	0.00342121	0.403366	0.0411659	0.000775901	0.394301	1.38546	3.11019
Tb427tmp.55.0009	1594.64	1706.92	1922.22	1591.7	1499.59	1617.29	1303.9	1348.3	1577.17	973.408	1028.81	1072.54	973.408	-0.149804	-0.304651	-0.764623	0.169283	0.0608192	0.00203298	0.465543	0.159555	0.0113477	0.229762	0.0593558	0.00253208	0.638721	1.22654	2.59652
Tb427tmp.02.2030	2323.98	2487.54	2857.18	2491.21	1886.46	2446.52	1816.46	1837.36	2073.81	958.247	1125.98	1135.96	958.247	-0.168325	-0.421041	-1.25184	0.323913	0.0220609	0.000907583	0.59273	0.0937157	0.007928	0.292499	0.0348855	0.00176802	0.533876	1.45736	2.75251
Tb427.07.4060	2745.34	2859.15	2269.08	2222.4	2181.9	2322.54	1902.39	2228.24	2035.55	1009.42	984.591	952.235	952.235	-0.227087	-0.352639	-1.41814	0.108384	0.0493113	0.000826129	0.402769	0.141768	0.00778495	0.198739	0.0527355	0.00173707	0.701718	1.2779	2.76018
Tb427.10.3830	2546.61	2353.39	2328.15	2667.69	2435.82	2398.44	1436.63	1520.3	1243.01	974.349	944.29	1040.41	944.29	0.0536412	-0.783261	-1.28849	0.449018	0.000710529	4.45184e-05	0.663745	0.0270567	0.00300988	0.327513	0.0104722	0.000671233	0.484772	1.97996	3.17313
Tb427.02.5910	2076.81	2331.78	2554.61	2348.63	2361.63	2133.58	1394.52	1518.37	1326.21	940.455	1036.21	955.47	940.455	-0.0249429	-0.715993	-1.2478	0.811972	0.00367136	0.000680716	0.901785	0.0451682	0.00717381	0.444975	0.0168126	0.00160003	0.351664	1.77437	2.79587
Tb427.07.4480	1547.03	1489.48	1244.15	1457.12	1370.12	1351.41	1167.41	1335.85	1214.84	925.546	1014.35	981.043	925.546	-0.0347941	-0.203269	-0.551401	0.747122	0.150247	0.00930038	0.863705	0.28043	0.0263421	0.426179	0.104316	0.00587666	0.370408	0.981651	2.23087
Tb427tmp.02.0210	1736.39	1681.88	1823.62	1634.88	1653.37	1762.6	1510.11	1358.32	1381.21	918.962	949.774	912.433	912.433	-0.0535598	-0.302745	-0.914394	0.329274	0.00620328	4.38979e-05	0.597344	0.0551399	0.00299225	0.294756	0.0205388	0.000667301	0.530538	1.68743	3.17568
Tb427.08.2310	1173.52	1278.11	1451.08	1216.43	1172.76	1119.86	1239.45	1212.13	1287.95	893.965	921.318	940.355	893.965	-0.153393	-0.0616219	-0.502092	0.200108	0.552155	0.00958565	0.49431	0.668549	0.0268409	0.243988	0.24869	0.00598756	0.612632	0.604341	2.22275
Tb427tmp.211.0775	2170.09	2470.55	2982	2306.61	1923.93	2250.26	2026.35	1816.23	1832.05	887.374	1126.58	1102.08	887.374	-0.234121	-0.425765	-1.29058	0.224737	0.0578908	0.00379874	0.514623	0.154869	0.0154325	0.254119	0.0576089	0.0034416	0.594963	1.23951	2.46324
Tb427.08.1110	1990.67	1758.71	1494.36	1707.45	1828.02	1620.05	1210.66	1157.31	1114.67	1029.7	889.907	883.849	883.849	-0.0244767	-0.590414	-0.90339	0.859256	0.0158689	0.00575336	0.925461	0.0801499	0.0195766	0.456684	0.0298146	0.00436754	0.340384	1.52557	2.35976
Tb427.10.14810	1135.52	955.032	1127.58	960.26	1063.64	1042.29	1136.21	1199.26	1111.47	883.722	952.882	963.377	883.722	-0.0697821	0.0990879	-0.20081	0.490434	0.302031	0.0948486	0.695012	0.449686	0.145635	0.342963	0.167276	0.0324781	0.464752	0.776565	1.48841
Tb427tmp.02.3770	1548.81	1504.96	1763.5	1455.96	1440.22	1428.4	1351.22	1384.78	1345.54	868.482	1070.73	1008.7	868.482	-0.155658	-0.239102	-0.708521	0.110215	0.038602	0.00335345	0.404404	0.125648	0.0144579	0.199546	0.0467682	0.0032257	0.699958	1.33005	2.49138
Tb427.10.6370	2167.96	1965.52	1530.4	1508.67	2060.44	1678.22	1110.63	1047.31	1046.3	1220.01	859.539	867.029	859.539	-0.110207	-0.821806	-0.942749	0.606841	0.0123366	0.01522	0.772893	0.0709009	0.0361385	0.381533	0.0264144	0.00806005	0.418468	1.57816	2.09366
Tb427.10.9880	1762.3	1379.41	1508.18	1461.35	1658.81	1433.01	1139.56	1087.72	1098.44	856.322	898.255	896.756	856.322	-0.0303238	-0.483531	-0.810477	0.820433	0.0177539	0.00418389	0.905878	0.0843997	0.0163465	0.447051	0.0314304	0.00364626	0.349643	1.50265	2.43815
Tb427tmp.02.0500	2145.04	1918.67	1864.38	1791.49	1940.42	1996.4	1336.92	1134.93	1069.85	1336.58	854.321	1087.88	854.321	-0.0494567	-0.743124	-0.854408	0.562094	0.00249912	0.00570338	0.742448	0.039116	0.0194701	0.366356	0.0145917	0.00434203	0.436096	1.83589	2.36231
Tb427.08.4430	1698.04	1683.26	1429.91	1533.65	1583.13	1670.47	1370.4	1403.35	1199.39	918.224	870.325	844.817	844.817	-0.00719925	-0.27612	-0.869492	0.937574	0.060218	0.00126362	0.967501	0.15879	0.00908236	0.477465	0.0590728	0.00202545	0.321059	1.22861	2.69348
Tb427.05.310	1079.26	1122.18	1252.68	1114.94	911.614	1048.01	1061.37	1105.72	1099.6	842.256	979.398	880.758	842.256	-0.167945	-0.0804949	-0.354075	0.186097	0.311329	0.0193839	0.481017	0.458826	0.0425657	0.237349	0.170682	0.00949258	0.624613	0.767812	2.02262
Tb427.07.3120	1154.37	1416.5	1525.24	1265.02	1066.41	1182.59	983.098	1071.87	1130.74	836.392	854.858	930.84	836.392	-0.221134	-0.362643	-0.643538	0.193362	0.0620606	0.0124716	0.488601	0.161155	0.0317168	0.241104	0.0599506	0.00707316	0.617796	1.22221	2.15039
Tb427.04.3550	1257.73	1256.44	1165.61	1470.52	1412.09	1297.87	1047.55	1097.59	976.476	906.073	817.264	872.846	817.264	0.184047	-0.237332	-0.503229	0.0477788	0.0161414	0.000834169	0.323107	0.080776	0.0077853	0.159561	0.0300475	0.00173626	0.797073	1.52219	2.76039
Tb427.06.1020	896.088	864.038	817.133	827.354	1159.71	922.072	1170.59	1222.02	1041.05	907.214	994.172	987.953	817.133	0.174751	0.413914	0.164902	0.336927	0.00816999	0.0452806	0.60371	0.0600923	0.0809793	0.29789	0.0223874	0.0180592	0.525945	1.65	1.7433
Tb427.06.2110	1804.43	1562.02	1535.49	1528.69	1323.74	1513.39	1097.24	946.543	1165.04	837.831	814.369	928.284	814.369	-0.167104	-0.611311	-0.925713	0.173361	0.00623367	0.00110946	0.470153	0.0551399	0.00858169	0.232005	0.0205497	0.00191578	0.634502	1.68719	2.71765
Tb427tmp.01.6230	1964.8	2267.54	2352.03	1947.67	1753.13	1940.32	1497.71	1662	1682.07	810.961	1002.39	961.202	810.961	-0.223063	-0.443509	-1.24679	0.0783492	0.0114635	0.000636737	0.365918	0.0687657	0.00691267	0.180798	0.0256105	0.00154159	0.742806	1.59158	2.81203
Tb427tmp.160.4200	2021.84	1975.63	1733.24	1953.23	1814.27	1747.66	1207.54	1133.67	934.635	1024.78	804.992	900.625	804.992	-0.0553121	-0.806849	-1.06961	0.542483	0.0024973	0.000806154	0.730911	0.039116	0.00773223	0.360654	0.0146091	0.0017244	0.442909	1.83538	2.76336
Tb427tmp.211.2540	2003.87	2144.38	2064.5	2135.65	1741.66	1780.74	1321.7	1601.42	1482.82	839.69	823.28	801.829	801.829	-0.134929	-0.495783	-1.33376	0.233197	0.00266941	7.70812e-06	0.519762	0.0400902	0.0024597	0.256467	0.0149533	0.000595629	0.590969	1.82526	3.22502
Tb427.03.2420	1613.66	1514.2	1848.03	1746.17	1671.34	1723.83	1372.84	1341.26	1366.01	794.344	925.231	929.354	794.344	0.0471923	-0.286345	-0.909544	0.615437	0.0398118	0.00202103	0.777846	0.127931	0.0113407	0.383814	0.0475883	0.00252908	0.41588	1.3225	2.59704
Tb427.07.180	1007.96	795.109	791.334	1056.85	1267.36	1139.33	1305.68	1217.02	1244.82	1298.13	1526.52	1609.81	791.334	0.416844	0.538212	0.773358	0.0371033	0.00683819	0.00642626	0.30826	0.0569896	0.0209325	0.152105	0.0212287	0.00466816	0.817856	1.67308	2.33085
Tb427.07.4520	1452.45	1647.32	2115.22	1629.82	1512.42	1837.78	1527.62	1415.23	1506.08	787.257	975.763	935.635	787.257	-0.0665144	-0.229203	-0.950423	0.738067	0.270065	0.0149179	0.857278	0.415978	0.0356588	0.423116	0.154738	0.00795226	0.373541	0.810404	2.09951
Tb427.05.1210	1338.89	1454.72	1683.59	1281.64	1258.4	1317.42	1305.88	1297.9	1315.97	785.803	935.147	799.13	785.803	-0.214943	-0.191833	-0.829127	0.114656	0.140847	0.00432022	0.410998	0.268911	0.0166947	0.202832	0.100031	0.00372308	0.692863	0.999867	2.4291
Tb427tmp.02.1840	1279.29	1078.22	1110.08	1199.7	1390.47	1171.68	945.661	951.574	891.223	926.071	815.988	783.672	783.672	0.117511	-0.314466	-0.457233	0.350285	0.0256411	0.0143772	0.610073	0.101173	0.0347964	0.30115	0.0376633	0.00775994	0.521217	1.42408	2.11014
Tb427.05.810	1156.75	950.489	773.263	881.555	1003.12	981.234	1074.94	1041.51	928.448	1086.36	1055.3	980.305	773.263	-0.00732882	0.080072	0.116131	0.968811	0.669966	0.523231	0.983977	0.764578	0.588316	0.485556	0.284411	0.1312	0.313761	0.546053	0.882065
Tb427.10.1100	1424.34	1369.47	1310.67	1333.04	1260.15	1170.99	975.989	1066.76	865.821	870.119	842.091	767.263	767.263	-0.124865	-0.49689	-0.727167	0.11843	0.00394422	0.000271697	0.415251	0.0461764	0.00532958	0.204996	0.0172057	0.00119686	0.688255	1.76433	2.92196
Tb427.10.3840	2020.41	2107.74	1829.26	2224.38	2132.54	1886.65	1274.38	1122.89	1033.18	984.701	762.526	861.687	762.526	0.0676864	-0.79629	-1.19124	0.504104	0.00147049	0.000433012	0.704621	0.0317483	0.00599112	0.347682	0.0119057	0.00133618	0.458818	1.92425	2.87414
Tb427.05.1160	1769.08	1739.4	1939.65	1576.97	1403.75	1597.31	1309.47	1404.42	1336.18	867.022	901.226	762.092	762.092	-0.251036	-0.427816	-1.10643	0.0295751	0.00243913	0.000205463	0.287538	0.0385818	0.00496148	0.141958	0.0143518	0.00111091	0.847842	1.84309	2.95432
Tb427tmp.211.1380	1573.35	1454.52	1301.93	1383.57	1342.95	1397.16	1101.45	1189.9	1156.82	836.608	748.476	782.834	748.476	-0.0703683	-0.328467	-0.870681	0.440031	0.0237086	0.00137952	0.658407	0.0969487	0.00946539	0.324909	0.0360634	0.00211087	0.488238	1.44293	2.67554
Tb427.05.600	1375.8	1440.21	1666.8	1531.73	1304.99	1358.47	1038.35	1071.47	1099.21	745.225	865.79	914.381	745.225	-0.0956695	-0.482274	-0.827896	0.438977	0.00917969	0.00301842	0.657981	0.0630368	0.013739	0.324668	0.0234801	0.00306394	0.48856	1.6293	2.51372
Tb427.07.1300	1300.13	1167.34	1252.03	1098.87	1261.72	1209.88	1149.45	1146.76	1144.02	774.775	768.437	740.562	740.562	-0.0589981	-0.112605	-0.70369	0.466242	0.0746557	0.000285535	0.67861	0.182001	0.00540007	0.334847	0.0677017	0.00120624	0.475153	1.1694	2.91857
Tb427.07.6420	851.597	828.215	861.893	848.892	737.235	799.612	872.507	996.253	1051.69	801.792	889.365	810.544	737.235	-0.0913603	0.200394	-0.0228865	0.198927	0.0791545	0.675458	0.493168	0.189293	0.729779	0.243434	0.0704143	0.162748	0.613619	1.15234	0.788485
Tb427tmp.02.2310	897.739	858.137	913.501	875.662	988.386	1005.89	928.655	976.468	920.063	734.675	849.487	776.156	734.675	0.104518	0.0818422	-0.177522	0.203322	0.0970796	0.0510896	0.498629	0.213548	0.088605	0.246039	0.0794467	0.0197598	0.608996	1.09992	1.70422
Tb427tmp.01.6835	1077.97	1056.89	1301.07	1108.22	1010.97	976.412	1123.04	1060.59	1115.11	734.459	888.835	770.778	734.459	-0.150482	-0.0587885	-0.521237	0.26462	0.600536	0.0188105	0.54761	0.709015	0.0417496	0.270375	0.263751	0.00931261	0.568033	0.578806	2.03093
Tb427tmp.244.2720	1135.65	1169.6	999.117	1178.71	1257.73	1139.03	833.522	848.098	784.969	919.103	732.391	740.664	732.391	0.113763	-0.421853	-0.466058	0.222947	0.00731719	0.0192054	0.513032	0.0578989	0.0423302	0.253235	0.021653	0.00944006	0.596476	1.66448	2.02503
Tb427_11_01_v4.snoRNA.0033	1488.66	1362.31	1160.18	1245.18	1184.4	1586.49	884.167	728.159	898.039	862.37	1069.15	990.418	728.159	0.00176519	-0.676123	-0.457092	0.992206	0.0104602	0.0325454	0.996981	0.0660804	0.0626498	0.491942	0.0245809	0.0139715	0.308086	1.6094	1.85476
Tb427tmp.211.2150	1142.59	1079.3	993.197	1109.46	1446.04	1163.17	892.793	816.724	864.458	787.453	722.283	723.845	722.283	0.209926	-0.32086	-0.525499	0.211669	0.0117599	0.00248347	0.505248	0.069453	0.0124864	0.249526	0.0258354	0.00278459	0.602884	1.58778	2.55524
Tb427.04.1300	1755.24	1724.97	1624.65	1667.68	1713.04	1660.9	1471.89	1557.82	1338.42	852.783	879.121	719.283	719.283	-0.0179806	-0.224853	-1.05839	0.647649	0.0307185	0.000152007	0.797875	0.111285	0.0045146	0.393696	0.0413962	0.0010068	0.404839	1.38304	2.99706
Tb427.02.340	934.27	966.53	1089.23	987.854	851.084	953.352	908.832	892.351	947.094	717.434	872.194	824.537	717.434	-0.0987099	-0.121631	-0.308634	0.351549	0.181707	0.0432546	0.610822	0.318309	0.0779765	0.301398	0.118413	0.0173895	0.520859	0.9266	1.75971
Tb427tmp.160.1520	814.501	761.592	843.339	881.524	714.183	850.202	939.581	986.072	958.432	895.339	994.467	878.554	714.183	0.0157022	0.253445	0.194363	0.883776	0.0048779	0.0551267	0.938044	0.050333	0.0940998	0.462919	0.0187231	0.0209885	0.334495	1.72762	1.67802
Tb427.10.200	1241.42	1491.65	1626.13	1620.53	1378.48	1558.14	1185.8	1177.77	1282.66	713.825	813.578	851.251	713.825	0.0640691	-0.25766	-0.873918	0.648346	0.11349	0.00531354	0.798492	0.234092	0.0187871	0.394001	0.0870788	0.00418972	0.404503	1.06009	2.37782
Tb427.05.2930	844.252	842.205	1000.29	928.822	801.74	867.357	940.966	1013.83	965.198	712.837	824.341	796.519	712.837	-0.048502	0.120108	-0.203241	0.66736	0.241283	0.131264	0.812125	0.384564	0.187914	0.400767	0.143052	0.0419067	0.397108	0.844506	1.37772
Tb427.03.1120	1111.4	1342.06	1377.63	1437.32	1273.57	1310.81	1146.69	1099.5	1161.01	712.269	846.494	787.464	712.269	0.0700518	-0.169168	-0.707413	0.548425	0.173735	0.00577927	0.734179	0.308803	0.0196357	0.362267	0.11487	0.00438003	0.440971	0.939793	2.35852
Tb427tmp.01.1480	1550.99	1409.33	1575.29	1390.52	1379.67	1404.01	1092.15	991.183	1044.19	793.653	710.493	797.348	710.493	-0.119798	-0.536276	-0.978727	0.0823155	0.00138725	0.000226904	0.37023	0.0316278	0.00518388	0.182709	0.011765	0.00115605	0.738239	1.92941	2.93702
Tb427tmp.211.4550	1005.24	835.449	734.006	904.104	1011.03	885.607	832.101	832.053	775.252	806.274	708.671	728.949	708.671	0.121408	-0.0778708	-0.198396	0.441335	0.608911	0.262048	0.658847	0.715613	0.333362	0.325096	0.266197	0.074343	0.487989	0.574797	1.12876
Tb427.01.120	860.419	890.286	1016.65	886.683	817.281	914.485	816.154	809.195	884.726	705.539	826.641	791.692	705.539	-0.0797956	-0.140778	-0.251978	0.424973	0.184887	0.0690929	0.649337	0.322025	0.112574	0.320566	0.119791	0.0251051	0.494083	0.921575	1.60024
Tb427tmp.211.1150	1071.25	1021.79	1281.51	1100.74	1083.17	1152.24	1062.55	1072.02	982.296	703.734	750.919	740.109	703.734	-0.0165067	-0.114598	-0.620629	0.88393	0.367152	0.00826883	0.938044	0.511443	0.024576	0.462939	0.191369	0.00548068	0.334476	0.718128	2.26117
Tb427.02.450	894.691	906.749	996.643	880.32	798.553	868.515	807.288	815.69	898.388	701.562	802.41	767.457	701.562	-0.13542	-0.150233	-0.300839	0.111525	0.100472	0.0158861	0.40701	0.218098	0.03713	0.200831	0.0811292	0.00828035	0.697169	1.09082	2.08195
Tb427tmp.02.1830	2039.24	1889.07	1449.64	1579.29	1812	1687.55	1368.09	1278.01	1165.48	1018.19	782.858	696.73	696.73	-0.0825571	-0.496668	-1.10641	0.626163	0.0487225	0.00884523	0.784945	0.140819	0.0255846	0.387316	0.0523825	0.0057077	0.411934	1.28081	2.24354
Tb427tmp.01.5195	815.522	783.222	693.578	831.102	755.724	780.306	853.116	845.415	910.67	800.925	835.578	888.66	693.578	0.0463296	0.186797	0.139566	0.590559	0.0652348	0.156178	0.762746	0.166875	0.217223	0.376421	0.0620884	0.0484428	0.424326	1.20699	1.31477
Tb427tmp.03.0335	1213.55	1410.04	1593.32	1537.49	1204.51	1337.44	1027.37	1099.44	1120.9	693.444	821.134	808.207	693.444	-0.0478174	-0.376764	-0.860332	0.769681	0.0462596	0.00569182	0.87745	0.13733	0.019467	0.432961	0.0511101	0.00434215	0.363551	1.29149	2.3623
Tb427.04.2050	935.576	899.182	1050.75	918.455	836.137	867.479	904.337	1059.85	1046.55	690.705	822.375	812.529	690.705	-0.138119	0.0612904	-0.311217	0.16399	0.570089	0.0400899	0.461372	0.683973	0.0734657	0.227655	0.254428	0.0163836	0.642723	0.594436	1.78559
Tb427.02.5160	1461.69	1462.28	1423.19	1393.36	1280.7	1465.97	1316.22	1312.4	1184.97	687.906	751.724	701.095	687.906	-0.0704319	-0.188919	-1.02197	0.280854	0.0168152	6.06167e-06	0.562208	0.082331	0.0024597	0.277505	0.0306259	0.000624537	0.556729	1.51391	3.20444
Tb427.04.2740	2014.62	2370.84	1948.1	1768.86	1319.8	1877.16	1565.46	1617.29	1393.14	780.77	753.732	685.027	685.027	-0.350981	-0.468963	-1.51276	0.101576	0.0165814	0.000518282	0.394551	0.081783	0.00636174	0.194882	0.0304375	0.00142186	0.710228	1.51659	2.84714
Tb427.07.7460	1901.29	2019.78	2001.52	1487.66	1115.24	1401.36	1235.73	1294.61	1418.58	682.36	805.228	788.869	682.36	-0.564698	-0.584772	-1.37944	0.00569329	0.000545132	2.19042e-05	0.221669	0.0270567	0.00276618	0.10944	0.0102801	0.0006552	0.960826	1.988	3.18363
Tb427tmp.02.4400	796.563	805.673	921.498	799.027	839.746	779.997	837.64	832.3	878.33	695.6	745.018	680.459	680.459	-0.0612862	0.0139586	-0.250763	0.470132	0.857625	0.039806	0.681726	0.90794	0.0730743	0.336438	0.33777	0.0162963	0.473095	0.471379	1.78791
Tb427.06.4500	1285.64	1230.44	1296.58	1407.44	1138.44	1207.7	1061.05	1084.25	1034.07	732.911	758.875	679.657	679.657	-0.0225299	-0.262055	-0.812143	0.82452	0.00109174	6.07682e-05	0.90716	0.0292613	0.00343196	0.447638	0.0109035	0.000766651	0.349073	1.96243	3.1154
Tb427.10.14890	1114.99	1091.96	1019.57	1021.62	1021.77	1047.49	1020.19	1015.89	903.698	748.356	772.113	676.186	676.186	-0.0619584	-0.134276	-0.554671	0.206357	0.115917	0.00108446	0.50184	0.237299	0.00854009	0.247623	0.0882716	0.00190452	0.606208	1.05418	2.72021
Tb427.05.860	1289.11	1351.06	1539.75	1196.2	1096.16	1261.83	1134.05	1075.62	1050.77	790.441	800.294	670.384	670.384	-0.233959	-0.358407	-0.886441	0.0800945	0.0180806	0.00175839	0.367857	0.085106	0.0105351	0.181592	0.0316582	0.00234944	0.740903	1.49951	2.62904
Tb427.05.4480	923.587	893.217	993.849	1012.77	948.31	945.632	1048.82	1071.26	1057.14	668.941	736.423	737.391	668.941	0.0484856	0.176859	-0.391438	0.43574	0.0160687	0.00401066	0.656242	0.0807092	0.0159965	0.323884	0.0300226	0.00356737	0.489611	1.52255	2.44765
Tb427tmp.01.2800	1360.76	1307.57	1575.72	1411.85	1403.72	1526.52	1210.55	1140.88	1208.32	688.291	678.522	663.492	663.492	0.0329513	-0.253664	-1.06374	0.737776	0.0552017	0.000855519	0.857278	0.150463	0.00784399	0.423191	0.0559787	0.00174929	0.373464	1.25198	2.75714
Tb427.05.1880	1041.03	977.842	992.821	1094.09	1027.92	929.903	802.975	802.811	827.157	669	663.492	731.04	663.492	0.0191385	-0.307871	-0.545458	0.806969	0.000738856	0.000394479	0.898396	0.0270567	0.00588856	0.443504	0.0102432	0.00133015	0.353103	1.98956	2.8761
Tb427.04.1100	1329.99	1247.33	1253.74	1320.64	1220.37	1221.64	958.536	833.337	812.285	697.497	694.502	661.577	661.577	-0.0259943	-0.556924	-0.899603	0.6202	0.00149756	3.35956e-05	0.781198	0.0317483	0.00297214	0.385468	0.0118099	0.000662816	0.414012	1.92775	3.17861
Tb427.10.3990	1100.03	1142.8	960.039	1042.46	1026.25	983.15	977.397	960.249	891.811	694.882	739.662	654.645	654.645	-0.0696718	-0.17884	-0.616422	0.434164	0.111175	0.00355557	0.654987	0.231364	0.0148939	0.323191	0.0860639	0.0033219	0.490541	1.06518	2.47861
Tb427.10.14030	949.045	1023.54	1275.23	1034.98	964.025	972.073	991.055	1099.5	1128.8	652.597	790.677	748.096	652.597	-0.128482	-0.0126985	-0.567638	0.413593	0.933738	0.0300052	0.640963	0.957433	0.0588359	0.316378	0.356151	0.013121	0.499793	0.448366	1.88203
Tb427tmp.12.0008	1101.35	1132.12	997.478	835.551	989.642	1016.87	824.394	847.462	752.053	753.34	652.205	687.681	652.205	-0.185021	-0.414625	-0.626233	0.136065	0.00570645	0.00166599	0.431067	0.0530067	0.010293	0.212702	0.0197555	0.00229544	0.672228	1.70431	2.63913
Tb427.07.6770	890.962	874.766	1108.26	894.879	972.967	961.982	1041.06	939.703	941.866	647.992	765.421	752.17	647.992	-0.0223392	0.0242126	-0.408299	0.86149	0.853544	0.0481579	0.926427	0.905225	0.0849982	0.457146	0.336731	0.018958	0.339945	0.472717	1.72221
Tb427.10.6070	1360.49	1384.28	1626.94	1282.42	1338.82	1389.23	1041.83	946.633	978.486	784.835	721.588	644.145	644.145	-0.124428	-0.559215	-1.02348	0.254321	0.00640295	0.00142452	0.537129	0.0553611	0.00960773	0.265043	0.0205935	0.00214262	0.576684	1.68627	2.66906
Tb427tmp.160.0465	1264.82	1363.66	1476.16	1079.82	927.339	1205.83	985.278	939.434	1213.97	643.382	836.268	730.851	643.382	-0.353337	-0.387093	-0.892881	0.0423294	0.0369746	0.00157976	0.315341	0.122923	0.0100669	0.155875	0.0457458	0.00224502	0.807225	1.33965	2.64878
Tb427.02.820	1009.68	1058.58	1145.9	1022.49	846.924	941.711	795.285	821.031	801.075	642.859	710.687	728.803	642.859	-0.193293	-0.410991	-0.62623	0.105712	0.00282119	0.00137807	0.400337	0.0406112	0.00946325	0.197811	0.0151068	0.0021104	0.70375	1.82083	2.67564
Tb427tmp.211.4511	1118.53	780.208	842.758	851.33	1087.47	1054.25	1152.38	1242.34	1177.16	642.494	689.662	685.277	642.494	0.126653	0.381715	-0.442445	0.546589	0.0614117	0.0830928	0.733426	0.160295	0.130574	0.362006	0.0596273	0.0291194	0.441284	1.22455	1.53582
Tb427tmp.02.5770	973.671	1056.74	1181.59	1288.85	1055.37	1044.54	837.45	983.732	945.484	684.96	721.424	638.837	638.837	0.0772849	-0.215323	-0.651214	0.587435	0.117573	0.00391688	0.760396	0.23956	0.0157294	0.375203	0.0891307	0.0035092	0.425733	1.04997	2.45479
Tb427tmp.01.5350	1304.02	1215.39	1095.98	1170.97	1246.67	1313.87	940.497	896.102	943.409	629.939	646.056	636.356	629.939	0.0456085	-0.379066	-0.918808	0.624267	0.0110091	0.000716767	0.78415	0.0676629	0.00734974	0.386978	0.0251696	0.00163906	0.412314	1.59912	2.7854
Tb427tmp.211.0740	1054.09	1175.58	1177.78	992.013	1022.3	1018.97	809.181	842.285	859.245	628.481	665.341	690.309	628.481	-0.167813	-0.440597	-0.780186	0.0411022	0.00233597	0.000443769	0.315341	0.0381324	0.00600604	0.156224	0.0141847	0.00134256	0.806252	1.84818	2.87207
Tb427tmp.50.0007	1760.58	1950.43	2153.99	1772.73	1377.18	1567.78	1360.45	1448.14	1243.77	727.282	743.185	628.014	628.014	-0.314051	-0.533368	-1.48279	0.076469	0.00919062	0.000459062	0.36325	0.0630368	0.00604016	0.179239	0.0234487	0.00134921	0.746568	1.62988	2.86992
Tb427tmp.02.3210	1422.79	1602.24	1514.47	1238.58	1219.96	1349.64	1120.55	1109.13	992.822	689.08	661.682	626.683	626.683	-0.253437	-0.494354	-1.1989	0.0206941	0.002645	9.94419e-05	0.269587	0.0400656	0.00417024	0.133449	0.0149824	0.000936141	0.874685	1.82442	3.02866
Tb427.07.2190	974.311	1043.88	1035.72	882.336	919.057	918.027	855.673	860.687	780.574	683.914	729.625	622.817	622.817	-0.167361	-0.290502	-0.58467	0.0112483	0.00544587	0.000865651	0.240273	0.0522317	0.00785119	0.119236	0.0194294	0.00175837	0.923593	1.71154	2.75489
Tb427.08.6390	1145.55	1190.05	1043.78	1066.36	1286.2	1125.03	961.935	957.542	886.132	650.317	619.438	654.635	619.438	0.0413248	-0.268446	-0.812359	0.698805	0.0184211	0.000408961	0.834274	0.0858672	0.00588856	0.411772	0.0319413	0.00132132	0.385343	1.49565	2.87899
Tb427.10.6040	1015.86	847.328	885.988	781.825	922.02	799.565	860.631	779.765	951.469	619.13	695.882	694.496	619.13	-0.135104	-0.0850073	-0.452156	0.290919	0.501835	0.0123405	0.569597	0.628058	0.0314964	0.28109	0.233687	0.00702455	0.551155	0.631365	2.15338
Tb427.07.3410	904.268	857.728	918.929	1042.73	987.395	920.396	845.579	956.69	893.758	617.169	632.409	623.779	617.169	0.138241	0.00810387	-0.517106	0.0873772	0.898582	0.000143177	0.376331	0.935966	0.00438652	0.185735	0.348165	0.000987097	0.731106	0.458215	3.00564
Tb427.05.1840	724.41	911.156	973.216	837.848	651.03	692.433	617.069	650.271	666.529	616.798	629.585	720.83	616.798	-0.258181	-0.431886	-0.407225	0.203383	0.0418273	0.0588091	0.498629	0.131043	0.0989392	0.246039	0.0487686	0.0220644	0.608996	1.31186	1.65631
Tb427.10.11540	1257.2	1106.24	994.326	1213.48	1276.67	1121.55	844.086	896.076	844.109	661.764	644.425	611.211	611.211	0.105178	-0.377743	-0.808349	0.39292	0.0299083	0.00346725	0.628286	0.109763	0.0147317	0.310252	0.04083	0.00328573	0.508286	1.38902	2.48337
Tb427.08.5880	929.873	873.722	1087.47	978.762	929.071	936.082	678.994	732.344	770.422	608.686	608.296	717.75	608.296	-0.0237223	-0.406108	-0.579467	0.823052	0.0269287	0.012348	0.906894	0.103676	0.0314988	0.447506	0.0385658	0.00702454	0.349201	1.4138	2.15338
Tb427.05.1710	1125.92	1096.58	1260.75	1262.19	830.944	1061.9	851.962	979.738	922.028	606.777	738.881	662.792	606.777	-0.142774	-0.339046	-0.794349	0.461505	0.0177811	0.00149141	0.674368	0.0843997	0.00977347	0.332754	0.031442	0.00217958	0.477877	1.50249	2.66163
Tb427.10.5810	1335.45	1218.98	1215.93	1170.45	1211.19	1179.76	1033.67	944.445	890.736	661.839	626.534	606.336	606.336	-0.0822591	-0.394229	-0.992728	0.166361	0.00632793	0.000124846	0.463555	0.0553611	0.00430796	0.228733	0.0206142	0.000960718	0.640672	1.68583	3.0174
Tb427.05.2110	726.881	658.084	727.383	629.556	649.388	629.64	658.479	717.796	604.625	710.862	749.48	790.018	604.625	-0.146345	-0.0926913	0.0913089	0.0470202	0.334588	0.229069	0.323097	0.482143	0.298439	0.159548	0.179385	0.0665549	0.79711	0.746215	1.17682
Tb427.05.2940	1298.05	1208.83	1224.03	1264.39	1151.23	1314.02	1200.31	1265.3	1004.05	612.239	729.019	603.203	603.203	-0.000488431	-0.10473	-0.940154	0.994311	0.354447	0.000263096	0.997373	0.502082	0.00531538	0.492135	0.186767	0.00119006	0.307916	0.7287	2.92443
Tb427tmp.211.1950	830.276	772.289	905.093	840.729	842.637	869.874	855.029	837.812	798.149	599.966	646.51	685.742	599.966	0.0259882	-0.00962189	-0.376083	0.720574	0.901063	0.0137678	0.847575	0.937473	0.0337837	0.41822	0.348726	0.00753409	0.378595	0.457516	2.12297
Tb427tmp.03.0475	1067.11	1031.93	1082	913.761	756.804	769.466	782.038	864.622	875.41	722.452	673.073	598.69	598.69	-0.382595	-0.334886	-0.673674	0.00926582	0.00265064	0.000527129	0.233808	0.0400656	0.00639009	0.115968	0.0149308	0.00142505	0.935663	1.82592	2.84617
Tb427.10.6880	1177.8	1295.2	1359.9	1125.46	1013.65	1141.51	1028.44	1091.23	885.199	646.863	688.629	594.052	594.052	-0.224468	-0.351134	-0.99018	0.0509903	0.0270687	0.00044998	0.328648	0.104106	0.00602582	0.162197	0.0387297	0.00134382	0.789958	1.41196	2.87166
Tb427tmp.01.1180	708.208	598.835	795.053	752.108	860.355	771.567	659.921	631.29	842.449	594.709	593.628	719.014	593.628	0.181574	0.0215028	-0.140257	0.22654	0.90973	0.408595	0.515555	0.942047	0.477816	0.254581	0.350427	0.106562	0.594174	0.455402	0.972399
Tb427.08.6000	1023.1	1115.09	940.966	1021	1119.42	1042.16	972.162	935.739	884.47	610.631	640.98	592.639	592.639	0.0476663	-0.141041	-0.739498	0.587377	0.165092	0.0014016	0.760396	0.297917	0.00953041	0.375286	0.110821	0.00212537	0.425638	0.955379	2.67256
Tb427.06.2420	684.007	735.147	729.618	865.584	640.377	666.168	668.026	711.794	623.946	586.426	597.182	590.794	586.426	0.0155971	-0.100799	-0.27618	0.920182	0.18352	0.00163909	0.958194	0.320404	0.0102227	0.472803	0.119185	0.0022804	0.32532	0.923777	2.64199
Tb427.07.6860	719.636	693.516	585.946	752.928	828.285	834.945	894.255	904.135	946.507	1029.45	1047.26	1054.27	585.946	0.273366	0.457404	0.647264	0.0460016	0.00480919	0.000817157	0.321164	0.0501951	0.00776161	0.158501	0.0186718	0.00173195	0.799968	1.72881	2.76146
Tb427tmp.01.1290	976.049	1051.93	1058.56	1127.06	1005.68	1065.02	981.602	957.557	802.834	663.243	628.077	580.572	580.572	0.0510686	-0.170767	-0.721494	0.446115	0.137377	0.000344528	0.661856	0.263891	0.00574167	0.32658	0.0981633	0.00128045	0.48601	1.00805	2.89264
Tb427.10.5840	1428.13	1749.85	2008.11	1566.52	1127.15	1366.93	959.826	981.713	942.872	653.284	705.156	579.41	579.41	-0.352953	-0.846368	-1.42019	0.14917	0.0103145	0.00323179	0.444399	0.0656175	0.0141946	0.219281	0.0244087	0.00316782	0.659	1.61246	2.49924
Tb427.05.800	707.413	757.899	719.863	683.411	757.429	758.724	700.745	661.682	796.983	579.342	694.049	650.243	579.342	0.00946882	-0.0171119	-0.183914	0.877317	0.851351	0.076405	0.933762	0.903488	0.122002	0.460797	0.336084	0.0272075	0.33649	0.473552	1.56531
Tb427.10.7410	739.125	722.72	790.451	831.222	740.755	761.676	741.312	721.688	768.494	675.288	636.494	578.492	578.492	0.0511937	-0.0133873	-0.252802	0.471163	0.791204	0.0255098	0.682322	0.859999	0.0523155	0.336696	0.319953	0.0116669	0.472762	0.494914	1.93305
Tb427tmp.01.4830	631.277	739.764	653.472	627.415	763.813	666.626	667.653	617.276	622.173	600.076	577.626	646.904	577.626	0.0235656	-0.0861925	-0.14999	0.842203	0.347163	0.161674	0.916741	0.494656	0.22341	0.452349	0.184015	0.0498225	0.344527	0.735147	1.30257
Tb427.10.9450	1084.71	949.214	1120.01	1126.4	1209.48	1070.03	1044.31	987.58	980.383	576.991	772.16	759.974	576.991	0.110884	-0.066306	-0.580512	0.271851	0.445371	0.0130894	0.553918	0.577002	0.0327866	0.273384	0.214636	0.00731173	0.563227	0.668297	2.13598
Tb427.03.2960	1469.86	1525.11	1480.89	1632.19	1496.27	1451.16	1184.64	1284.11	1091.14	644.541	651.714	569.526	569.526	0.0330646	-0.330331	-1.26238	0.576512	0.00632042	9.8839e-06	0.752719	0.0553611	0.0024597	0.371415	0.0206119	0.000591296	0.43014	1.68588	3.2282
Tb427tmp.211.0680	943.095	937.389	1076.97	909.234	809.224	862.468	770.011	782.78	836.199	559.995	613.876	586.644	559.995	-0.196469	-0.307957	-0.748361	0.0807114	0.0191593	0.00116134	0.368567	0.0873132	0.00876053	0.181964	0.0324792	0.00195619	0.740015	1.4884	2.70859
Tb427tmp.02.0750	905.651	964.925	1070.03	1023.78	828.788	918.718	820.966	827.506	848.248	564.161	612.77	557.514	557.514	-0.085557	-0.236079	-0.761639	0.488477	0.0386137	0.00141258	0.693614	0.125648	0.00956595	0.342251	0.0467636	0.0021333	0.465656	1.33009	2.67095
Tb427.10.8190	665.62	622.844	663.688	705.326	707.625	688.852	644.711	687.841	667.405	567.268	582.364	557.02	557.02	0.106563	0.0349043	-0.193896	0.0301334	0.442147	0.00656599	0.287543	0.574376	0.0212545	0.142258	0.213659	0.00473996	0.846924	0.670279	2.32423
Tb427.10.14150	1025.56	1004.15	1242.39	993.977	846.808	972.858	710.515	734.761	756.181	555.988	646.498	573.595	555.988	-0.217779	-0.571759	-0.881521	0.160701	0.00987446	0.00352969	0.457333	0.0649963	0.0148417	0.225663	0.0241776	0.00331107	0.64654	1.61659	2.48003
Tb427tmp.02.4870	700.184	709.046	766.108	744.74	746.342	754.363	711.012	700.523	739.657	569.385	548.62	572.784	548.62	0.0457617	-0.0161035	-0.363544	0.325519	0.75161	0.00183077	0.594035	0.830352	0.0107977	0.293158	0.308878	0.00240799	0.532899	0.510213	2.61835
Tb427.10.3710	1044.33	1122.73	1100.57	1021.57	939.093	1065.55	760.047	803.628	741.041	588.442	561.088	547.512	547.512	-0.11073	-0.503656	-0.945224	0.14003	0.000420935	3.73233e-05	0.436496	0.025871	0.00298396	0.215381	0.00990711	0.000685325	0.666793	2.00405	3.1641
Tb427tmp.160.5170	701.703	682.577	787.499	781.048	721.811	715.924	618.352	648.386	666.869	546.441	619.7	589.052	546.441	0.0308916	-0.167583	-0.307247	0.704038	0.0872687	0.0228617	0.836592	0.200646	0.0480096	0.412918	0.0746576	0.0107066	0.384137	1.12693	1.97035
Tb427tmp.39.0004	807.616	838.411	964.303	772.363	774.287	840.612	868.787	814.623	790.819	544.6	642.633	605.771	544.6	-0.128875	-0.0772533	-0.541853	0.2327	0.44177	0.00814945	0.519497	0.574082	0.0243692	0.256342	0.213579	0.00543458	0.591181	0.670442	2.26483
Tb427.10.11330	824.807	779.255	731.438	768.742	681.208	741.02	643.207	623.569	646.786	582.695	544.046	590.13	544.046	-0.0921604	-0.28747	-0.44395	0.266438	0.0072815	0.00249834	0.54906	0.0578989	0.0125352	0.270923	0.0216529	0.0027962	0.567154	1.66448	2.55343
Tb427.08.7410	985.339	951.294	1065.92	887.439	910.311	928.967	866.249	893.024	879.357	541.876	677.204	606.705	541.876	-0.139025	-0.186401	-0.717673	0.0632516	0.0253429	0.0016292	0.343119	0.100607	0.0102022	0.16941	0.0374244	0.00227518	0.771062	1.42684	2.64298
Tb427.06.5070	1051.31	1068.07	1387.18	969.677	820.529	1008.35	1029.19	999.57	1015.6	549.142	602.002	538.573	538.573	-0.325369	-0.203913	-1.05327	0.128304	0.232554	0.00548824	0.423793	0.374476	0.019159	0.209113	0.139319	0.00427297	0.679619	0.855991	2.36927
Tb427.05.1510	537.681	586.52	706.751	605.774	584.974	597.649	597.168	604.835	637.509	623.426	676.824	688.095	537.681	-0.0339276	0.00672857	0.118974	0.793114	0.958666	0.386684	0.889224	0.972871	0.45509	0.438951	0.36193	0.10149	0.357584	0.441375	0.993579
Tb427.04.2530	1098.29	1168.04	1222.87	1107.99	1248.99	1214.83	810.168	729.315	687.298	594.031	562.107	536.039	536.039	0.0337549	-0.647941	-1.04402	0.647016	0.00117552	0.000113102	0.797499	0.0299831	0.00427005	0.39355	0.0111533	0.000962168	0.405	1.9526	3.01675
Tb427tmp.211.1390	777.278	819.746	972.186	925.242	796.891	868.794	897.713	954.031	1010.63	532.176	657.984	616.311	532.176	0.0121442	0.155889	-0.508151	0.922459	0.221588	0.0219071	0.959115	0.363246	0.0464898	0.473307	0.135122	0.0103695	0.324857	0.869274	1.98424
Tb427tmp.211.2570	878.967	880.834	1040.51	959.036	824.327	868.921	822.292	836.54	868.372	535.186	587.976	530.914	530.914	-0.0783522	-0.148046	-0.759563	0.49993	0.174724	0.00251013	0.700946	0.309493	0.0125748	0.345872	0.115173	0.00280431	0.461085	0.938649	2.55217
Tb427.01.4900	1284.18	1379.72	1625.3	1017.33	1002.32	1046.37	916.813	963.713	1002.92	529.786	708.405	614.625	529.786	-0.48434	-0.572914	-1.21099	0.0163862	0.0109921	0.00204852	0.257735	0.0676092	0.0113773	0.127828	0.0251496	0.00254119	0.893372	1.59947	2.59496
Tb427tmp.160.3090	528.574	550.462	696.32	633.709	569.756	603.627	952.218	932.987	939.918	1209.29	1281.19	1205.16	528.574	0.0255614	0.670205	1.05772	0.858855	0.00271703	0.000387043	0.925218	0.040268	0.00588856	0.456532	0.0149987	0.00131947	0.340529	1.82395	2.8796
Tb427tmp.211.2630	652.927	641.728	685.717	854.286	901.426	761.676	556.22	524.619	592.4	549.289	555.032	694.974	524.619	0.346156	-0.243128	-0.13834	0.0142422	0.0122974	0.289081	0.257073	0.0709009	0.361823	0.127152	0.0263862	0.0807038	0.895676	1.57862	1.09311
Tb427.04.2040	1217.9	1170.56	1369.83	1313.22	1264.57	1270.15	1078.68	1115.9	948.132	593.409	589.616	523.762	523.762	0.034009	-0.258067	-1.13879	0.655216	0.0596765	0.000440438	0.803671	0.157746	0.00600604	0.396556	0.0586933	0.00134344	0.401695	1.23141	2.87178
Tb427.10.12700	652.241	643.111	608.296	681.231	656.249	661.661	709.372	707.709	702.311	614.367	522.695	586.082	522.695	0.0706127	0.154883	-0.143724	0.107429	0.00606873	0.117395	0.401971	0.0546489	0.172758	0.198345	0.0203822	0.0385268	0.702579	1.69075	1.41424
Tb427.03.860	974.105	932.526	925.096	978.652	764.632	783.158	728.128	766.887	855.226	541.287	595.147	521.955	521.955	-0.164575	-0.268874	-0.771901	0.22044	0.0167515	0.00012608	0.51133	0.0822287	0.00431134	0.252313	0.0306016	0.000966201	0.59806	1.51426	3.01493
Tb427.03.960	573.359	650.546	726.655	667.93	593.439	730.251	603.357	575.063	621.672	545.461	532.945	521.818	521.818	0.0300541	-0.115818	-0.285615	0.828929	0.339462	0.0595452	0.909956	0.48694	0.0997636	0.449001	0.181134	0.0222506	0.347753	0.741999	1.65266
Tb427.10.14790	865.277	966.59	1223.34	1110.49	818.265	895.975	774.675	859.632	778.536	564.575	587.555	520.963	520.963	-0.113159	-0.340536	-0.868752	0.606918	0.123699	0.0131311	0.772893	0.246613	0.0328515	0.381462	0.0917363	0.00732622	0.418549	1.03746	2.13512
Tb427.07.570	1176.5	1415.97	1482.05	1028.04	887.009	1031.62	835.9	887.41	822.954	520.329	559.703	525.743	520.329	-0.467543	-0.678249	-1.34336	0.022681	0.00581128	0.000924354	0.275228	0.0535193	0.00800722	0.137025	0.0199591	0.00178569	0.863202	1.69986	2.74819
Tb427tmp.02.5250	1054.57	1029.68	1228.86	1146.28	848.39	1078.04	1125.53	1144.66	945.904	587.992	626.895	517.987	517.987	-0.108674	-0.0428737	-0.935018	0.505757	0.734947	0.00169658	0.70572	0.816252	0.0103817	0.348224	0.303633	0.00231523	0.458141	0.51765	2.63541
Tb427.02.1050	813.345	980.45	1009.43	948.836	711.767	812.931	711.04	781.648	695.32	517.208	616.294	612.257	517.208	-0.180514	-0.357469	-0.683233	0.297939	0.0370018	0.00699653	0.57374	0.122923	0.0222286	0.28324	0.0457421	0.00496002	0.547845	1.33968	2.30452
Tb427tmp.01.1550	1289.56	1285.49	1093.85	980.496	753.478	917.194	745.228	897.414	866.247	523.638	515.775	573.205	515.775	-0.468718	-0.548298	-1.18594	0.0222003	0.00826367	0.000515252	0.275228	0.0602479	0.00635503	0.136376	0.0224416	0.00141774	0.865262	1.64895	2.8484
Tb427tmp.01.4520	765.226	909.412	1132.53	835.102	878.787	1018.79	760.266	690.74	745.823	514.787	582.097	651.387	514.787	-0.038799	-0.353695	-0.683189	0.846632	0.135179	0.0362501	0.918376	0.261081	0.0680794	0.453273	0.0971181	0.0151824	0.343641	1.0127	1.81866
Tb427.01.5100	1094.4	1257.43	1327.43	1268.82	1070.97	1234.84	857.898	961.328	1061.25	514.645	640.679	579.142	514.645	-0.0416224	-0.353106	-1.08492	0.724378	0.0424677	0.00114686	0.849228	0.132147	0.00872578	0.419036	0.0491567	0.00194593	0.377749	1.30842	2.71087
Tb427tmp.03.0700	650.766	635.322	771.137	708.239	681.366	670.51	668.986	619.299	750.552	514.176	599.042	660.861	514.176	0.00202493	-0.012953	-0.213629	0.983721	0.920248	0.193302	0.991883	0.949086	0.259316	0.489426	0.353046	0.0578301	0.310313	0.452169	1.23785
Tb427.06.4950	884.389	1092.67	990.404	849.125	755.587	862.058	690.242	648.957	725.196	513.261	542.554	571.433	513.261	-0.266608	-0.523512	-0.866797	0.0724498	0.00930424	0.00201833	0.357507	0.0633372	0.0113373	0.176405	0.0235605	0.00252912	0.753489	1.62782	2.59703
Tb427.10.10780	666.696	614.364	625.785	708.866	604.095	633.367	599.761	606.362	585.431	512.213	535.861	580.599	512.213	0.0295671	-0.0899762	-0.227491	0.726147	0.0872012	0.0222675	0.850118	0.200646	0.0470251	0.419515	0.0746419	0.0104893	0.377252	1.12702	1.97926
Tb427.10.11260	1029.95	1025.81	929.823	792.809	702.974	830.193	703.448	765.571	700.648	510.95	525.804	575.88	510.95	-0.360177	-0.460539	-0.888593	0.0116745	0.00221729	0.000276843	0.241432	0.0379632	0.00532958	0.119649	0.0141726	0.001194	0.92209	1.84855	2.923
Tb427tmp.02.5800	713.395	575.201	630.45	557.462	604.989	569.025	552.631	576.821	553.956	510.826	538.645	509.534	509.534	-0.148388	-0.189005	-0.299765	0.216384	0.127342	0.0437549	0.507701	0.25158	0.0787247	0.250526	0.093592	0.0175564	0.601146	1.02876	1.75556
Tb427.10.15180	653.928	660.776	806.608	659.162	644.753	654.754	600.582	624.243	644.984	508.148	601.484	558.321	508.148	-0.115083	-0.182065	-0.346879	0.338995	0.178335	0.0558795	0.6047	0.314243	0.0951267	0.298535	0.116894	0.0212142	0.525005	0.932209	1.67337
Tb427.10.16100	1173.64	1075.41	824.389	1111.79	1496.85	1499.93	1117.84	1054.69	860.281	566.712	507.877	565.967	507.877	0.418783	-0.0191996	-0.905668	0.10558	0.921855	0.0107024	0.400337	0.949578	0.0287563	0.19784	0.353394	0.00641294	0.703687	0.451741	2.19294
Tb427.02.5850	1164.27	1208.75	1171.86	902.951	798.137	849.217	711.772	674.691	698.684	661.491	506.76	537.684	506.76	-0.475067	-0.765588	-1.05517	0.000567301	9.97784e-06	0.000239228	0.159115	0.0135732	0.00519219	0.0911657	0.00504902	0.00116141	1.04017	2.29679	2.93501
Tb427tmp.01.1670	542.782	516.511	640.679	594.055	568.815	571.411	595.188	627.322	595.534	506.688	556.637	546.664	506.688	0.0288262	0.0968746	-0.078461	0.781881	0.372772	0.502484	0.884177	0.511443	0.568525	0.436281	0.193336	0.126787	0.360234	0.713688	0.896927
Tb427.08.1750	992.074	965.63	1033.94	849.341	862.364	827.938	616.631	553.675	568.258	505.882	550.614	566.008	505.882	-0.236312	-0.783042	-0.882716	0.00249207	0.00010989	7.01951e-05	0.196994	0.0213554	0.0035746	0.0972032	0.00794387	0.000808573	1.01232	2.09997	3.09228
Tb427.10.12710	952.437	946.798	896.056	963.752	1012.16	1050.85	883.905	831.807	767.356	504.873	548.988	516.982	504.873	0.114776	-0.170875	-0.831459	0.0671094	0.0526608	5.18583e-05	0.350282	0.146734	0.00329201	0.173162	0.0545871	0.000734151	0.761548	1.26291	3.13421
Tb427tmp.02.3760	832.61	883.382	935.948	886.33	890.859	778.412	684.139	697.148	723.284	503.935	560.059	514.241	503.935	-0.0533858	-0.333522	-0.748736	0.534725	0.00466385	0.00048528	0.725475	0.0494917	0.0062086	0.357985	0.0184376	0.00138458	0.446135	1.7343	2.85868
Tb427.06.4670	564.917	594.884	600.277	648.307	690.856	637.832	627.569	567.729	613.153	503.798	559.595	544.791	503.798	0.16767	0.039115	-0.130207	0.0210073	0.487747	0.064439	0.269587	0.614466	0.106621	0.133329	0.2286	0.0237774	0.875075	0.640924	1.62384
Tb427tmp.160.2160	609.454	591.662	635.065	607.479	609.014	603.639	590.574	633.202	608.583	542.704	502.972	517.781	502.972	-0.0126642	-0.00300538	-0.231969	0.695208	0.945918	0.00604534	0.832256	0.964188	0.0202062	0.410677	0.358813	0.00450618	0.3865	0.445132	2.34619
Tb427.05.4500	1052.63	963.66	920.693	980.937	878.184	937.908	889.371	941.624	847.624	546.885	609.748	502.893	502.893	-0.0704386	-0.132844	-0.823563	0.394619	0.143529	0.00101964	0.629525	0.272311	0.00834468	0.310739	0.101296	0.00186303	0.507605	0.994409	2.72978
Tb427tmp.160.3670	1389.22	1639.48	2330.91	1295.65	971.616	1263.59	836.593	830.78	923.475	512.684	542.729	500.953	500.953	-0.602111	-1.0487	-1.78395	0.111864	0.0311138	0.0108442	0.407427	0.111972	0.0289784	0.201172	0.0416699	0.00646246	0.696433	1.38018	2.1896
Tb427tmp.02.4700	878.006	886.411	888.588	687.65	810.571	716.269	736.608	727.433	674.904	511.533	593.369	499.031	499.031	-0.260653	-0.310729	-0.726014	0.0172255	0.00092335	0.00030004	0.259829	0.0280163	0.00541243	0.128631	0.0104216	0.00120702	0.890653	1.98206	2.91828
Tb427.08.7040	653.543	658.384	671.927	765.43	645.758	589.903	606.433	666.075	624.459	502.751	505.045	498.807	498.807	0.0124812	-0.0646106	-0.397006	0.917442	0.192471	1.04759e-05	0.956799	0.33027	0.0024597	0.47218	0.12287	0.000588728	0.325892	0.910554	3.23009
Tb427.05.1630	665.505	635.238	677.913	547.306	498.445	526.365	553.509	606.465	617.141	504.073	537.398	540.23	498.445	-0.331814	-0.154984	-0.323044	0.00204272	0.0454425	0.00153163	0.192948	0.135712	0.00992751	0.103882	0.0504829	0.00221393	0.98346	1.29686	2.65484
Tb427.03.630	747.004	769.943	850.153	571.738	497.787	575.422	586.01	610.173	660.886	505.525	659.673	709.338	497.787	-0.525079	-0.350094	-0.336588	0.00391609	0.0113121	0.0756481	0.20716	0.0684935	0.120979	0.103506	0.0254786	0.0269794	0.985033	1.59383	1.56897
Tb427.07.3550	761.972	687.694	588.596	589.009	724.677	692.93	696.159	630.365	717.569	496.736	571.83	547.044	496.736	-0.0225744	0.00412147	-0.335261	0.878603	0.974278	0.0621188	0.934398	0.982578	0.103399	0.461111	0.365507	0.0230589	0.336195	0.437105	1.63716
Tb427.10.5550	558.147	566.288	694.928	590.436	583.423	555.171	543.964	600.285	556.159	493.786	584.957	528.086	493.786	-0.073472	-0.0975528	-0.179218	0.545052	0.450693	0.242194	0.732555	0.581726	0.312116	0.361465	0.216411	0.069605	0.441933	0.664721	1.15736
Tb427.07.4070	968.008	930.67	852.6	779.216	721.389	786.052	844.263	897.656	691.873	497.139	510.286	491.345	491.345	-0.266862	-0.176896	-0.876322	0.0175357	0.207239	0.000266219	0.261756	0.346758	0.00531538	0.129266	0.128989	0.00119255	0.888515	0.889449	2.92352
Tb427.10.9830	881.293	891.562	1082.79	853.422	724.405	799.541	659.086	682.082	728.701	512.15	566.928	489.446	489.446	-0.264452	-0.464279	-0.864411	0.102147	0.0188509	0.0034861	0.395803	0.0866675	0.014774	0.195418	0.0322445	0.00329518	0.709035	1.49154	2.48212
Tb427.01.3200	580	527.646	566.683	617.863	700.319	785.147	696.782	696.675	658.39	489.424	573.332	537.587	489.424	0.329092	0.29334	-0.0652018	0.0480282	0.00341327	0.442198	0.323713	0.0437153	0.511236	0.15973	0.0162687	0.114011	0.796613	1.78865	0.943055
Tb427.08.5070	586.36	547.565	565.177	710.368	573.129	596.904	600.214	572.821	600.918	566.727	489.245	513.635	489.245	0.146268	0.0621969	-0.114369	0.239804	0.161252	0.16543	0.525994	0.294194	0.227806	0.259542	0.109453	0.0508029	0.585793	0.960773	1.29411
Tb427.10.12960	831.849	783.79	862.186	753.7	765.605	837.087	579.36	585.152	538.968	488.334	495.29	542.284	488.334	-0.0724952	-0.54059	-0.699406	0.307309	0.00067395	0.000366552	0.58034	0.0270567	0.00586634	0.286454	0.0103868	0.00131233	0.542945	1.98352	2.88196
Tb427.08.890	840.247	782.29	798.004	638.991	640.726	749.784	586.035	508.207	611.574	487.815	526.904	513.818	487.815	-0.254204	-0.504867	-0.663178	0.0323911	0.00258739	0.000138348	0.29434	0.0396961	0.00438652	0.145237	0.0147663	0.00098304	0.837924	1.83073	3.00743
Tb427tmp.01.7120	1061.28	981.144	920.035	870.115	1017.28	1140.71	886.631	949.509	733.889	486.533	540.745	491.774	486.533	0.0316204	-0.205012	-0.963625	0.8164	0.160193	0.00041118	0.903894	0.292898	0.00588856	0.446063	0.108953	0.00131702	0.350604	0.962759	2.88041
Tb427.04.1930	696.071	765.2	930.035	668.498	614.433	692.956	588.37	599.121	613.308	490.253	525.052	484.169	484.169	-0.275298	-0.409162	-0.673342	0.131383	0.047774	0.01355	0.426536	0.139272	0.0334664	0.210795	0.0518216	0.00746334	0.676139	1.28549	2.12707
Tb427.10.4710	792.177	890.568	926.848	837.966	699.415	792.45	643.344	674.148	707.042	487.998	483.325	557.466	483.325	-0.163599	-0.366234	-0.771435	0.178845	0.0116125	0.00153605	0.474279	0.0690407	0.00994278	0.234273	0.0257165	0.0022186	0.630279	1.58979	2.65392
Tb427tmp.50.0001	973.01	1010.87	1238.19	1204.82	969.647	1082.28	834.24	924.746	955.099	483.314	518.695	484.712	483.314	0.0154439	-0.247521	-1.11585	0.919245	0.1344	0.00229078	0.957711	0.260193	0.0119882	0.472624	0.0967879	0.00267529	0.325484	1.01418	2.57263
Tb427.01.5110	1144.27	1264.77	1493.15	904.49	738.78	946.182	772.207	877.397	925.039	480.703	650.006	507.527	480.703	-0.591637	-0.599912	-1.25214	0.02203	0.0167163	0.00279018	0.275228	0.0821424	0.0131796	0.136163	0.0305557	0.00294007	0.865942	1.51491	2.53164
Tb427tmp.160.5200	815.21	938.827	1010.73	1033.7	763.877	907.355	851.21	916.175	878.805	512.809	565.469	480.641	480.641	-0.0315688	-0.0632436	-0.826614	0.846522	0.546791	0.0029568	0.918376	0.664199	0.01364	0.453395	0.247154	0.00304303	0.343523	0.607032	2.51669
Tb427.04.2450	583.697	609.578	631.216	624.785	609.641	699.684	718.225	708.275	638.953	538.493	529.735	480.033	480.033	0.0841771	0.178966	-0.236844	0.304383	0.0477434	0.0156341	0.577958	0.139271	0.0367738	0.285182	0.0518068	0.00820205	0.544877	1.28561	2.08608
Tb427.10.10140	843.755	858.097	882.579	939.117	902.255	876.486	771.631	800.239	753.536	506.837	504.454	479.735	479.735	0.0726237	-0.152364	-0.793541	0.106447	0.00817232	1.39432e-05	0.401044	0.0600923	0.00250931	0.197896	0.0223534	0.000574628	0.703564	1.65066	3.24061
Tb427.05.1740	1142.41	1085.58	1286.73	1074.05	795.666	1003.39	897.841	957.112	1124.64	479.482	615.556	637.221	479.482	-0.290797	-0.23829	-1.02075	0.105929	0.120145	0.00156369	0.400337	0.242368	0.0100003	0.197757	0.0901573	0.00223072	0.703868	1.045	2.65156
Tb427.03.640	606.177	636.863	756.463	691.885	630.29	642.603	628.814	711.449	689.244	478.153	550.131	507.831	478.153	-0.025275	0.0214885	-0.380356	0.826787	0.85704	0.0374356	0.90855	0.907755	0.0698484	0.448324	0.337671	0.0155769	0.348408	0.471506	1.80752
Tb427.04.5010	843.967	806.659	882.558	807.645	763.676	790.79	735.771	759.855	740.063	477.554	560.867	534.85	477.554	-0.100875	-0.180233	-0.687185	0.0879504	0.0127781	0.000629547	0.37697	0.0720268	0.00688682	0.186165	0.0267929	0.00153622	0.730101	1.57198	2.81355
Tb427.05.1660	681.032	670.361	627.961	595.763	588.372	613.25	504.7	502.973	485.568	525.514	529.185	477.389	477.389	-0.139131	-0.406582	-0.369531	0.0271172	0.000727034	0.00304489	0.281643	0.0270567	0.0138066	0.139315	0.0102193	0.00307901	0.856004	1.99058	2.51159
Tb427tmp.160.1980	948.413	1051.59	1028.13	768.149	845.636	885.774	643.713	785.513	647.055	477.132	568.744	527.289	477.132	-0.276751	-0.544423	-0.944755	0.0193499	0.00484553	0.000290845	0.265231	0.0503171	0.00541243	0.130873	0.0187172	0.00120939	0.88315	1.72776	2.91743
Tb427.06.560	908.919	986.691	856.764	997.659	1131.85	976.84	690.111	675.567	624.345	533.142	477.099	519.185	477.099	0.174543	-0.467891	-0.847687	0.12756	0.00399838	0.000593111	0.42262	0.0465454	0.00671197	0.208833	0.0173176	0.00149857	0.680201	1.76151	2.82432
Tb427.05.2960	529.124	529.869	511.676	610.412	595.58	575.985	508.839	581.033	512.819	524.122	493.332	475.896	475.896	0.1821	0.0291174	-0.0728264	0.00372458	0.681607	0.167368	0.20716	0.773644	0.230131	0.103914	0.287784	0.0513215	0.983327	0.540934	1.2897
Tb427.06.3290	1099.2	1099.4	1214.09	966.218	829.556	885.97	728.432	891.668	884.85	474.53	547.477	491.518	474.53	-0.347735	-0.446126	-1.17299	0.0114951	0.00994842	0.000137517	0.24122	0.0651789	0.00438652	0.119025	0.0242609	0.00098089	0.924361	1.61509	3.00838
Tb427.10.6390	647.049	627.557	698.211	707.56	699.35	688.052	579.142	615.52	591.305	493.773	499.746	474.351	474.351	0.0866675	-0.143552	-0.426532	0.13538	0.0578078	0.00168444	0.430215	0.154706	0.0103523	0.212292	0.0575639	0.00231056	0.673065	1.23985	2.63628
Tb427tmp.211.4920	1863.21	1838.54	1479.16	1359.42	1019.79	1320.47	839.9	1107.12	1034.85	569.723	531.995	474.222	474.222	-0.485801	-0.796985	-1.71699	0.0395756	0.0076638	0.000699763	0.314282	0.0585264	0.00727403	0.155573	0.0217869	0.00162218	0.808065	1.66181	2.7899
Tb427tmp.211.0440	549.679	500.548	561.592	580.904	604.748	583.815	571.098	536.86	559.535	473.667	520.018	578.09	473.667	0.134624	0.0489897	-0.0362956	0.0594275	0.431118	0.726132	0.338574	0.564361	0.775162	0.167545	0.209934	0.172869	0.77587	0.677918	0.762284
Tb427.08.4640	566.568	618.656	689.323	623.37	632.996	635.008	635.644	694.509	628.403	473.07	494.869	505.831	473.07	0.0128924	0.063248	-0.347031	0.882937	0.534699	0.0222548	0.937394	0.654501	0.04702	0.46254	0.243464	0.0104859	0.334851	0.613565	1.97939
Tb427tmp.03.0530	573.65	569.643	555.29	645.789	650.584	646.388	615.3	576.535	580.569	472.958	543.117	505.908	472.958	0.193777	0.0613772	-0.158379	0.000146995	0.142595	0.0487745	0.159115	0.271169	0.0857553	0.0984255	0.100871	0.0191277	1.00689	0.996234	1.71834
Tb427.03.2180	625.008	586.22	683.566	655.661	569.372	607.145	607.8	648.641	616.505	485.545	557.197	472.302	472.302	-0.0484816	-0.0167317	-0.322681	0.609672	0.825251	0.0307067	0.773924	0.884066	0.0598681	0.381878	0.328859	0.0133522	0.418075	0.48299	1.87445
Tb427.01.2230	1058.6	1236.55	1514.25	903.126	608.159	837.994	841.9	849.602	816.055	471.95	634.011	481.978	471.95	-0.697348	-0.603283	-1.26241	0.0382892	0.0309773	0.0065439	0.310508	0.111677	0.0212078	0.153215	0.0415421	0.00472954	0.8147	1.38151	2.32518
Tb427.04.3430	612.079	594.79	653.897	662.227	595.943	626.591	559.133	571.395	613.815	471.341	505.999	552.446	471.341	0.0184845	-0.0932125	-0.282566	0.773509	0.183068	0.0197343	0.880211	0.31982	0.0431983	0.434324	0.118968	0.00963364	0.362186	0.924569	2.01621
Tb427.10.5630	802.35	764.722	697.933	595.098	590.854	586.821	567.674	537.637	573.89	514.283	470.858	537.842	470.858	-0.353507	-0.431739	-0.572614	0.00585585	0.00387135	0.00242265	0.221669	0.0459416	0.0123675	0.110451	0.0171091	0.00275808	0.956832	1.76677	2.55939
Tb427.10.4950	1120.66	1197.06	1208.15	1004.89	825.928	1004.64	671.92	735.109	708.135	477.025	470.785	478.654	470.785	-0.314397	-0.737207	-1.30553	0.0247731	0.000141515	1.43833e-05	0.27994	0.0218247	0.00250931	0.138616	0.0082627	0.000567542	0.858187	2.08288	3.246
Tb427.08.2000	671.54	694.9	951.274	610.292	558.914	646.532	548.915	599.116	636.478	470.236	532.105	585.869	470.236	-0.352147	-0.377175	-0.545302	0.146839	0.128966	0.0637916	0.443316	0.253887	0.10576	0.218816	0.0944422	0.0235902	0.659921	1.02483	1.62727
Tb427tmp.01.0700	1065.86	1145.67	1262.92	1125.99	1085.37	1189.84	863.82	880.962	794.334	566.809	508.336	469.704	469.704	-0.030737	-0.452456	-1.16932	0.725509	0.00779382	0.000544969	0.849942	0.058855	0.00649946	0.419388	0.0219103	0.0014542	0.377384	1.65935	2.83737
Tb427.01.3830	1087.17	1058.05	904.481	1019.88	1058.29	1083.67	951.893	923.891	809.782	472.431	486.44	469.256	469.256	0.0520965	-0.183444	-1.09455	0.564734	0.164436	0.000686087	0.744519	0.29726	0.00720391	0.367421	0.110576	0.00160654	0.434836	0.956338	2.79411
Tb427tmp.50.0002	615.332	599.834	689.689	649.644	538.912	578.987	599.182	646.84	573.295	469.239	497.008	487.336	469.239	-0.107935	-0.0662834	-0.390068	0.343372	0.462348	0.00649514	0.606549	0.592291	0.0210955	0.299372	0.220335	0.00470529	0.523789	0.656916	2.32741
Tb427tmp.211.2330	578.177	567.273	545.258	650.464	699.523	584.889	584.673	529.823	633.996	467.996	484.302	503.29	467.996	0.194614	0.048484	-0.216025	0.0782528	0.575155	0.00507888	0.365918	0.68823	0.0183279	0.180991	0.256011	0.00408812	0.742342	0.591741	2.38848
Tb427tmp.02.2950	567.164	516.38	581.565	576.326	578.857	549.273	598.92	536.489	550.994	466.091	471.922	484.855	466.091	0.0336948	0.0183326	-0.226815	0.581849	0.807877	0.0170666	0.756224	0.872092	0.0389755	0.373179	0.324405	0.00869291	0.428083	0.488912	2.06083
Tb427.04.1770	771.39	779.574	852.45	606.551	612.361	694.792	517.913	464.853	486.624	515.542	537.887	573.45	464.853	-0.328717	-0.709869	-0.562979	0.0131663	0.00048771	0.00109602	0.252507	0.0263622	0.00855019	0.124754	0.00980633	0.00190678	0.903944	2.00849	2.7197
Tb427.03.2230	653.64	648.573	733.027	795.475	567.039	654.162	657.299	677.221	663.617	501.29	501.718	464.554	464.554	-0.0132192	-0.0265427	-0.471778	0.935605	0.68123	0.00322693	0.966822	0.773324	0.0141946	0.477127	0.287665	0.0031664	0.321366	0.541113	2.49943
Tb427.05.2850	645.167	655.952	652.371	734.134	754.131	695.906	647.969	603.075	568.887	500.011	470.3	464.551	464.551	0.161032	-0.10217	-0.445142	0.0114561	0.126423	0.000111639	0.24122	0.250513	0.00427005	0.119545	0.0931871	0.000962973	0.922468	1.03064	3.01639
Tb427.10.6490	678.525	695.13	778.334	775.744	626.454	656.946	659.921	621.646	645.66	492.888	503.055	463.819	463.819	-0.0636264	-0.159143	-0.559937	0.603811	0.0846202	0.00221107	0.77081	0.197334	0.0118426	0.380342	0.0734053	0.0026421	0.419826	1.13427	2.57805
Tb427.06.4990	542.475	530.665	562.175	637.319	554.566	550.649	463.027	615.915	523.582	489.77	507.466	523.282	463.027	0.0916183	-0.0292228	-0.105005	0.295425	0.821548	0.0456134	0.572112	0.881372	0.0814353	0.282455	0.327857	0.0181645	0.549051	0.484316	1.74078
Tb427.10.4740	824.203	906.564	1036.57	918.231	651.812	779.072	519.688	503.18	570.185	508.679	462.898	512.465	462.898	-0.236382	-0.796704	-0.898968	0.230655	0.00383527	0.0025807	0.518497	0.0458995	0.0127441	0.255842	0.0170739	0.00284206	0.592027	1.76767	2.54637
Tb427.05.1230	563.882	490.557	545.013	524.637	617.454	540.194	612.2	554.761	622.927	462.816	512.553	517.861	462.816	0.0728446	0.162292	-0.0991406	0.487568	0.105978	0.276401	0.692685	0.224966	0.348265	0.341793	0.0836838	0.0776665	0.466237	1.07736	1.10977
Tb427.10.230	611.494	614.736	700.178	755.076	718.85	666.663	661.524	694.782	664.436	462.668	570.629	565.777	462.668	0.152094	0.0689718	-0.268677	0.13921	0.366706	0.0750904	0.435406	0.511443	0.120272	0.214942	0.191301	0.0268218	0.667678	0.718283	1.57151
Tb427tmp.v1.0380	595.548	663.797	597.577	635.422	595.005	630.597	567.223	565.919	575.641	539.476	472.056	461.144	461.144	0.0031836	-0.119943	-0.334472	0.960256	0.0944826	0.0181912	0.979995	0.21007	0.0407319	0.48356	0.0781428	0.00908361	0.315549	1.10711	2.04174
Tb427.05.1810	621.014	631.575	588.985	596.865	709.873	631.987	609.927	582.309	590.161	520.059	480.911	460.205	460.205	0.074169	-0.0471199	-0.33381	0.416405	0.264536	0.00429456	0.643456	0.410172	0.0166284	0.317501	0.152578	0.00370958	0.498254	0.816509	2.43068
Tb427.08.2030	658.761	663.714	711.328	636.913	612.224	647.36	655.23	668.062	648.321	462.238	517.418	459.3	459.3	-0.100843	-0.0448035	-0.499156	0.0811767	0.307194	0.00142306	0.36924	0.454471	0.00960567	0.182195	0.169056	0.00214216	0.739464	0.771969	2.66915
Tb427.07.6490	464.25	459.109	494.195	480.564	580.73	569.203	687.314	741.929	622.25	739.126	872.898	911.888	459.109	0.201908	0.53327	0.832257	0.101335	0.00432796	0.0023132	0.394534	0.0476718	0.0120523	0.194698	0.0177332	0.00268962	0.710639	1.75121	2.57031
Tb427.01.2760	1064.81	837.418	1402.68	666.182	811.81	749.784	576.563	583.559	626.514	458.329	666.743	614.849	458.329	-0.569004	-0.887363	-0.925586	0.101608	0.0373624	0.0412203	0.394551	0.123608	0.0751233	0.19485	0.045982	0.0167532	0.710299	1.33741	1.7759
Tb427.07.3750	517.793	489.377	532.096	510.79	576.918	553.75	519.978	573.492	506.981	473.281	478.695	458.058	458.058	0.0927353	0.0562373	-0.126511	0.21408	0.44178	0.0369779	0.506561	0.574082	0.0691652	0.250093	0.21355	0.0154245	0.601898	0.670501	1.81179
Tb427tmp.01.7825	1464.19	1542.82	1576.13	1088.33	889.974	1078.35	720.286	741.255	747.294	458.001	466.269	463.425	458.001	-0.584384	-1.05305	-1.72365	0.0021767	2.06116e-05	5.67589e-06	0.192948	0.0168305	0.0024597	0.100516	0.00695331	0.000657888	0.997764	2.15781	3.18185
Tb427.01.3820	984.123	946.836	931.347	970.611	877.694	922.418	654.997	681.975	569.411	457.908	512.144	477.24	457.908	-0.0469154	-0.58634	-0.983823	0.381406	0.00103818	2.95233e-05	0.619253	0.0290192	0.00295714	0.305666	0.0107947	0.000684406	0.514753	1.96679	3.16469
Tb427.10.4760	686.278	714.604	748.262	734.552	645.568	656.946	578.993	598.687	680.192	457.603	481.094	490.226	457.603	-0.0772692	-0.210111	-0.588834	0.323498	0.05336	0.000297216	0.592407	0.147585	0.00541243	0.292386	0.0548995	0.00120878	0.534043	1.26043	2.91765
Tb427.10.12680	884.227	950.518	898.249	923.742	997.338	916.402	611.296	570.756	519.242	500.636	457.329	488.159	457.329	0.0541289	-0.68385	-0.918292	0.347917	0.000502539	5.68942e-05	0.608568	0.0266529	0.00342121	0.3004	0.00997242	0.000770169	0.5223	2.0012	3.11341
Tb427.05.3210	858.97	974.456	1128.83	926.567	774.268	812.489	814.86	741.836	923.114	456.673	626.25	556.088	456.673	-0.237099	-0.256467	-0.853871	0.17384	0.163165	0.00880429	0.470153	0.296076	0.0255236	0.232105	0.110136	0.00569316	0.634315	0.958071	2.24465
Tb427.10.280	598.601	512.421	455.986	586.49	525.832	520.452	478.132	564.086	465.154	560.327	486.198	496.716	455.986	0.0593119	-0.0559779	-0.0220494	0.662288	0.720671	0.875614	0.807842	0.805108	0.900855	0.398615	0.299488	0.200899	0.399447	0.523621	0.697021
Tb427tmp.01.5050	466.522	454.726	541.469	492.765	565.206	516.914	536.067	511.241	555.735	485.409	535.609	601.316	454.726	0.106596	0.132162	0.14942	0.339619	0.194661	0.285302	0.6047	0.332669	0.358016	0.298496	0.123748	0.0798411	0.525061	0.907463	1.09777
Tb427.05.970	563.495	535.727	570.136	525.422	556.115	517.713	472.656	485.109	454.654	459.436	489.344	524.911	454.654	-0.0618976	-0.241126	-0.179859	0.212457	0.00338844	0.03951	0.505797	0.0435278	0.072672	0.249576	0.0162012	0.0162073	0.602797	1.79045	1.79029
Tb427.07.5010	663.527	578.622	557.484	545.936	463.969	554.555	495.773	567.348	454.242	550.528	519.701	536.474	454.242	-0.202038	-0.246136	-0.163599	0.145159	0.111785	0.128216	0.441604	0.23222	0.184919	0.21801	0.0863824	0.0412387	0.661523	1.06357	1.3847
Tb427.08.6240	739.323	852.776	826.97	852.345	779.229	821.516	848.259	801.968	731.606	460.124	492.767	453.966	453.966	0.0201485	-0.0223797	-0.781974	0.792602	0.809717	0.00075208	0.889138	0.873224	0.00750985	0.438728	0.324843	0.00167842	0.357804	0.488326	2.7751
Tb427.10.14730	495.14	453.195	471.482	508.195	560.177	460.519	556.177	529.982	542.798	520.201	574.68	565.257	453.195	0.10678	0.198243	0.225598	0.309104	0.00819797	0.0181001	0.58271	0.0601725	0.0405788	0.287527	0.0223833	0.00905031	0.541321	1.65008	2.04334
Tb427tmp.244.2760	630.694	662.125	656.502	788.449	771.22	741.815	582.531	642.017	573.013	503.616	459.299	452.726	452.726	0.239593	-0.116932	-0.461516	0.00215964	0.0993001	0.000679151	0.192948	0.216534	0.00717381	0.10329	0.0805475	0.0016004	0.985941	1.09395	2.79577
Tb427.07.7040	1037.33	1221.64	1212.37	995.348	883.736	977.884	754.014	784.13	652.157	483.599	500.997	451.858	451.858	-0.281006	-0.664363	-1.27298	0.0416681	0.00405761	0.000387918	0.315341	0.0465454	0.00588856	0.156305	0.017327	0.00131761	0.806028	1.76128	2.88021
Tb427.04.4700	920.407	978.432	1030.05	988.296	898.458	1008.7	765.02	826.014	791.416	468.905	482.859	451.766	451.766	-0.0165679	-0.29791	-1.0613	0.821812	0.00736881	0.000102575	0.906543	0.0578989	0.00420203	0.447316	0.0215537	0.000937094	0.349385	1.66648	3.02822
Tb427.08.4220	701.658	639.084	680.283	647.503	603.388	640.546	589.841	579.349	551.755	451.121	493.007	458.666	451.121	-0.0956037	-0.231885	-0.526784	0.132404	0.0097881	0.00078023	0.42708	0.0646947	0.00760655	0.210751	0.0240827	0.00169634	0.676231	1.61829	2.77049
Tb427.04.430	687.432	680.806	837.46	757.254	678.699	732.766	671.975	673.326	674.537	450.859	569.344	525.417	450.859	-0.0243922	-0.126996	-0.51305	0.837038	0.292517	0.0235107	0.914494	0.439935	0.0490627	0.451385	0.163649	0.0109415	0.345453	0.786086	1.96092
Tb427tmp.12.0017	483.025	449.896	490.441	492.276	524.329	555.47	591.29	556.904	545.287	493.403	543.774	569.769	449.896	0.143367	0.250688	0.175019	0.0882737	0.00840182	0.0755028	0.37697	0.0606864	0.120839	0.186457	0.0225744	0.0269484	0.729422	1.64638	1.56947
Tb427.04.1810	643.871	624.988	627.958	612.096	525.832	531.944	449.894	556.377	544.705	478.808	511.756	512.211	449.894	-0.183844	-0.290404	-0.335952	0.0561936	0.0280842	0.000466263	0.336666	0.105779	0.00608704	0.166121	0.0393482	0.00135747	0.779575	1.40508	2.86727
Tb427tmp.02.4100	756.548	801.637	740.797	708.492	891.659	772.797	613.097	567.026	634.419	474.742	449.284	487.695	449.284	0.0456855	-0.34139	-0.70354	0.68593	0.00391739	0.000160042	0.825672	0.0461382	0.00455444	0.407412	0.0171627	0.00101646	0.389966	1.76541	2.99291
Tb427.10.4450	723.841	717.183	909.133	736.9	657.629	706.448	567.839	652.567	621.736	449.173	490.239	461.724	449.173	-0.161697	-0.351372	-0.74616	0.282883	0.0664112	0.00782924	0.564218	0.168968	0.0238201	0.278414	0.0628534	0.00531274	0.555309	1.20167	2.27468
Tb427tmp.211.1350	696.798	730.636	749.518	716.371	646.304	748.883	704.536	771.469	681.078	448.715	514.199	458.541	448.715	-0.0440016	-0.0132275	-0.614941	0.55599	0.842096	0.000595614	0.739144	0.896347	0.00671762	0.364745	0.333428	0.00149877	0.438011	0.476998	2.82426
Tb427.07.3450	705.415	694.214	648.434	805.918	895.166	754.622	707.732	687.482	637.203	448.399	468.209	560.769	448.399	0.261877	-0.0110635	-0.471221	0.0381724	0.85762	0.00800549	0.310487	0.90794	0.0241384	0.153358	0.337812	0.00538309	0.814292	0.471325	2.26897
Tb427.10.8240	589.74	552.677	591.477	557.617	486.57	558.662	534.272	575.521	567.217	448.006	472.145	475.33	448.006	-0.113377	-0.048124	-0.313254	0.181091	0.348102	0.00181009	0.476133	0.495588	0.010706	0.234992	0.184351	0.00238755	0.628946	0.734354	2.62205
Tb427.04.5210	574.322	637.406	633.822	562.216	661.929	517.584	506.199	533.403	528.035	447.627	490.53	486.514	447.627	-0.0835302	-0.23546	-0.373422	0.505099	0.0137525	0.00467969	0.705155	0.074538	0.0175062	0.34801	0.0277438	0.00390405	0.458409	1.55683	2.40848
Tb427.07.3440	786.194	812.918	822.639	814.841	877.74	861.451	686.42	704.582	663.789	457.267	447.522	484.082	447.522	0.0767258	-0.237058	-0.802137	0.112802	0.00159545	2.3907e-05	0.407933	0.0330161	0.00280014	0.201416	0.0123257	0.00062446	0.695907	1.90919	3.2045
Tb427.10.14700	741.235	793.388	913.593	885.653	735.347	771.418	621.827	617.684	657.116	447.228	469.082	448.04	447.228	-0.0332612	-0.368295	-0.843518	0.798685	0.0249124	0.00217913	0.893132	0.0997231	0.0117368	0.440699	0.0370955	0.00261743	0.355858	1.43068	2.58213
Tb427.06.4250	554.35	586.851	682.565	650.149	671.526	666.505	529.608	601.328	654.596	446.577	511.371	498.934	446.577	0.124528	-0.0305666	-0.324036	0.23285	0.821269	0.0476226	0.519557	0.881304	0.0842671	0.256366	0.327832	0.0187952	0.59114	0.484349	1.72595
Tb427tmp.160.2250	472.517	449.399	550.096	459.516	446.561	497.953	544.518	491.159	540.322	471.262	513.783	515.384	446.561	-0.0682157	0.0984772	0.0275852	0.543144	0.377328	0.792632	0.73156	0.514922	0.832579	0.360975	0.191543	0.185673	0.442523	0.717733	0.731251
Tb427.02.5060	735.309	870.553	1104.92	854.403	642.091	783.895	636.198	660.806	695.6	445.672	551.776	522.631	445.672	-0.249429	-0.444055	-0.834563	0.314112	0.0937418	0.0242824	0.585911	0.209106	0.0501821	0.289107	0.0777844	0.0111911	0.538942	1.10911	1.95113
Tb427tmp.01.4860	551.152	646.192	807.486	684.249	563.224	621.046	637.631	641.56	647.877	445.386	490.322	461.192	445.386	-0.101584	-0.0570729	-0.521252	0.611438	0.746647	0.0559466	0.775079	0.825849	0.095168	0.382448	0.307255	0.0212266	0.417428	0.512501	1.67312
Tb427tmp.46.0009	720.098	802.591	869.94	805.366	723.103	786.226	647.436	671.044	585.054	452.611	495.856	445.118	445.118	-0.0477744	-0.329916	-0.779794	0.630472	0.0317398	0.00195175	0.788526	0.112979	0.0111553	0.389083	0.0420264	0.00248942	0.409958	1.37648	2.6039
Tb427.08.6430	749.539	873.446	1015.15	958.935	770.558	843.923	714.707	668.909	745.596	444.891	557.089	499.82	444.891	-0.0358357	-0.309201	-0.812828	0.830268	0.100986	0.0104359	0.910566	0.218521	0.0282594	0.449302	0.0813069	0.00630213	0.347462	1.08987	2.20051
Tb427.07.840	650.025	639.73	751.955	704.685	612.769	636.875	596.569	570.624	624.459	444.79	450.865	502.825	444.79	-0.0631045	-0.188487	-0.545917	0.554118	0.0996642	0.0059901	0.738523	0.216865	0.0201024	0.364469	0.0806704	0.00448302	0.438339	1.09329	2.34843
Tb427.06.5040	886.209	804.914	713.625	768.646	814.825	770.545	598.114	589.778	494.998	629.346	466.631	444.652	444.652	-0.0307611	-0.514944	-0.642367	0.761686	0.0158336	0.0198254	0.872268	0.0800816	0.0433292	0.430452	0.0298036	0.00966284	0.366075	1.52573	2.0149
Tb427.05.2050	500.773	483.603	540.519	497.73	596.133	523.462	463.555	444.018	521.969	475.259	511.72	558.564	444.018	0.0848992	-0.0931573	0.0194044	0.415401	0.332458	0.826497	0.642758	0.480426	0.860434	0.317157	0.178716	0.191885	0.498726	0.747836	0.716958
Tb427.04.1220	644.597	571.251	610.467	682.408	672.903	683.88	553.221	568.222	580.945	444.01	519	570.311	444.01	0.159061	-0.101376	-0.252275	0.0297824	0.142302	0.082406	0.287538	0.270765	0.129691	0.142273	0.100758	0.0289224	0.846879	0.996721	1.53877
Tb427tmp.02.1910	482.178	455.917	485.724	488.606	507.091	515.182	560.726	512.563	510.564	457.53	444.165	443.94	443.94	0.0856228	0.153673	-0.0814779	0.0770138	0.0477148	0.0666754	0.364749	0.139238	0.10945	0.179991	0.0517944	0.0244084	0.744749	1.28572	1.61246
Tb427.07.4790	583.795	654.571	690.973	734.554	656.444	670.557	612.529	648.957	678.105	454.163	443.671	475.612	443.671	0.095626	0.00764692	-0.490306	0.328039	0.930357	0.00485718	0.596184	0.954926	0.0178569	0.29424	0.355218	0.00398227	0.531298	0.449505	2.39987
Tb427tmp.02.5540	573.359	598.081	681.568	616.699	543.991	512.422	567.176	545.888	525.657	443.559	476.279	446.177	443.559	-0.147335	-0.177299	-0.439895	0.253504	0.109827	0.00915905	0.536532	0.230026	0.0261247	0.26481	0.0855662	0.00582907	0.577066	1.0677	2.2344
Tb427.05.1730	1036.19	934.528	1021.12	795.954	667.321	777.416	768.848	752.165	747.659	458.413	526.987	442.731	442.731	-0.417087	-0.399182	-1.0669	0.00806583	0.00172766	0.000218372	0.229981	0.034393	0.0050616	0.114101	0.0127937	0.00113124	0.942712	1.893	2.94645
Tb427.07.3630	527.682	555.395	534.675	453.883	560.622	504.935	522.698	471.524	562.191	441.933	467.821	466.137	441.933	-0.0904501	-0.0557656	-0.233624	0.362694	0.498956	0.00239811	0.613927	0.625669	0.01228	0.305926	0.23274	0.00273855	0.514383	0.63313	2.56248
Tb427tmp.01.6590	1040.24	1109.06	1303.89	976.064	941.489	1096.87	639.181	616.428	642.58	488.044	488.058	441.9	441.9	-0.196044	-0.863305	-1.28407	0.186859	0.00284124	0.00108247	0.481599	0.0406846	0.00853607	0.237717	0.015134	0.00190464	0.623939	1.82005	2.72019
Tb427.10.7570	486.376	484.927	440.313	640.074	537.465	548.774	610.865	581.536	592.338	568.496	514.634	556.223	440.313	0.290346	0.338366	0.215778	0.0429075	0.00201595	0.0269092	0.315925	0.0368948	0.054526	0.156143	0.0137544	0.0121629	0.806478	1.86156	1.91496
Tb427.03.4000	675.744	735.538	811.347	747.5	741.642	738.482	558.458	589.692	656.17	439.599	463.833	538.859	439.599	0.00323872	-0.300811	-0.623905	0.968256	0.0457249	0.0061941	0.983598	0.136207	0.0205125	0.485338	0.0506669	0.0045766	0.313956	1.29528	2.33946
Tb427.05.2090	509.502	481.268	438.01	471.562	622.242	527.497	606.231	565.234	626.825	575.383	656.75	633.773	438.01	0.182369	0.331842	0.385092	0.257518	0.0110899	0.0102988	0.540529	0.0678455	0.0280711	0.266714	0.0252402	0.00626012	0.573954	1.59791	2.20342
Tb427.10.10600	860.038	722.557	649.896	607.733	597.821	671.517	527.937	509.486	548.841	437.805	476.48	500.467	437.805	-0.250171	-0.493021	-0.658106	0.146162	0.0263444	0.0132471	0.442232	0.102658	0.032983	0.218211	0.0381974	0.00735554	0.661123	1.41797	2.13339
Tb427tmp.01.5170	1049.18	1032.39	1440.5	1096.36	826.88	989.92	691.154	657.699	656.934	436.69	595.448	613.77	436.69	-0.273835	-0.812253	-1.09754	0.259615	0.0194796	0.0124271	0.542547	0.0880926	0.0316326	0.267782	0.0328024	0.00705437	0.572219	1.48409	2.15154
Tb427.08.1880	487.162	439.497	525.125	475.382	458.841	534.166	467.819	436.302	485.305	451.72	441.298	522.039	436.302	0.0164068	-0.0633384	-0.0369662	0.877527	0.50791	0.747223	0.933842	0.632427	0.792286	0.460787	0.235253	0.176688	0.3365	0.628465	0.752794
Tb427.10.5000	757.819	780.047	786.316	640.013	483.794	591.024	647.045	631.577	671.104	435.684	461.846	482.464	435.684	-0.438656	-0.253451	-0.75206	0.0123709	0.000971435	3.99953e-05	0.247879	0.0281263	0.00298396	0.122717	0.0105336	0.000693208	0.911096	1.97742	3.15914
Tb427.05.1570	488.525	568.248	434.97	515.862	585.301	518.758	574.289	656.615	563.361	577.36	577.713	530.828	434.97	0.118925	0.266394	0.176521	0.394939	0.106827	0.195896	0.629525	0.226238	0.262119	0.310686	0.0841572	0.058455	0.507678	1.07491	1.23318
Tb427tmp.211.1810	566.948	536.726	604.285	527.862	579.177	515.548	530.232	502.336	503.979	433.373	485.734	478.827	433.373	-0.073978	-0.152581	-0.288977	0.360667	0.0567361	0.0154923	0.613927	0.153104	0.0365498	0.305306	0.0569639	0.008153	0.515264	1.2444	2.08868
Tb427.07.6440	731.666	771.928	821.153	814.331	668.883	739.351	593.042	648.581	607.308	433.159	444.174	461.393	433.159	-0.0648482	-0.330383	-0.796213	0.527844	0.0067243	0.000267054	0.720125	0.0566642	0.00531538	0.355332	0.0211126	0.00118769	0.449365	1.67546	2.9253
Tb427.10.7190	482.828	543.239	542.972	657.685	635.38	605.064	576.563	586.347	543.064	431.887	485.62	528.972	431.887	0.274697	0.120715	-0.117336	0.0121669	0.129821	0.302249	0.246426	0.254956	0.376216	0.121594	0.0948624	0.0838999	0.915087	1.02291	1.07624
Tb427.05.4010	597.26	615.661	676.019	654.682	595.943	655.97	659.921	707.607	699.318	431.788	587.701	593.772	431.788	0.0134212	0.129854	-0.227596	0.85845	0.1013	0.188919	0.924911	0.218733	0.254586	0.456437	0.0813653	0.0567751	0.340619	1.08956	1.24584
Tb427.10.450	503.191	432.088	473.865	492.607	570.698	527.678	559.019	499.655	584.432	431.64	549.471	554.822	431.64	0.1751	0.221607	0.124295	0.118574	0.0744153	0.402556	0.415251	0.181686	0.4719	0.205157	0.0675846	0.105238	0.687914	1.17015	0.977826
Tb427tmp.211.2060	985.383	912.344	743.558	875.729	606.831	818.948	748.911	709.428	637.173	431.352	578.846	542.64	431.352	-0.19866	-0.333937	-0.766331	0.356415	0.0819624	0.0125796	0.613927	0.193514	0.0319036	0.303563	0.0719841	0.00711481	0.517752	1.14276	2.14784
Tb427tmp.01.4701	568.834	630.951	635.09	634.964	514.146	571.033	544.529	587.574	500.311	469.033	459.035	430.617	430.617	-0.0931533	-0.168675	-0.43347	0.403226	0.110871	0.00284758	0.63551	0.231053	0.0133336	0.313582	0.0859603	0.00297352	0.503648	1.0657	2.52673
Tb427.10.6640	692.029	686.356	834.884	846.644	665.225	705.201	686.942	722.345	681.466	430.401	512.49	455.608	430.401	0.00247577	-0.0821572	-0.6623	0.987056	0.461997	0.00749085	0.993892	0.592058	0.0230964	0.490417	0.220237	0.00515096	0.309434	0.65711	2.28811
Tb427.07.3420	827.782	900.665	869.849	742.943	753.847	726.755	554.801	592.473	552.619	430.373	431.657	455.268	430.373	-0.224704	-0.612122	-0.979984	0.00518499	0.000268458	4.63819e-05	0.218048	0.0257782	0.00306121	0.107931	0.00958912	0.000682679	0.966852	2.01822	3.16578
Tb427.07.4470	823.306	999.03	1014.81	892.121	686.653	845.553	712.987	735.341	662.885	449.569	504.915	429.154	429.154	-0.226854	-0.426367	-1.03597	0.190424	0.0204305	0.00177263	0.484964	0.0899428	0.0105823	0.239296	0.0334574	0.00235997	0.621064	1.47551	2.62709
Tb427.10.13760	494.324	454.002	500.238	429.015	508.406	465.552	511.728	486.506	451.911	456.762	480.079	453.52	429.015	-0.0461359	0.00157413	-0.0591657	0.60558	0.982524	0.311518	0.772101	0.988549	0.386135	0.380979	0.367737	0.086112	0.419099	0.434463	1.06494
Tb427.10.1280	582.773	602.257	671.953	622.778	452.296	529.766	529.454	486.235	600.01	428.868	460.336	484.786	428.868	-0.210532	-0.200802	-0.434591	0.209284	0.133446	0.00695989	0.503502	0.258937	0.0221587	0.248611	0.0963519	0.0049416	0.604479	1.01614	2.30613
Tb427.08.5380	580.045	601.839	619.923	579.892	561.603	590.016	480.8	481.381	497.815	448.399	440.728	428.692	428.692	-0.0574137	-0.30348	-0.451293	0.174585	0.000882121	0.000233477	0.470686	0.0274804	0.00519219	0.232251	0.0102223	0.00116396	0.634042	1.99045	2.93406
Tb427tmp.02.0560	564.76	534.255	581.053	578.712	547.136	501.176	576.064	621.16	557.399	428.565	483.314	479.37	428.565	-0.0462842	0.0626411	-0.272139	0.539114	0.347599	0.012544	0.728908	0.495116	0.0318521	0.359724	0.184181	0.00710334	0.44403	0.734755	2.14854
Tb427.06.5060	765.197	892.464	791.834	651.737	614.624	664.33	436.764	469.263	489.143	447.752	427.871	458.25	427.871	-0.343367	-0.812043	-0.876863	0.0140942	0.00108061	0.000728007	0.257073	0.0291532	0.00739675	0.127531	0.0108638	0.00165052	0.894385	1.96402	2.78238
Tb427tmp.47.0012	1122.83	1211.61	1134.33	1058.82	732.148	892.551	754.785	745.943	735.854	485.652	482.12	427.339	427.339	-0.370296	-0.633128	-1.31404	0.0562951	0.000133006	3.32327e-05	0.337025	0.0218247	0.00297165	0.166299	0.0082413	0.000662707	0.779111	2.084	3.17868
Tb427.10.170	509.822	579.419	629.714	659.972	552.041	580.036	515.91	575.865	547.131	426.647	499.211	460.55	426.647	0.060079	-0.0687978	-0.310179	0.634845	0.529763	0.0523948	0.790832	0.650019	0.0904083	0.390223	0.241797	0.0201637	0.408687	0.616549	1.69543
Tb427.05.2430	433.927	432.693	426.571	473.003	426.82	435.789	430.964	436.939	478.921	465.07	470	466.607	426.571	0.046566	0.0586261	0.11622	0.379331	0.306382	0.000179891	0.617607	0.453763	0.00462843	0.304794	0.168793	0.00103931	0.515994	0.772645	2.98326
Tb427tmp.211.3610	600.796	618.194	571.722	598.271	623.208	617.805	604.629	573.228	588.964	426.398	500.305	436.148	426.398	0.0386108	-0.0193771	-0.393906	0.355979	0.650873	0.00604287	0.613927	0.749237	0.0202061	0.303448	0.278722	0.00450615	0.517915	0.554828	2.34619
Tb427tmp.02.4890	643.472	578.28	542.187	670.587	535.647	531.288	484.646	511.867	555.769	425.498	436.502	458.949	425.498	-0.02177	-0.184411	-0.417227	0.879449	0.122812	0.00911536	0.93491	0.245383	0.0260641	0.461314	0.0912789	0.00581323	0.336004	1.03963	2.23558
Tb427.10.8030	556.721	485.965	632.465	560.524	550.48	575.302	589.805	569.388	621.258	425.469	466.794	454.191	425.469	0.00957546	0.0879512	-0.315127	0.935107	0.478135	0.0676023	0.966689	0.606643	0.110687	0.476995	0.225662	0.0246844	0.321486	0.646541	1.60758
Tb427tmp.244.2150	524.495	523.928	545.464	538.25	425.029	543.976	529.07	544.97	576.218	578.441	660.998	612.954	425.029	-0.0806262	0.0501421	0.216841	0.503963	0.293619	0.0260176	0.704544	0.440936	0.053095	0.347644	0.164054	0.0118407	0.458865	0.785014	1.92662
Tb427.03.2220	620.428	628.096	621.763	502.605	530.59	463.551	463.438	506.815	424.724	505.581	449.096	518.677	424.724	-0.32143	-0.423018	-0.344155	0.00313644	0.00265633	0.00352474	0.200704	0.0400758	0.0148417	0.099218	0.0149076	0.00331145	1.00341	1.82659	2.47998
Tb427.10.4830	471.987	423.033	470.993	527.501	537.98	537.229	539.698	538.404	533.264	431.101	453.315	488.724	423.033	0.23054	0.238312	0.00750688	0.0087711	0.00735691	0.923676	0.233252	0.0578989	0.940067	0.116682	0.0215396	0.209644	0.932995	1.66676	0.678517
Tb427.08.4610	499.678	558.048	594.073	536.093	501.821	526.138	534.567	537.242	585.431	422.718	511.498	454.794	422.718	-0.0787505	0.00474301	-0.249981	0.375024	0.957647	0.0814609	0.614252	0.972542	0.128404	0.303091	0.361771	0.0286395	0.518427	0.441567	1.54303
Tb427tmp.03.0115	422.232	463.651	532.775	503.897	488.801	445.553	536.302	520.214	549.7	524.57	574.61	635.747	422.232	0.0197896	0.17914	0.290349	0.867323	0.134116	0.081546	0.929911	0.259766	0.128484	0.458847	0.0966291	0.0286531	0.338332	1.01489	1.54283
Tb427tmp.01.3370	809.359	834.88	906.812	992.568	845.973	821.731	811.794	808.12	711.962	463.094	501.478	421.736	421.736	0.060482	-0.129601	-0.879845	0.581694	0.170722	0.000474541	0.756212	0.305244	0.00610154	0.373138	0.113546	0.00136655	0.42813	0.944828	2.86437
Tb427tmp.160.1030	659.984	514.901	541.254	505.135	568.504	516.616	455.035	451.462	442.904	420.858	441.037	476.382	420.858	-0.109908	-0.346847	-0.35879	0.437431	0.0524044	0.0568197	0.657115	0.146334	0.0963386	0.324241	0.0544514	0.0214875	0.489132	1.26399	1.66781
Tb427.08.4890	471.851	621.415	809.248	646.08	420.586	555.194	760.623	802.506	875.283	561.295	659.064	563.314	420.586	-0.230257	0.358034	-0.0930563	0.470675	0.158493	0.719592	0.682014	0.290505	0.769564	0.336527	0.108064	0.17162	0.47298	0.96632	0.765431
Tb427.06.2050	512.119	426.873	490.112	420.668	452.936	423.892	474.28	419.111	429.498	433.847	469.38	504.376	419.111	-0.139381	-0.111418	-0.0218708	0.186311	0.312313	0.837095	0.481327	0.459717	0.868748	0.237546	0.171037	0.193739	0.624252	0.766911	0.712782
Tb427.05.1460	653.263	640.095	697.579	692.396	516.719	612.479	683.735	618.535	702.398	468.291	497.525	418.303	418.303	-0.128247	0.00991482	-0.52448	0.352301	0.889062	0.00220344	0.611701	0.930117	0.0118218	0.30185	0.346066	0.00263638	0.520208	0.460841	2.57899
Tb427tmp.02.4300	492.191	514.207	469.726	463.156	496.09	519.954	461.049	441.626	509.493	417.68	447.516	436.78	417.68	0.00300331	-0.0639028	-0.18111	0.963189	0.423135	0.0201359	0.981513	0.556857	0.0438213	0.484309	0.207142	0.0097731	0.314877	0.683731	2.00997
Tb427tmp.01.5590	518.363	538.856	604.864	593.203	570.903	600.063	469.958	428.775	494.131	417.23	468.464	494.787	417.23	0.0859969	-0.254937	-0.267821	0.284238	0.050026	0.0535263	0.564829	0.142723	0.0919488	0.278724	0.053107	0.0205055	0.554826	1.27485	1.68813
Tb427.10.5860	761.805	913.143	896.779	642.176	529.509	564.034	575.009	593.618	627.735	416.909	493.862	428.027	416.909	-0.567204	-0.51766	-0.941799	0.00882653	0.00683598	0.00155852	0.233252	0.0569896	0.00998231	0.117032	0.0212872	0.00222848	0.931695	1.67188	2.65199
Tb427.05.1770	578.149	587.982	585.196	607.281	586.091	548.103	422.689	416.88	485.771	448.551	438.127	422.961	416.88	-0.00813963	-0.402087	-0.419279	0.86071	0.00309464	5.09056e-05	0.925991	0.0422279	0.00325639	0.456913	0.015712	0.000726208	0.340167	1.80377	3.13894
Tb427tmp.01.6210	506.735	533.887	574.165	475.535	588.73	544.295	515.623	538.618	510.735	416.662	467.007	515.655	416.662	-0.00557314	-0.0452033	-0.206614	0.9594	0.480979	0.106873	0.979244	0.608643	0.16057	0.48319	0.226406	0.0358086	0.315882	0.645112	1.44601
Tb427tmp.03.0390	598.392	641.213	580.143	640.736	611.113	623.885	607.967	574.299	579.228	415.349	436.554	415.701	415.349	0.0437169	-0.0469398	-0.521635	0.404206	0.405899	0.000690117	0.635788	0.54062	0.00721889	0.313738	0.201137	0.00160988	0.503433	0.696508	2.79321
Tb427.10.15140	500.624	491.593	589.184	564.161	611.367	558.104	515.267	561.585	415.265	479.087	434.906	449.296	415.265	0.132594	-0.0838434	-0.214112	0.224976	0.605912	0.0974756	0.514623	0.713013	0.148561	0.253961	0.26523	0.0331329	0.595234	0.576377	1.47974
Tb427.01.2260	676.689	637.282	586.363	609.029	645.829	586.596	647.738	751.851	893.157	414.286	630.721	507.112	414.286	-0.0454081	0.270824	-0.292014	0.565017	0.159368	0.162657	0.744519	0.291532	0.224581	0.367427	0.108465	0.0500838	0.434829	0.964709	1.3003
Tb427.07.2650	719.515	742.415	806.706	611.939	596.855	641.735	588.287	505.904	513.249	414.121	433.111	417.154	414.121	-0.293888	-0.49706	-0.843389	0.00886345	0.0040134	0.000234737	0.233252	0.0465454	0.00519219	0.116751	0.0173332	0.00116711	0.932739	1.76112	2.93289
Tb427tmp.160.4150	730.267	722.999	866.61	662.906	533.223	604.516	526.347	610.07	585.431	413.218	460.288	457.929	413.218	-0.365534	-0.430091	-0.801068	0.0445801	0.019635	0.00257726	0.317017	0.0882615	0.0127374	0.156694	0.0328455	0.00284165	0.804947	1.48352	2.54643
Tb427.10.5680	498.086	498.302	581.843	532.326	606.592	530.906	492.184	527.429	593.335	412.094	484.098	558.732	412.094	0.0813886	0.0313924	-0.117364	0.460644	0.790245	0.462944	0.673735	0.859424	0.530573	0.332491	0.319693	0.118323	0.47822	0.495267	0.926931
Tb427tmp.01.1190	634.129	589.107	692.65	668.406	601.758	565.742	558.957	608.584	622.301	422.91	411.867	410.964	410.964	-0.0615194	-0.0981799	-0.621008	0.564148	0.303536	0.00178616	0.744095	0.450775	0.0106098	0.36716	0.167681	0.00236609	0.435145	0.775515	2.62597
Tb427.10.13720	697.738	812.457	899.506	696.359	647.784	708.858	560.409	543.676	611.243	410.425	442.273	456.177	410.425	-0.23112	-0.490369	-0.880526	0.124543	0.0200916	0.00361445	0.420411	0.089318	0.0150096	0.207444	0.033225	0.00334992	0.6831	1.47854	2.47497
Tb427.05.1700	581.677	620.45	666.048	648.311	545.003	585.941	529.999	540.698	542.743	420.759	464.846	409.629	409.629	-0.0703562	-0.211489	-0.528417	0.486296	0.0263499	0.00298669	0.692089	0.102658	0.0136867	0.341556	0.0381871	0.00305514	0.466538	1.41808	2.51497
Tb427tmp.01.8470	467.46	492.124	535.667	564.187	485.129	486.492	414.453	409.548	441.318	451.248	419.238	415.129	409.548	0.0386106	-0.240887	-0.217929	0.70192	0.026184	0.0383528	0.835785	0.102353	0.0711607	0.412458	0.0380739	0.0158695	0.38462	1.41937	1.79944
Tb427tmp.01.6250	802.537	722.532	828.588	689.494	736.961	724.78	536.603	559.981	620.419	408.685	508.065	492.503	408.685	-0.129739	-0.455012	-0.739972	0.125647	0.00635087	0.00208798	0.421456	0.0553611	0.0114683	0.207989	0.0206226	0.00255764	0.681959	1.68566	2.59216
Tb427.03.3100	514.091	498.471	566.147	512.431	446.031	504.159	463.555	434.066	433.123	408.454	467.928	459.277	408.454	-0.110191	-0.246514	-0.241194	0.256277	0.0221511	0.0426618	0.539521	0.0937157	0.0771418	0.266253	0.034919	0.0172034	0.574706	1.45694	1.76439
Tb427.03.3580	623.308	559.463	438.738	564.523	727.604	665.848	646.45	621.727	592.238	408.15	445.133	429.554	408.15	0.272025	0.198288	-0.337999	0.194453	0.230402	0.110156	0.490001	0.372463	0.164669	0.241789	0.138576	0.0367228	0.616564	0.85831	1.43506
Tb427tmp.01.4625	445.715	473.457	509.859	554.657	429.741	513.643	491.089	514.069	525.996	408.039	464.314	464.379	408.039	0.0680404	0.0995829	-0.0963262	0.606283	0.183784	0.308702	0.772633	0.320728	0.383159	0.381241	0.119306	0.0854482	0.4188	0.923338	1.0683
Tb427.08.6890	741.777	675.028	548.988	602.253	514.015	520.215	447.857	566.562	449.488	484.711	433.74	407.954	407.954	-0.264513	-0.425288	-0.56759	0.157785	0.0719736	0.0248479	0.455029	0.178069	0.051122	0.22463	0.0662389	0.0114007	0.648533	1.17889	1.94307
Tb427tmp.211.2590	513.207	518.649	550.749	637.212	558.696	551.57	531.546	617.941	554.177	406.629	425.492	430.196	406.629	0.142974	0.10634	-0.326227	0.139238	0.228302	0.00148262	0.435406	0.370457	0.00975599	0.214903	0.137804	0.00217704	0.667757	0.860737	2.66213
Tb427.10.12090	683.27	672.921	815.618	668.971	497.368	684.003	599.006	573.425	560.412	406.499	482.546	436.891	406.499	-0.231105	-0.325756	-0.711885	0.228615	0.036488	0.00522105	0.517333	0.122106	0.0185732	0.255342	0.0454214	0.00414499	0.592878	1.34274	2.38248
Tb427.03.5340	725.049	813.717	911.808	816.21	741.628	806.433	572.846	632.111	582.896	406.095	442.523	414.833	406.095	-0.0517247	-0.454891	-0.95575	0.650248	0.0178667	0.00198331	0.80023	0.0845382	0.0112303	0.394858	0.0314469	0.00250555	0.403559	1.50242	2.6011
Tb427.01.860	618.728	570.069	664.221	645.309	571.443	609.025	644.711	646.885	577.451	442.26	470.192	405.328	405.328	-0.0213664	0.0124266	-0.491766	0.805673	0.887563	0.00569459	0.898356	0.92947	0.019467	0.443277	0.345749	0.00434248	0.353325	0.461239	2.36226
Tb427.10.8320	749.625	675.941	1046.55	695.385	595.943	692.183	691.598	694.919	769.646	405.134	561.786	525.641	405.134	-0.317689	-0.197279	-0.727954	0.239222	0.41565	0.0564163	0.52561	0.549665	0.0957466	0.25954	0.204467	0.0213524	0.585795	0.689377	1.67055
Tb427tmp.01.8770	726.662	715.842	683.63	685.629	694.656	686.237	644.819	624.002	585.236	451.642	439.193	404.276	404.276	-0.0410275	-0.197547	-0.715156	0.208031	0.0139715	0.000133709	0.502758	0.0752213	0.00434344	0.248076	0.0279812	0.00096863	0.605414	1.55313	3.01384
Tb427.10.14210	621.48	572.657	540.898	491.607	564.174	504.106	404.202	442.269	409.801	476.441	423.31	460.019	404.202	-0.153524	-0.465815	-0.351602	0.146074	0.00370889	0.0113871	0.442132	0.0452668	0.0299379	0.218162	0.0168574	0.00667656	0.661221	1.77321	2.17545
Tb427.10.2640	511.789	516.63	509.326	549.051	571.248	553.291	555.189	546.676	526.44	408.97	434.669	404.126	404.126	0.12213	0.0825544	-0.30147	0.00315526	0.0264507	0.000573575	0.200704	0.103001	0.00662479	0.0990335	0.038315	0.00147739	1.00422	1.41663	2.8305
Tb427tmp.211.3830	535.599	542.817	585.331	467.166	454.975	421.968	439.948	457.79	473.327	403.819	455.591	496.334	403.819	-0.307785	-0.27914	-0.295351	0.00660393	0.00592277	0.0294288	0.22477	0.0540919	0.0580203	0.112421	0.020137	0.0129391	0.949152	1.696	1.8881
Tb427.08.1870	891.301	832.984	740.572	787.506	916.726	838.673	616.925	546.432	522.808	472.488	422.761	403.743	403.743	0.0449733	-0.547759	-0.924112	0.675786	0.00763743	0.00130876	0.817935	0.0585264	0.00921539	0.403595	0.0217935	0.00205691	0.394054	1.66167	2.68678
Tb427.03.1840	742.38	776.647	703.961	691.577	682.35	775.635	705.388	710.942	665.054	430.147	496.743	403.547	403.547	-0.048458	-0.0949573	-0.7406	0.537657	0.137725	0.00102422	0.727903	0.264202	0.00835455	0.35917	0.0982964	0.00186405	0.4447	1.00746	2.72954
Tb427.10.13630	565.857	620.63	580.585	621.812	683.538	648.978	609.12	608.327	615.62	403.411	445.414	422.746	403.411	0.145312	0.0528989	-0.474748	0.0615453	0.253974	0.00125899	0.341808	0.399717	0.00905688	0.168778	0.148689	0.00201977	0.772685	0.827722	2.6947
Tb427.10.7090	543.574	564.863	442.444	502.541	512.022	514.858	454.346	440.423	428.724	415.722	402.925	412.506	402.925	-0.0201024	-0.228737	-0.333077	0.859648	0.120211	0.0484239	0.925582	0.242382	0.0853011	0.456711	0.0901623	0.0190264	0.340359	1.04497	1.72064
Tb427tmp.211.0865	1426.17	1257.06	856.334	1179.13	1354.79	1237.27	810.539	631.442	649.713	685.626	402.517	517.486	402.517	0.0914508	-0.7589	-1.14043	0.684675	0.0537055	0.0265176	0.824526	0.148189	0.0539566	0.406847	0.0551242	0.0120328	0.390569	1.25866	1.91963
Tb427.08.4580	513.45	525.415	569.288	583.612	597.898	589.972	615.745	579.566	647.925	401.919	438.566	450.324	401.919	0.139551	0.196836	-0.31713	0.0356487	0.0395694	0.00911743	0.302976	0.127503	0.0260641	0.149498	0.0474292	0.00581256	0.825364	1.32395	2.23563
Tb427tmp.01.1790	723.524	741.063	764.182	809.03	749.797	724.515	483.942	519.855	485.149	463.323	400.381	586.544	400.381	0.0348999	-0.581956	-0.619946	0.546872	0.000121021	0.00973215	0.733426	0.0218247	0.0270671	0.361896	0.00835081	0.00603637	0.441417	2.07827	2.21922
Tb427.06.2740	812.009	872.65	853.993	730.321	564.847	653.552	532.322	602.514	595.804	442.867	454.007	400.137	400.137	-0.381536	-0.552757	-0.968871	0.0182855	0.000714931	6.98362e-05	0.264963	0.0270567	0.0035746	0.131418	0.0103363	0.000814558	0.881346	1.98563	3.08908
Tb427.10.1810	901.758	787.087	598.58	580.606	601.184	605	476.13	559.694	512.48	487.061	399.928	399.81	399.81	-0.356353	-0.563035	-0.829937	0.133086	0.05473	0.0230636	0.428126	0.149675	0.0483237	0.211251	0.0556863	0.0107767	0.675201	1.25425	1.96752
Tb427.10.6050	542.21	512.269	399.749	488.889	618.922	522.394	503.771	445.448	471.024	464.738	445.885	422.801	399.749	0.164799	-0.0341166	-0.125118	0.371342	0.81964	0.421736	0.613927	0.880482	0.490717	0.309325	0.327526	0.109435	0.509585	0.484754	0.960845
Tb427tmp.02.2840	504.503	502.204	541.169	508.912	467.872	499.958	448.536	454.118	504.574	399.25	408.136	425.218	399.25	-0.0678716	-0.137433	-0.32858	0.252221	0.0983461	0.00204852	0.535971	0.215432	0.0113773	0.264569	0.0801376	0.0025395	0.577461	1.09616	2.59525
Tb427.10.3160	455.185	433.478	502.041	483.109	533.86	434.989	456.404	513.221	512.438	398.851	421.839	443.79	398.851	0.0621834	0.0917906	-0.137272	0.590831	0.332168	0.154901	0.762973	0.48019	0.215735	0.376475	0.178623	0.0481111	0.424264	0.748062	1.31775
Tb427tmp.02.1135	634.265	589.685	567.014	621.503	543.809	497.783	478.302	527.551	498.7	436.271	425.425	397.514	397.514	-0.106866	-0.251401	-0.508216	0.358846	0.0173048	0.00149571	0.613927	0.0834595	0.00978626	0.304535	0.0310702	0.00218243	0.516362	1.50766	2.66106
Tb427.05.1690	411.134	396.677	427.996	417.88	434.975	471.032	458.382	423.426	506.615	397.579	402.874	416.022	396.677	0.0993263	0.167993	-0.0227477	0.179947	0.119488	0.57539	0.474766	0.241642	0.637482	0.234265	0.089887	0.142165	0.630293	1.0463	0.847208
Tb427.03.3240	934.847	888.818	737.436	728.45	598.28	631.288	487.462	610.173	564.615	396.56	448.205	406.59	396.56	-0.387371	-0.623627	-1.03327	0.0478349	0.0125721	0.00210424	0.323213	0.0714926	0.0115124	0.159484	0.0266184	0.00256738	0.797284	1.57482	2.59051
Tb427.05.960	510.465	553.144	612.796	516.247	527.918	543.075	470.98	493.092	528.514	396.337	439.964	438.113	396.337	-0.0788499	-0.167557	-0.395536	0.387455	0.146589	0.0152137	0.62382	0.275922	0.0361374	0.307812	0.102644	0.00805898	0.511714	0.988667	2.09372
Tb427.08.2470	472.482	395.608	457.001	504.395	479.706	407.971	455.693	471.308	509.427	411.791	437.846	458.395	395.608	0.0711422	0.116395	-0.0186946	0.581183	0.26114	0.843886	0.755789	0.406606	0.87416	0.37293	0.151251	0.194946	0.428373	0.820301	0.710085
Tb427.07.300	536.856	577.353	670.866	516.982	486.299	573.274	606.482	614.487	677.7	395.366	509.858	455.458	395.366	-0.179209	0.0890033	-0.391655	0.214459	0.453282	0.0519693	0.506712	0.583823	0.0898309	0.250027	0.217173	0.0200332	0.602012	0.663193	1.69825
Tb427.05.4440	999.102	970.694	1108.48	1041.78	999.658	1017.56	704.883	844.358	692.652	394.558	461.476	482.16	394.558	-0.00906473	-0.457407	-1.20184	0.890294	0.0122799	0.000306512	0.940788	0.0708831	0.00543713	0.464214	0.0263674	0.00121722	0.333282	1.57893	2.91463
Tb427tmp.211.3300	530.4	503.572	646.783	520.695	487.834	519.351	527.476	535.837	461.248	393.955	429.339	428.794	393.955	-0.137577	-0.140715	-0.424772	0.323058	0.355554	0.0347998	0.592151	0.503039	0.0658315	0.292186	0.187123	0.0146811	0.534341	0.727873	1.83324
Tb427.05.1620	406.486	407.396	402.586	412.534	412.686	399.454	413.19	417.407	393.928	421.915	462.642	518.169	393.928	0.00970082	0.0095241	0.205536	0.586145	0.734192	0.0903541	0.759897	0.815857	0.140105	0.374976	0.303487	0.0312448	0.425997	0.517861	1.50522
Tb427.04.550	727.572	625.275	634.403	488.127	425.501	530.248	477.874	401.327	456.232	393.603	423.761	462.974	393.603	-0.460828	-0.573466	-0.634249	0.0154005	0.00549359	0.00356151	0.257735	0.0524942	0.0148981	0.128632	0.0195308	0.00332243	0.890653	1.70928	2.47854
Tb427.05.1900	472.742	473.143	497.194	486.942	493.24	495.987	503.202	467.986	505.43	393.484	403.231	414.997	393.484	0.0327068	0.0331468	-0.252103	0.264975	0.485819	0.00163986	0.547847	0.612489	0.0102227	0.270325	0.227837	0.00227977	0.568114	0.642376	2.64211
Tb427tmp.02.5790	409.542	438.008	437.494	446.025	503.63	444.137	409.151	474.579	392.889	444.79	405.646	432.916	392.889	0.117197	-0.00949007	-0.0019015	0.169701	0.921226	0.971654	0.466321	0.949578	0.977059	0.230097	0.353287	0.217894	0.638089	0.451872	0.661755
Tb427.06.4130	469.608	519.914	454.416	510.481	434.02	480.849	468.858	535.381	455.335	396.815	406.596	392.8	392.8	-0.0186932	0.015539	-0.271537	0.845369	0.877304	0.0150317	0.918198	0.923235	0.0358485	0.45314	0.343471	0.00799456	0.343768	0.46411	2.09721
Tb427tmp.211.3970	517.843	416.062	468.062	477.884	597.89	530.729	484.676	479.444	419.559	477.093	392.346	424.75	392.346	0.196472	-0.0189437	-0.115404	0.208294	0.873928	0.402226	0.503049	0.920795	0.471579	0.248243	0.342591	0.105167	0.605123	0.465224	0.978122
Tb427tmp.160.2420	391.436	457.211	505.265	517.991	448.341	509.412	476.996	502.53	466.975	398.158	437.496	436.072	391.436	0.124308	0.0954331	-0.0903469	0.36324	0.423402	0.4824	0.613927	0.557008	0.549765	0.306259	0.207206	0.122603	0.513911	0.683597	0.911499
Tb427.05.1430	815.07	759.965	1015.39	789.188	734.795	824.359	735.211	812.421	815.838	390.84	499.509	458.839	390.84	-0.141544	-0.13228	-0.941095	0.380068	0.408172	0.00784147	0.618037	0.542502	0.0238252	0.304959	0.201802	0.00531326	0.515759	0.695074	2.27464
Tb427tmp.211.1250	480.355	507.122	530.323	516.631	491.614	489.108	471.673	476.064	481.25	425.404	429.596	390.257	390.257	-0.0195668	-0.0869878	-0.285537	0.707372	0.114286	0.00889414	0.839322	0.235378	0.025652	0.414147	0.0875571	0.00572134	0.382845	1.05771	2.2425
Tb427.10.240	491.897	435.409	511.841	461.73	447.029	470.372	472.194	496.085	479.085	389.872	427.263	419.338	389.872	-0.0614541	0.00821443	-0.218983	0.449346	0.914506	0.0573918	0.663988	0.945075	0.0970851	0.327632	0.351554	0.0216509	0.484613	0.454008	1.66452
Tb427tmp.211.1195	456.883	488.251	390.416	483.453	469.55	440.139	392.32	441.872	392.077	393.315	389.845	426.69	389.845	0.060907	-0.123158	-0.142607	0.575644	0.3349	0.249684	0.75231	0.482311	0.319885	0.371213	0.179425	0.0713376	0.430376	0.746116	1.14668
Tb427.07.4420	622.732	636.591	812.277	611.137	534.382	627.035	575.304	556.116	608.549	389.782	441.05	416.598	389.782	-0.224916	-0.251683	-0.731786	0.213109	0.153656	0.0119085	0.505835	0.285005	0.0307741	0.249757	0.106028	0.00686292	0.602482	0.97458	2.16349
Tb427.06.4520	430.722	424.359	449.197	438.9	447.619	461.184	469.043	428.579	479.598	408.663	389.637	420.191	389.637	0.0472508	0.0785068	-0.0981549	0.216592	0.231282	0.0695029	0.507919	0.373068	0.113042	0.250623	0.138776	0.0252096	0.600979	0.857687	1.59843
Tb427tmp.160.4520	666.672	676.267	637.524	719.36	738.827	727.941	583.07	606.99	571.845	389.2	468.442	463.065	389.2	0.14254	-0.168702	-0.584529	0.00609529	0.00950141	0.00143787	0.221669	0.0639855	0.00963625	0.110306	0.0238017	0.00215048	0.957401	1.62339	2.66746
Tb427.10.13710	658.721	652.352	706.063	664.462	589.713	652.474	505.675	505.839	535.469	389.006	417.924	415.968	389.006	-0.081269	-0.382851	-0.722004	0.268853	0.00133294	0.00016501	0.551093	0.0316278	0.00459577	0.272002	0.0118333	0.00102691	0.565427	1.92689	2.98847
Tb427.07.4170	687.187	724.142	824.411	824.805	609.604	651.602	659.921	748.28	736.093	411.277	452.904	388.759	388.759	-0.100006	-0.0602492	-0.835434	0.555017	0.570939	0.00190694	0.738752	0.684892	0.0110356	0.364523	0.25477	0.00246104	0.438275	0.593852	2.60888
Tb427.02.2670	814.218	945.205	1038.46	760.88	789.615	800.657	561.913	532.81	610.548	388.654	409.86	388.807	388.654	-0.250965	-0.714331	-1.23662	0.0874038	0.0061378	0.00120138	0.376331	0.0548104	0.0088522	0.185693	0.0203887	0.0019752	0.731203	1.69061	2.70439
Tb427tmp.01.2460	503.867	490.635	458.229	506.842	577.686	557.809	467.269	462.754	427.98	398.643	388.509	403.096	388.509	0.176982	-0.0972805	-0.287506	0.0653379	0.160949	0.00354618	0.347292	0.293754	0.0148639	0.171566	0.109272	0.0033148	0.765568	0.961491	2.47954
Tb427.05.2100	388.45	397.361	433.235	401.608	434.056	414.501	478.939	430.096	424.626	462.293	447.372	476.193	388.45	0.0363664	0.129639	0.185027	0.566422	0.157933	0.0255534	0.745369	0.289905	0.0523534	0.367805	0.107851	0.0116753	0.434382	0.967176	1.93273
Tb427tmp.01.0415	543.682	502.932	606.362	668.251	563.935	613.314	541.327	573.163	492.101	388.327	422.126	400.612	388.327	0.158947	-0.0410633	-0.448788	0.206192	0.706515	0.00964302	0.501799	0.793343	0.026937	0.247647	0.29514	0.0060072	0.606166	0.529972	2.22133
Tb427tmp.02.5000	389.791	388.143	406.988	432.358	443.787	430.14	400.165	441.762	435.267	390.517	424.11	420.095	388.143	0.140678	0.108186	0.0593942	0.00534337	0.0971609	0.244799	0.218048	0.213638	0.314887	0.107875	0.0794704	0.0702229	0.96708	1.09979	1.15352
Tb427.10.9250	549.696	508.52	529.09	563.51	494.022	514.435	479.543	522.601	484.245	388.025	450.348	399.764	388.025	-0.0140092	-0.0947684	-0.358409	0.840415	0.136476	0.00665359	0.915499	0.262965	0.0214795	0.451811	0.0978189	0.00479014	0.345043	1.00958	2.31965
Tb427.10.8020	432.157	416.788	412.224	429.602	454.868	447.469	455.053	449.191	437.747	404.602	427.822	387.608	387.608	0.0787666	0.089613	-0.0478433	0.0703328	0.026866	0.355023	0.355459	0.10363	0.430751	0.175505	0.0385486	0.0960617	0.75571	1.41399	1.01745
Tb427tmp.v1.0420	684.079	690.641	565.216	604.251	443.918	416.891	442.38	511.032	461.872	409.998	386.465	404.039	386.465	-0.40505	-0.454918	-0.692372	0.0905262	0.0185229	0.00398263	0.378384	0.0859933	0.0159152	0.186795	0.0319898	0.00354925	0.728634	1.49499	2.44986
Tb427.07.940	542.091	682.686	862.083	610.954	565.469	675.437	607.073	647.904	733.61	386.353	504.539	490.881	386.353	-0.172359	-0.0695902	-0.594813	0.468631	0.759256	0.0781694	0.680384	0.836986	0.124246	0.335723	0.311346	0.0277081	0.47402	0.506756	1.55739
Tb427tmp.18.0005	497.543	480.072	460.641	448.316	546.112	547.986	484.851	441.24	489.472	385.864	400.233	423.808	385.864	0.10087	-0.022943	-0.249426	0.372392	0.706543	0.00772986	0.613927	0.793343	0.0236069	0.309686	0.295111	0.00526456	0.509079	0.530014	2.27864
Tb427.10.4980	491.991	453.137	458.699	498.728	490.545	517.178	488.298	485.729	472.724	416.952	385.828	395.324	385.828	0.101789	0.0434527	-0.228612	0.0772325	0.334594	0.0108034	0.364749	0.482143	0.0289249	0.179978	0.179356	0.00645054	0.74478	0.746284	2.1904
Tb427.06.4020	646.081	721.71	720.438	808.745	617.566	667.654	609.348	679.817	570.841	385.642	437.217	416.212	385.642	0.00395685	-0.166973	-0.75302	0.977048	0.13378	0.000629002	0.98846	0.259299	0.00688682	0.487737	0.0964554	0.00153691	0.311814	1.01567	2.81335
Tb427.05.1360	654.203	742.819	764.803	619.789	431.364	522.386	468.801	479.678	536.011	385.39	429.439	387.481	385.39	-0.458237	-0.542282	-0.846441	0.0376011	0.0047227	0.000957	0.309228	0.0498663	0.00805878	0.152743	0.0185495	0.00179818	0.816039	1.73167	2.74517
Tb427.07.4920	413.455	418.947	415.453	463.861	456.818	455.581	486.841	447	440.761	385.365	401.79	409.671	385.365	0.141303	0.139564	-0.0602369	0.000147171	0.0437093	0.081289	0.159115	0.13427	0.1282	0.0844663	0.0499652	0.0285899	1.07332	1.30133	1.54379
Tb427.07.6090	622.418	634.762	735.388	561.828	538.466	566.991	440.755	430.025	500.775	385.238	413.899	398.943	385.238	-0.257128	-0.538817	-0.733903	0.0422462	0.00788518	0.00196011	0.315341	0.0589367	0.0111646	0.155854	0.0219236	0.00248981	0.807282	1.65909	2.60383
Tb427.07.3900	519.507	553.2	497.932	446.7	398.974	449.091	411.266	443.24	443.116	384.895	423.795	396.344	384.895	-0.278663	-0.275482	-0.382279	0.0159529	0.00917256	0.00353211	0.257735	0.0630368	0.0148424	0.128697	0.0235014	0.00330999	0.890431	1.62891	2.48017
Tb427.10.2080	546.493	568.405	680.313	560.028	524.429	586.596	464.057	530.511	558.891	384.77	474.805	461.582	384.77	-0.103396	-0.208669	-0.442351	0.411526	0.182812	0.0342792	0.6399	0.319441	0.0651675	0.315879	0.118827	0.0145342	0.500479	0.925084	1.83761
Tb427.03.1690	475.742	508.256	685.998	550.247	428.589	536.66	493.585	547.561	529.293	388.154	384.649	467.316	384.649	-0.140053	-0.0886754	-0.429366	0.534346	0.6475	0.112622	0.725229	0.747193	0.167633	0.357851	0.277945	0.0373838	0.446298	0.556042	1.42732
Tb427.07.3940	494.904	501.968	513.579	538.028	536.391	521.222	384.424	416.924	442.6	389.813	386.678	394.162	384.424	0.0791558	-0.280054	-0.367666	0.0204683	0.00737746	4.2245e-05	0.269587	0.0578989	0.00298396	0.133061	0.0215375	0.00068724	0.875949	1.6668	3.16289
Tb427tmp.211.2700	654.521	679.568	797.365	760.53	576.538	645.675	638.876	739.357	640.106	431.521	446.712	384.295	384.295	-0.104339	-0.0786682	-0.755522	0.514619	0.532121	0.00376772	0.711275	0.652324	0.0153669	0.351017	0.242655	0.00343193	0.454672	0.615011	2.46446
Tb427tmp.244.2070	554.138	514.486	641.417	491.918	473.945	531.687	494.107	503.786	493.847	384.024	445.81	453.022	384.024	-0.191426	-0.197034	-0.414673	0.16063	0.125304	0.0305099	0.457333	0.24896	0.0595808	0.22572	0.0926094	0.0132884	0.64643	1.03335	1.87653
Tb427tmp.02.2470	383.759	420.007	463.603	459.381	437.63	437.39	438.346	440.971	409.927	411.386	406.258	431.249	383.759	0.0743554	0.0246879	-0.0211863	0.408199	0.786126	0.812475	0.638777	0.856405	0.849452	0.315192	0.318621	0.189436	0.501424	0.496726	0.722537
Tb427.10.2240	574.888	597.79	584.57	579.565	627.606	605.02	512.027	493.993	511.216	383.722	427.617	451.243	383.722	0.0444168	-0.211872	-0.476941	0.299628	0.000836049	0.00138722	0.574749	0.0270567	0.0095026	0.283705	0.0102353	0.00211917	0.547133	1.9899	2.67383
Tb427.07.1290	720.659	684.688	756.517	677.68	683.076	712.122	479.054	515.568	447.304	386.482	397.354	383.694	383.694	-0.0606401	-0.584277	-0.888816	0.272508	0.00110624	9.68378e-05	0.553918	0.0293694	0.00412976	0.273427	0.0109762	0.000920977	0.563158	1.95955	3.03575
Tb427.06.3840	1085.4	1035.69	1357.75	911.011	782.655	902.972	837.783	834.622	834.839	417.68	497.678	383.627	383.627	-0.421962	-0.472505	-1.42122	0.0533387	0.0318194	0.00234227	0.33425	0.113065	0.0121222	0.164965	0.0420584	0.00270477	0.782609	1.37615	2.56787
Tb427.03.3750	584.928	565.702	599.851	644.329	494.143	519.603	586.1	628.015	550.15	414.786	462.114	383.61	383.61	-0.0782405	0.0113173	-0.473742	0.551604	0.860771	0.00278185	0.736206	0.910171	0.0131796	0.363292	0.33857	0.00293965	0.439744	0.470352	2.5317
Tb427.04.2010	615.184	656.633	742.334	663.651	490.403	606.208	511.088	518.394	471.251	383.391	453.115	463.271	383.391	-0.194381	-0.424504	-0.631908	0.251739	0.0130858	0.00615934	0.535971	0.0727731	0.0204475	0.264617	0.0270827	0.00456	0.577383	1.56731	2.34103
Tb427tmp.01.3040	696.097	788.793	844.027	658.351	668.611	722.101	689.207	596.314	612.122	385.63	383.23	398.757	383.23	-0.184695	-0.29545	-0.996091	0.120829	0.0501339	0.000875588	0.417225	0.142859	0.00785119	0.206391	0.0531472	0.00175359	0.68531	1.27452	2.75607
Tb427.03.740	382.681	436.479	400.848	485.257	417.259	451.227	430.151	417.441	458.232	412.224	430.092	425.887	382.681	0.150063	0.0980695	0.0558954	0.1516	0.223418	0.390425	0.446652	0.365449	0.459167	0.220513	0.135965	0.102399	0.656566	0.866573	0.989705
Tb427tmp.01.7960	839.168	700.006	696.658	719.028	840.122	773.779	515.295	417.778	488.98	480.968	379.887	470.707	379.887	0.0613307	-0.652836	-0.747693	0.609968	0.00799151	0.00609417	0.774179	0.0594558	0.020296	0.382004	0.0221179	0.00452621	0.417932	1.65526	2.34427
Tb427.08.2100	478.621	512.297	538.61	584.322	485.708	479.575	520.781	513.072	497.263	410.797	398.395	377.312	377.312	0.0188134	0.00149735	-0.36637	0.869181	0.978758	0.00456661	0.930655	0.98625	0.0172387	0.459225	0.36687	0.00384955	0.337974	0.435488	2.41459
Tb427tmp.03.0815	567.058	672.251	577.86	597.532	633.695	612.38	419.159	429.939	484.642	432.836	377.073	448.409	377.073	0.020838	-0.446215	-0.530197	0.813715	0.0145702	0.00945569	0.902257	0.0770165	0.0266075	0.445202	0.0286509	0.00593436	0.351443	1.54286	2.22663
Tb427tmp.42.0004	550.564	588.082	624.404	596.812	507.071	545.849	503.316	519.621	494.125	376.927	418.824	410.253	376.927	-0.0958424	-0.216793	-0.54784	0.323956	0.0221409	0.0017157	0.59273	0.0937157	0.0104301	0.292471	0.0349211	0.00232761	0.533917	1.45691	2.63309
Tb427tmp.160.5230	399.204	376.866	464.63	411.298	413.518	378.317	436.317	423.045	481.228	427.283	468.239	481.364	376.866	-0.0443572	0.111714	0.150255	0.685006	0.352491	0.216498	0.824803	0.499745	0.285008	0.406983	0.185898	0.0635595	0.390423	0.730726	1.19682
Tb427tmp.01.5535	376.267	402.917	435.45	458.106	416.283	420.634	444.416	448.007	469.564	378.892	443.415	446.478	376.267	0.0924572	0.165192	0.062928	0.283666	0.059502	0.5529	0.564829	0.157374	0.615518	0.278707	0.0585407	0.137266	0.554852	1.23254	0.862436
Tb427.04.750	700.148	789.159	990.231	751.061	600.264	708.851	464.657	506.929	588.104	376.225	383.282	414.724	376.225	-0.267304	-0.668812	-1.07835	0.22238	0.0301488	0.00736597	0.512753	0.110496	0.0229335	0.253092	0.0411028	0.0051144	0.596722	1.38613	2.29121
Tb427.07.610	650.519	658.27	697.138	584.285	524.38	544.349	535.315	530.76	503.818	392.765	399.615	376.085	376.085	-0.27917	-0.353603	-0.779654	0.00666108	0.00113606	6.37692e-05	0.22477	0.0295821	0.00344354	0.112441	0.0110553	0.000767943	0.949075	1.95643	3.11467
Tb427.10.9840	374.972	405.753	497.409	413.01	390.542	403.862	473.236	404.397	460.034	374.921	413.788	446.69	374.921	-0.0821187	0.0656811	-0.0490625	0.562171	0.664065	0.752767	0.742448	0.760076	0.796945	0.366347	0.282737	0.177727	0.436107	0.548618	0.750248
Tb427tmp.211.0900	393.16	408.165	461.983	480.623	387.735	374.558	438.348	510.189	405.662	384.868	460.659	429.459	374.558	-0.0234777	0.100234	0.0132747	0.871331	0.461972	0.90409	0.931632	0.592058	0.923613	0.459696	0.220259	0.20598	0.337529	0.657066	0.686174
Tb427tmp.02.1680	468.948	464.496	487.849	503.384	522.621	494.585	498.93	482.194	513.235	373.947	453.255	445.195	373.947	0.0974282	0.0723229	-0.159656	0.0389945	0.101082	0.131061	0.313729	0.218536	0.187914	0.154804	0.0813192	0.0419139	0.810219	1.08981	1.37764
Tb427.04.3450	559.826	589.206	646.648	545.832	470.962	475.47	421.202	375.831	419.134	378.619	372.974	413.012	372.974	-0.267027	-0.562188	-0.624688	0.0452453	0.00280331	0.00177256	0.319687	0.0405866	0.0105823	0.157927	0.0151176	0.00236157	0.801544	1.82052	2.6268
Tb427.10.180	406.865	387.733	401.289	466.825	372.321	397.773	438.222	448.656	447.682	444.387	413.339	457.406	372.321	0.0486697	0.158284	0.137127	0.659602	0.00216761	0.0493669	0.806378	0.0379304	0.0864103	0.397892	0.0141226	0.0192703	0.400235	1.85008	1.71511
Tb427tmp.211.2190	452.063	500.683	484.661	462.286	514.338	475.092	463.748	441.483	436.14	400.455	372.287	447.157	372.287	0.0142908	-0.0997597	-0.236706	0.833088	0.126318	0.0499367	0.91228	0.250366	0.087224	0.450161	0.0931325	0.0194518	0.346633	1.0309	1.71104
Tb427tmp.01.0490	472.692	441.854	582.16	421.981	407.754	442.185	420.889	454.999	414.121	372.261	404.326	383.083	372.261	-0.234784	-0.214411	-0.368078	0.161761	0.19574	0.0615371	0.458334	0.333535	0.102636	0.226202	0.12407	0.0228888	0.645504	0.906334	1.64038
Tb427.05.1790	397.359	401.724	370.906	399.939	461.767	379.219	421.849	419.038	430.119	546.067	466.548	496.736	370.906	0.0849205	0.119474	0.367432	0.424251	0.0297735	0.0107609	0.649139	0.109415	0.0288576	0.320322	0.0407008	0.00643552	0.494413	1.3904	2.19142
Tb427.08.730	1097.7	1212.87	1823.77	1045.47	811.52	918.824	585.615	689.536	666.869	370.799	537.231	437.038	370.799	-0.574749	-1.0901	-1.61998	0.126515	0.032518	0.0156703	0.422029	0.114798	0.036811	0.208566	0.042703	0.0082094	0.680756	1.36954	2.08569
Tb427tmp.160.2020	427.744	391.169	445.773	436.505	370.03	384.08	410.618	453.811	442.687	436.653	505.21	466.189	370.03	-0.0870718	0.0476069	0.154921	0.393261	0.530694	0.134635	0.628286	0.650868	0.191815	0.310156	0.242113	0.0427765	0.50842	0.615982	1.36879
Tb427.10.7930	569.204	594.126	594.162	581.678	723.971	568.15	533.676	467.486	514.726	396.337	374.601	370.01	370.01	0.0924488	-0.213355	-0.623286	0.485693	0.0196118	6.00452e-05	0.691832	0.0882615	0.00342121	0.341371	0.032861	0.000767978	0.466773	1.48332	3.11465
Tb427.03.2900	573.554	666.502	884.327	582.597	482.745	571.496	526.362	609.471	516.502	373.142	441.133	369.914	369.914	-0.376133	-0.362538	-0.843144	0.170412	0.179024	0.0299413	0.467602	0.315048	0.0587561	0.23075	0.117193	0.0131054	0.636859	0.931098	1.88255
Tb427.08.2540	632.504	733.933	806.178	696.098	591.311	671.922	612.119	608.731	594.321	419.314	423.763	369.553	369.553	-0.149071	-0.259327	-0.841294	0.298168	0.0783721	0.00386945	0.57374	0.188084	0.0155973	0.283191	0.0699643	0.00347847	0.547921	1.15512	2.45861
Tb427.01.3180	892.099	859.818	749.99	865.726	778.231	842.782	625.983	529.462	578.74	425.651	417.806	369.19	369.19	-0.0087733	-0.528771	-1.04487	0.924856	0.00752521	0.000761631	0.960359	0.0584301	0.00753106	0.473871	0.0217596	0.00168153	0.32434	1.66235	2.7743
Tb427tmp.02.5150	368.588	376.659	393.749	411.627	443.714	386.83	433.366	418.448	428.701	398.227	400.567	413.502	368.588	0.1251	0.168961	0.0899788	0.129588	0.00544198	0.0501279	0.425104	0.0522317	0.0874661	0.20976	0.0194384	0.0195058	0.678278	1.71134	1.70984
Tb427.05.1720	426.443	392.984	380.954	415.765	447.374	404.365	390.506	412.745	371.082	368.532	382.371	371.732	368.532	0.078498	-0.0316502	-0.0966034	0.298172	0.657661	0.142833	0.57374	0.754757	0.201629	0.283127	0.280758	0.0449653	0.548018	0.551668	1.34712
Tb427tmp.160.0450	367.709	408.546	422.781	484.203	412.24	432.484	408.132	460.103	410.807	422.906	416.548	388.863	367.709	0.148387	0.0931874	0.0348089	0.184659	0.321984	0.643556	0.479736	0.469543	0.700408	0.236717	0.174663	0.156198	0.625771	0.7578	0.806325
Tb427.08.1230	756.762	710.417	844.909	801.62	662.053	704.78	582.452	605.659	539.827	367.697	475.434	476.323	367.697	-0.0925302	-0.420145	-0.809255	0.44894	0.0113771	0.00346014	0.663745	0.0686643	0.014717	0.327574	0.0255492	0.00328403	0.48469	1.59262	2.48359
Tb427.05.1870	402.901	380.752	367.569	386.601	466.814	402.954	432.516	405.121	435.337	446.426	459.542	477.059	367.569	0.126094	0.145038	0.264663	0.257337	0.0451904	0.00473907	0.540288	0.135431	0.0176017	0.266595	0.0503872	0.00392534	0.574148	1.29768	2.40612
Tb427.08.7270	534.22	569.599	702.304	562.759	585.84	607.339	488.277	524.967	475.843	366.281	396.539	373.113	366.281	-0.0406546	-0.278469	-0.669019	0.767033	0.11815	0.0126642	0.875512	0.24016	0.0320205	0.432016	0.089345	0.00714089	0.3645	1.04893	2.14625
Tb427.03.5550	531.514	577.726	626.868	583.316	521.069	530.577	514.308	598.75	529.221	406.288	428.812	366.036	366.036	-0.0866	-0.0801574	-0.531458	0.373146	0.455407	0.00573506	0.613927	0.586097	0.0195462	0.309863	0.218019	0.00435899	0.50883	0.661505	2.36061
Tb427.02.4850	427.348	446.729	437.781	442.097	417.063	399.123	440.295	451.086	416.512	365.91	412.007	383.27	365.91	-0.0601554	-0.00436716	-0.176012	0.261245	0.915123	0.0260753	0.544423	0.945592	0.0531867	0.268635	0.351746	0.0118611	0.570837	0.453771	1.92587
Tb427tmp.02.4940	569.404	502.301	490.131	470.312	533.085	520.134	460.58	482.177	401.054	365.885	384.55	391.107	365.885	-0.0358249	-0.216915	-0.452261	0.70335	0.10347	0.00556351	0.83634	0.221776	0.0192738	0.412695	0.0824972	0.00430088	0.384371	1.08356	2.36644
Tb427tmp.50.0006	428.643	399.563	377.466	450.265	448.239	442.596	429.34	381.86	394.915	399.271	365.878	402.13	365.878	0.15358	0.000530949	-0.0466882	0.0395365	0.994587	0.534278	0.314282	0.995807	0.598069	0.155572	0.370425	0.133375	0.80807	0.431299	0.874924
Tb427tmp.01.3560	514.569	513.533	525.183	559.597	566.824	518.678	495.473	472.426	447.335	404.08	405.23	365.564	365.564	0.0828512	-0.134282	-0.402816	0.118605	0.0329707	0.000742227	0.415251	0.1156	0.00749776	0.205034	0.0430183	0.00167253	0.688175	1.36635	2.77662
Tb427tmp.v1.0400	494.748	473.167	528.901	479.357	432.899	507.577	500.477	422.783	391.597	365.054	390.293	404.901	365.054	-0.0761764	-0.186992	-0.367465	0.398117	0.169246	0.00493256	0.631619	0.303326	0.0180066	0.311661	0.112836	0.00401566	0.506318	0.947552	2.39624
Tb427.05.300	425.107	449.947	410.212	474.383	364.751	426.176	446.937	463.772	456.551	370.199	369.786	370.764	364.751	-0.022576	0.0892206	-0.210534	0.85347	0.0954118	0.0073964	0.922469	0.211502	0.0229766	0.455175	0.0786757	0.00512401	0.341822	1.10416	2.29039
Tb427.05.2910	582.46	550.939	464.877	444.159	429.429	438.783	404.752	386.851	364.268	404.896	380.709	387.576	364.268	-0.284341	-0.467537	-0.446091	0.0545442	0.0163826	0.0168109	0.33576	0.0815285	0.0386401	0.165758	0.0303477	0.00861711	0.780525	1.51787	2.06464
Tb427tmp.02.5070	363.738	368.626	434.566	462.674	439.346	441.049	482.785	506.433	470.527	425.717	469.214	501.55	363.738	0.202816	0.322998	0.259077	0.0710371	0.0178322	0.0731949	0.355491	0.0844236	0.117931	0.17541	0.0314043	0.0263018	0.755945	1.50301	1.58001
Tb427.10.11310	468.5	502.932	504.61	558.748	541.073	523.746	538.139	568.386	529.339	362.762	402.61	419.689	362.762	0.137433	0.148319	-0.316771	0.0338395	0.0331067	0.00919559	0.298183	0.115625	0.0261438	0.147133	0.0430109	0.00583032	0.832291	1.36642	2.23431
Tb427.10.7840	409.268	362.405	428.894	432.83	420.9	413.392	510.722	513.484	502.544	502.287	586.15	585.51	362.405	0.0778387	0.346748	0.479538	0.340451	0.00555132	0.00985208	0.604846	0.0526687	0.0272827	0.298509	0.0196212	0.0060843	0.525042	1.70728	2.21579
Tb427.10.13810	472.769	483.681	525.375	467.914	421.28	396.944	378.587	380.367	429.658	404.269	362.246	437.803	362.246	-0.20433	-0.318099	-0.299158	0.0680366	0.0135024	0.0269594	0.351271	0.0737437	0.0545553	0.173328	0.0274398	0.0121678	0.761131	1.56162	1.91479
Tb427tmp.02.2060	434.142	424.598	434.254	472.55	452.849	469.048	519.153	556.057	515.832	362.139	405.464	399.269	362.139	0.108978	0.299256	-0.148069	0.00787511	0.00170788	0.0390033	0.229981	0.03425	0.0720671	0.115049	0.0127405	0.0160741	0.939118	1.89481	1.79387
Tb427.05.1440	593.092	579.436	568.881	419.443	362.124	389.957	375.044	395.762	392.219	364.778	418.419	463.383	362.124	-0.571868	-0.582372	-0.48228	0.000453282	3.46524e-05	0.00492889	0.159115	0.0168305	0.0180012	0.0910535	0.0065756	0.00401444	1.0407	2.18206	2.39638
Tb427.10.4140	509.16	506.021	362.083	488.705	516.357	498.266	476.214	490.535	421.932	430.886	454.262	455.071	362.083	0.126355	0.0119096	-0.0393363	0.441049	0.946023	0.814028	0.658847	0.964188	0.850861	0.325123	0.358718	0.18975	0.487952	0.445246	0.721817
Tb427tmp.211.1695	827.706	1057.6	1380.05	912.601	717.253	752.54	581.773	654.181	595.701	361.374	552.557	482.065	361.374	-0.45483	-0.834094	-1.22595	0.160513	0.0417579	0.0213312	0.457278	0.130987	0.045672	0.225635	0.0487251	0.0101853	0.646593	1.31225	1.99203
Tb427.10.15320	887.731	888.296	1001.62	691.302	560.887	598.567	406.009	429.112	542.685	361.089	384.746	470.106	361.089	-0.585751	-1.01149	-1.19179	0.00467481	0.00119105	0.00049208	0.209133	0.0300113	0.00623801	0.103193	0.0111956	0.00139114	0.98635	1.95095	2.85663
Tb427.10.290	526.755	551.018	540.404	567.849	522.81	497.559	540.453	530.273	466.83	360.918	411.465	392.903	360.918	-0.0269616	-0.0737308	-0.473685	0.669594	0.326913	0.000764208	0.814055	0.47478	0.00753106	0.401688	0.176611	0.00168121	0.396111	0.752983	2.77438
Tb427.06.4440	581.48	641.52	698.155	574.441	549.665	549.562	472.601	495.753	489.241	453.534	410.016	360.77	360.77	-0.19896	-0.398384	-0.649993	0.0761356	0.010873	0.00570618	0.36325	0.0671803	0.0194717	0.179399	0.0249901	0.00434238	0.746179	1.60223	2.36227
Tb427tmp.12.0009	381.829	399.114	486.951	455.451	405.905	360.715	389.999	424.793	444.575	382.78	445.495	450.312	360.715	-0.0531049	-0.00973503	0.0121174	0.737566	0.941261	0.93182	0.857278	0.962398	0.946386	0.423131	0.35803	0.211053	0.373526	0.44608	0.675608
Tb427.10.9190	469.684	483.549	511.64	511.55	462.554	465.328	485.25	470.277	448.796	360.579	422.276	368.579	360.579	-0.0252748	-0.0609003	-0.347343	0.695072	0.282197	0.0104263	0.832246	0.42844	0.0282428	0.410656	0.159373	0.00629842	0.386521	0.797585	2.20077
Tb427.10.3000	372.443	382.522	365.685	360.524	430.388	409.135	430.04	403.245	412.88	464.815	451.155	491.937	360.524	0.0987561	0.153161	0.329216	0.280894	0.0105844	0.0017814	0.562208	0.0664841	0.0105967	0.277476	0.0247387	0.00236316	0.556774	1.60662	2.62651
Tb427tmp.3A7.960	702.674	739.623	776.315	640.805	537.104	628.495	544.488	603.124	609.275	374.349	382.318	360.465	360.465	-0.296537	-0.336636	-0.989858	0.0244014	0.00654513	7.82272e-05	0.279334	0.0559973	0.00369624	0.138269	0.0208301	0.000824297	0.859274	1.68131	3.08392
Tb427.07.4260	648.441	652.565	742.473	692.266	631.396	633.256	564.933	599.216	631.999	360.306	415.621	378.934	360.306	-0.0624432	-0.186122	-0.823308	0.47477	0.0854887	0.00103559	0.685309	0.198341	0.0084101	0.338191	0.0738003	0.00187553	0.470838	1.13194	2.72687
Tb427tmp.160.2370	690.847	735.468	833.123	656.308	605.936	636.079	504.646	520.876	553.643	360.09	419.307	457.13	360.09	-0.251239	-0.516803	-0.86967	0.053775	0.00695595	0.00253122	0.334623	0.0572323	0.0126272	0.16517	0.0212896	0.002816	0.782069	1.67183	2.55037
Tb427tmp.211.0600	517.697	429.677	429.853	434.57	436.74	459.507	419.287	401.881	406.459	393.777	362.072	359.982	359.982	-0.0494535	-0.165894	-0.303648	0.637372	0.169235	0.0495526	0.792339	0.303326	0.0866623	0.391059	0.112853	0.0193265	0.407758	0.947487	1.71385
Tb427.10.4240	423.757	385.418	403.801	457.923	434.572	446.699	406.861	413.225	359.645	394.168	372.616	389.812	359.645	0.142814	-0.0400933	-0.0686644	0.0315032	0.612512	0.21826	0.291211	0.7185	0.286945	0.143823	0.267271	0.0639959	0.842171	0.573048	1.19385
Tb427tmp.01.3160	410.123	421.704	453.987	430.068	431.045	433.855	377.232	416.719	463.293	359.637	369.814	406.286	359.637	0.010234	-0.0324181	-0.179054	0.828199	0.751903	0.0606246	0.909522	0.830564	0.101253	0.448787	0.308957	0.0225811	0.34796	0.510102	1.64625
Tb427.07.4910	540.595	573.491	577.784	626.59	583.152	593.39	556.474	538.635	531.107	433.783	399.535	359.314	359.314	0.0918862	-0.0571	-0.50447	0.102849	0.19173	0.00245999	0.396637	0.329591	0.0124382	0.19592	0.122603	0.00277673	0.70792	0.911499	2.55647
Tb427tmp.02.3595	664.202	824.227	1133.25	793.733	600.723	721.817	574.732	648.437	594.301	359.291	466.1	404.861	359.291	-0.308964	-0.528559	-1.09154	0.320643	0.126857	0.0302948	0.590627	0.25113	0.0592642	0.291445	0.0934165	0.0132165	0.535443	1.02958	1.87888
Tb427.10.9290	386.172	359.056	413.579	365.291	441.349	398.685	439.826	428.426	422.18	385.219	414.469	419.623	359.056	0.0567819	0.155214	0.0734255	0.597289	0.0570667	0.349202	0.76645	0.153494	0.424743	0.378191	0.057107	0.0947218	0.422289	1.24331	1.02355
Tb427tmp.160.0440	611.443	595.83	637.934	434.365	408.608	439.012	358.964	416.534	410.174	431.786	390.736	464.617	358.964	-0.525403	-0.638078	-0.519616	0.000266923	0.000561478	0.0016524	0.159115	0.0270567	0.0102624	0.0974878	0.0102694	0.00228861	1.01105	1.98845	2.64043
Tb427tmp.46.0001	595.528	525.597	464.143	631.07	651.172	558.066	424.907	414.073	398.071	430.927	358.926	401.889	358.926	0.215221	-0.357822	-0.411654	0.146924	0.0401106	0.0388941	0.443386	0.128385	0.0719402	0.218781	0.0477574	0.0160434	0.659991	1.32096	1.7947
Tb427tmp.01.1170	470.973	485.632	476.484	519.104	625.116	556.775	470.268	456.179	532.689	358.468	394.615	405.414	358.468	0.24725	0.0259857	-0.306875	0.0463374	0.734736	0.00349522	0.32191	0.816129	0.0147845	0.158841	0.303587	0.00329708	0.799038	0.517716	2.48187
Tb427tmp.01.5860	586.883	624.742	644.38	542.51	501.442	496.733	449.824	475.616	460.162	358.421	384.006	364.688	358.421	-0.268628	-0.421687	-0.745395	0.00917762	0.00105399	0.000176296	0.233808	0.0290544	0.00462843	0.115947	0.0108477	0.00104791	0.935739	1.96466	2.97967
Tb427.08.5330	438.795	376.587	452.88	392.663	418.631	416.191	400.077	448.322	414.68	358.258	391.426	374.616	358.258	-0.0471478	-0.00590679	-0.173826	0.613591	0.952841	0.130948	0.776357	0.969108	0.187818	0.383079	0.360494	0.0418852	0.416712	0.443103	1.37794
Tb427.08.5320	425.435	423.773	421.298	394.22	447.349	442.448	423.532	433.217	378.637	357.928	360.287	382.283	357.928	0.015262	-0.0404415	-0.207247	0.804089	0.525595	0.00195043	0.897449	0.646557	0.0111553	0.442829	0.24051	0.00249288	0.353764	0.618868	2.6033
Tb427.10.7300	697.928	745.826	932.84	739.966	474.709	637.224	593.929	598.814	685.035	357.261	497.706	436.481	357.261	-0.359889	-0.339868	-0.879906	0.172225	0.0985922	0.0117826	0.469315	0.215513	0.0305531	0.231642	0.0802089	0.00681364	0.635182	1.09578	2.16662
Tb427.07.2510	453.853	496.186	538.686	442.524	442.503	451.051	478.173	446.114	521.449	357.261	382.099	404.6	357.261	-0.156073	-0.0422737	-0.380042	0.10798	0.684788	0.0148831	0.402366	0.776283	0.0356168	0.19854	0.288766	0.00794289	0.702152	0.539454	2.10002
Tb427.06.4580	638.023	698.811	634.975	613.159	501.846	579.98	390.396	517.398	419.045	356.791	401.096	444.539	356.791	-0.218247	-0.571527	-0.713572	0.0771472	0.00794283	0.00143914	0.364749	0.0592509	0.00963625	0.179989	0.0220435	0.00215065	0.744755	1.65672	2.66743
Tb427.05.780	396.493	356.73	386.4	366.649	447.108	398.087	418.246	382.252	397.404	412.976	371.043	397.71	356.73	0.0886486	0.0719536	0.0523439	0.411413	0.287595	0.457956	0.6399	0.434453	0.525799	0.316035	0.16161	0.117258	0.500265	0.791532	0.930857
Tb427tmp.01.1370	587.925	644.228	778.664	626.961	462.977	544.207	460.213	498.676	549.588	356.61	454.25	396.552	356.61	-0.299245	-0.414688	-0.735863	0.163977	0.0545896	0.0133498	0.461372	0.149668	0.0331394	0.227716	0.0556741	0.00739041	0.642607	1.25435	2.13133
Tb427_11_snoRNA_0041	776.455	501.742	356.346	531.515	518.013	1023.35	456.303	370.174	615.899	637.99	475.013	638.575	356.346	0.342747	-0.180441	0.0997681	0.519032	0.67669	0.786442	0.712881	0.769991	0.827331	0.351758	0.286425	0.184503	0.453757	0.542989	0.733997
Tb427tmp.01.5365	523.011	510.902	356.239	437.24	414.876	449.749	389.899	405.589	442.206	408.064	375.203	405.556	356.239	-0.0946616	-0.167588	-0.225708	0.618786	0.414552	0.287265	0.780384	0.548836	0.360052	0.385066	0.204159	0.0803056	0.414465	0.690032	1.09525
Tb427.10.12330	625.409	702.709	792.651	634.336	581.955	647.071	474.623	468.261	436.429	370.24	361.651	356.092	356.092	-0.186678	-0.620636	-0.96293	0.176043	0.00766193	0.00208048	0.471805	0.0585264	0.0114562	0.232803	0.0218224	0.0025552	0.633011	1.6611	2.59257
Tb427.10.11770	473.808	551.818	538.969	477.884	454.373	497.962	454.838	485.661	471.347	355.544	410.505	423.578	355.544	-0.129555	-0.148208	-0.395281	0.175396	0.119037	0.0172742	0.471069	0.241134	0.0392547	0.232559	0.0897478	0.00875775	0.633466	1.04698	2.05761
Tb427.10.7790	355.381	378.428	402.316	431.648	427.06	433.327	432.066	414.529	444.317	392.755	436.686	477.712	355.381	0.185524	0.18427	0.202306	0.0191136	0.03258	0.111658	0.265231	0.114844	0.166466	0.13194	0.042729	0.0371235	0.879624	1.36928	1.43035
Tb427.05.4390	663.699	719.099	985.079	932.595	641.824	788.7	758.91	760.223	648.565	354.634	487.743	455.703	354.634	-0.00290156	-0.12743	-0.867213	0.990847	0.562727	0.0290276	0.995862	0.677731	0.0574063	0.491389	0.252106	0.0128022	0.308574	0.598418	1.89272
Tb427.01.3110	436.845	451.374	466.436	397.549	377.281	432.369	389.868	354.612	375.063	369.138	371.406	372.251	354.612	-0.166261	-0.275015	-0.283737	0.0541744	0.00417208	0.000719079	0.335438	0.0470989	0.00736436	0.165637	0.0175201	0.00164232	0.780843	1.75646	2.78454
Tb427tmp.01.4870	354.401	415.972	485.106	505.657	444.494	416.258	428.733	466.196	521.658	365.142	383.349	430.879	354.401	0.122151	0.174182	-0.0902211	0.467069	0.311604	0.582998	0.679327	0.458962	0.644709	0.335201	0.170741	0.143776	0.474694	0.767663	0.842313
Tb427tmp.211.1300	427.663	390.855	427.317	449.766	459.909	419.924	382.521	428.106	461.091	363.98	375.603	354.313	354.313	0.0938787	0.0296665	-0.187636	0.178273	0.755279	0.0207726	0.473878	0.833614	0.0447179	0.233904	0.310134	0.00997252	0.630962	0.50845	2.00119
Tb427tmp.18.0015	447.258	474.011	523.154	475.781	396.208	411.202	420.508	421.76	482.867	353.938	430.08	384.685	353.938	-0.170757	-0.124353	-0.305584	0.178869	0.259531	0.0427588	0.474279	0.405421	0.0772669	0.234228	0.150837	0.0172313	0.630362	0.821492	1.76368
Tb427.10.4180	673.762	811.918	851.039	762.968	691.921	713.815	634.908	643.57	641.298	353.84	366.417	359.151	353.84	-0.107651	-0.283546	-1.11424	0.386914	0.0612195	0.00147443	0.62382	0.160114	0.00973781	0.30787	0.0595741	0.00217189	0.511633	1.22494	2.66316
Tb427.07.7350	531.811	494.981	535.758	499.784	525.832	525.264	438.035	456.483	353.521	366.969	432.246	468.971	353.521	-0.0108148	-0.324239	-0.301136	0.815009	0.0376346	0.0393083	0.902954	0.12406	0.0724478	0.445546	0.0461486	0.0161567	0.351108	1.33584	1.79165
Tb427tmp.02.2110	375.413	421.777	470.45	407.385	373.925	373.605	353.058	370.176	411.428	364.518	393.593	389.862	353.058	-0.134358	-0.159883	-0.143057	0.273643	0.243687	0.239869	0.554245	0.386959	0.309695	0.273542	0.143943	0.0690651	0.562975	0.84181	1.16074
Tb427.10.13920	405.579	405.959	426.386	515.589	486.253	422.376	463.009	351.97	420.188	418.125	397.387	419.304	351.97	0.202248	-0.00321558	-0.00362526	0.0937522	0.979159	0.92168	0.380278	0.986369	0.93861	0.187762	0.36693	0.209319	0.726392	0.435417	0.679191
Tb427.10.11240	364.266	351.869	396.732	381.307	388.428	391.625	473.22	457.09	444.712	400.909	502.254	550.938	351.869	0.0615364	0.305174	0.385847	0.303991	0.00512381	0.0694213	0.577752	0.0511254	0.112976	0.285081	0.0190179	0.0251948	0.545032	1.72084	1.59869
Tb427tmp.01.5920	493.193	420.245	486.252	395.03	435.396	427.912	444.394	476.322	455.681	351.323	371.406	365.249	351.323	-0.153587	-0.0242107	-0.363458	0.148215	0.772114	0.0123433	0.443988	0.845529	0.0314964	0.219401	0.314537	0.007024	0.658761	0.502328	2.15342
Tb427tmp.211.1230	364.517	351.255	360.681	372.147	403.173	364.604	408.536	370.012	394.443	376.782	395.658	382.363	351.255	0.0826527	0.123907	0.10136	0.164273	0.0541561	0.0188621	0.46177	0.148929	0.0418399	0.227891	0.0553994	0.0093307	0.642274	1.2565	2.03009
Tb427tmp.01.1700	366.179	352.81	353.23	383.329	407.73	378.666	350.782	366.327	420.55	377.56	369.125	414.129	350.782	0.12557	0.0854683	0.114537	0.0315973	0.369628	0.111226	0.291211	0.511443	0.166031	0.143763	0.192165	0.0370265	0.842353	0.716326	1.43149
Tb427.10.7470	513.663	453.336	421.353	394.041	402.543	426.098	388.123	456.049	350.597	453.01	429.428	406.23	350.597	-0.183323	-0.21664	-0.107492	0.126777	0.191034	0.333623	0.422029	0.329037	0.408542	0.20857	0.122416	0.0911089	0.680748	0.912163	1.04044
Tb427.10.4690	610.326	534.087	538.901	545.206	494.809	491.301	454.353	507.477	466.272	362.794	368.983	350.43	350.43	-0.136532	-0.237205	-0.637328	0.168493	0.044573	0.00136452	0.464569	0.134906	0.00942471	0.229233	0.0502338	0.0021018	0.639723	1.299	2.67741
Tb427.06.4320	541.824	491.045	500.778	567.325	576.662	527.936	489.332	504.24	476.638	358.043	362.588	350.19	350.19	0.124543	-0.0609442	-0.51825	0.0993827	0.293121	0.000643252	0.391852	0.440518	0.0069743	0.193352	0.163866	0.00155534	0.713651	0.785512	2.80818
Tb427tmp.42.0003	695.448	732.918	862.138	709.637	569.816	651.026	558.817	598.02	582.853	373.608	394.479	350.185	350.185	-0.246706	-0.396835	-1.0344	0.137447	0.0238644	0.00168928	0.433086	0.0972931	0.0103523	0.213698	0.0361916	0.00230866	0.670199	1.44139	2.63664
Tb427.06.2790	463.409	549.065	569.264	571.707	474.775	523.431	449.856	512.379	481.12	363.296	368.742	350.156	350.156	-0.0108261	-0.132085	-0.547552	0.931124	0.281958	0.00718372	0.963767	0.42844	0.0225658	0.475566	0.159386	0.00503308	0.322789	0.797549	2.29817
Tb427.07.4500	454.909	467.496	446.104	501.982	498.331	491.47	427.389	395.696	399.509	387.23	357.89	350.017	350.017	0.124432	-0.162659	-0.321494	0.00405476	0.0144301	0.00212645	0.20716	0.0767788	0.0115882	0.104424	0.0285605	0.00258428	0.981201	1.54423	2.58766
Tb427.10.6670	716.373	759.841	699.363	745.22	649.639	673.388	466.135	494.353	450.689	417.868	349.913	371.732	349.913	-0.0729907	-0.6245	-0.932981	0.350886	0.000322205	0.000213277	0.610392	0.025871	0.00501476	0.301216	0.00998224	0.00112049	0.521122	2.00077	2.95059
Tb427.05.700	389.779	417.272	349.88	500.674	461.631	462.236	460.218	451.856	399.647	438.528	374.204	400.501	349.88	0.300196	0.18116	0.0685542	0.019017	0.131093	0.525898	0.265231	0.255825	0.590996	0.132182	0.0951736	0.131798	0.878827	1.02148	0.880092
Tb427tmp.160.0430	491.05	519.812	427.926	546.473	620.113	556.272	526.324	532.167	501.218	385.213	352.658	349.859	349.859	0.25995	0.116424	-0.403533	0.0565269	0.233538	0.0164225	0.337173	0.375562	0.0379721	0.166372	0.139715	0.00846953	0.77892	0.854756	2.07214
Tb427.04.2060	361.122	398.638	438.884	390.554	381.31	392.229	458.235	452.365	453.451	349.425	380.474	365.7	349.425	-0.0421973	0.186493	-0.129684	0.638707	0.070615	0.228433	0.792857	0.175827	0.297751	0.39122	0.0654048	0.0664013	0.407579	1.18439	1.17782
Tb427tmp.02.5080	526.972	470.974	531.833	515.313	517.336	571.845	532.988	571.1	587.422	348.603	390.853	413.302	348.603	0.0687958	0.144988	-0.408233	0.407083	0.100359	0.0099055	0.638207	0.217912	0.0273987	0.314936	0.0810598	0.00611119	0.501778	1.09119	2.21387
Tb427.10.3010	367.918	361.959	368.512	354.445	466.26	403.25	390.561	348.378	372.431	516.956	482.528	537.703	348.378	0.156162	0.0169501	0.484903	0.266406	0.744625	0.000838639	0.54906	0.824532	0.0077853	0.27096	0.306714	0.00173776	0.567095	0.513267	2.76001
Tb427.07.4230	487.214	508.45	550.903	567.849	491.834	483.111	484.701	507.138	495.429	348.214	368.039	373.518	348.214	-0.00352446	-0.0564048	-0.505043	0.971231	0.374888	0.00167105	0.984955	0.512277	0.0103013	0.486162	0.190559	0.00229729	0.313219	0.719969	2.63878
Tb427tmp.160.4240	624.285	661.173	821.09	595.408	471.964	552.719	439.636	458.457	530.994	347.76	460.307	423.985	347.76	-0.378805	-0.559787	-0.773817	0.082683	0.0273982	0.0133655	0.370708	0.104262	0.0331684	0.182919	0.0388533	0.00739689	0.737742	1.41057	2.13095
Tb427.07.6600	352.602	347.752	409.079	411.96	469.795	419.776	535.297	527.17	529.572	599.143	608.877	619.002	347.752	0.230387	0.521052	0.719671	0.0748772	0.00125566	0.000308549	0.362602	0.0305931	0.00543713	0.178953	0.0113802	0.00121749	0.74726	1.94385	2.91454
Tb427tmp.160.0370	423.768	459.497	518.085	394.951	376.846	405.214	389.701	450.121	432.397	347.272	390.334	386.229	347.272	-0.25169	-0.139471	-0.318388	0.0597875	0.259938	0.0395256	0.338574	0.40583	0.072672	0.167268	0.150987	0.0162066	0.776586	0.82106	1.79031
Tb427.07.5100	353.44	367.804	395.994	430.378	397.375	347.251	391.433	418.41	414.346	376.225	380.549	412.47	347.251	0.0727283	0.131888	0.0656389	0.518169	0.077024	0.36391	0.712777	0.18573	0.43923	0.351707	0.0691063	0.0979661	0.45382	1.16048	1.00892
Tb427.03.3449	626.874	541.979	346.89	422.64	668.143	691.035	502.464	430.45	420.268	523.22	494.273	524.288	346.89	0.233325	-0.16367	0.0245718	0.498753	0.566405	0.922188	0.700408	0.681255	0.938783	0.345653	0.253417	0.209358	0.46136	0.596165	0.679111
Tb427tmp.02.3610	408.848	401.61	389.478	417.026	403.286	426.098	419.162	412.06	362.173	385.456	365.394	346.736	346.736	0.0548233	-0.00788426	-0.128622	0.150001	0.913277	0.0527976	0.445564	0.944697	0.0908976	0.219858	0.351437	0.0202724	0.657857	0.454153	1.69309
Tb427tmp.160.2170	372.824	403.607	403.501	445.372	439.2	380.468	383.816	422.107	376.829	368.041	356.574	346.726	346.726	0.100479	0.00344376	-0.139288	0.286378	0.959524	0.0388386	0.566631	0.973073	0.0718856	0.279594	0.361984	0.0160312	0.553473	0.44131	1.79503
Tb427.10.560	615.951	635.654	614.894	694.5	567.898	662.015	471.372	364.812	429.316	365.938	346.557	391.128	346.557	0.0440838	-0.560627	-0.758088	0.642904	0.00321292	6.31422e-05	0.795641	0.0428072	0.00343196	0.392594	0.0159394	0.000765361	0.406056	1.79753	3.11613
Tb427tmp.01.3915	1325.54	960.143	345.632	854.808	1271.09	1164.24	1230.17	1210.81	616.713	831.451	515.497	653.962	345.632	0.322364	0.216663	-0.395128	0.520287	0.705219	0.522472	0.714244	0.792401	0.587622	0.35243	0.294761	0.131046	0.452927	0.53053	0.882578
Tb427.08.1680	677.272	659.203	880.378	581.531	598.21	643.087	548.95	518.596	590.285	345.264	365.25	348.721	345.264	-0.282334	-0.419216	-1.06549	0.147421	0.0652188	0.00561106	0.443839	0.166875	0.0193285	0.219196	0.0620927	0.00431068	0.659167	1.20696	2.36545
Tb427tmp.211.0350	552.576	469.494	505.415	498.639	585.13	602.438	610.017	557.245	505.82	345.264	361.28	357.452	345.264	0.142623	0.131349	-0.521666	0.257685	0.276159	0.00325096	0.5406	0.422178	0.0142282	0.266749	0.157044	0.00317654	0.573897	0.803979	2.49805
Tb427tmp.02.0870	713.329	783.914	811.641	676.852	633.439	733.244	443.567	467.534	505.15	345.108	379.425	374.895	345.108	-0.176129	-0.705118	-1.07044	0.0978978	0.000973731	0.000206434	0.389313	0.0281263	0.00496148	0.192138	0.0105209	0.00110648	0.716387	1.97795	2.95606
Tb427.03.780	384.075	377.487	360.017	415.693	469.861	391.709	394.844	427.885	355.03	345.065	348.702	349.814	345.065	0.187525	0.070514	-0.103987	0.0986312	0.447379	0.0237588	0.39069	0.578594	0.0494193	0.192824	0.215228	0.011021	0.71484	0.667101	1.95778
Tb427tmp.01.1980	619.475	572.859	608.055	550.277	555.29	621.453	509.082	506.815	416.525	344.502	419.113	427.704	344.502	-0.0600228	-0.329851	-0.595747	0.414471	0.0216686	0.00246041	0.64193	0.0929645	0.0124382	0.316748	0.0345893	0.00277552	0.499286	1.46106	2.55666
Tb427.06.3770	423.259	402.958	413.399	414.664	351.393	389.928	385.849	396.023	400.558	344.227	374.178	371.586	344.227	-0.10077	-0.0681387	-0.185576	0.222514	0.0593032	0.0113284	0.512753	0.157	0.029851	0.25303	0.0584018	0.00665898	0.596828	1.23357	2.17659
Tb427.10.8980	661.049	588.995	679.336	613.879	590.787	547.16	532.595	618.98	505.077	385.369	449.457	343.915	343.915	-0.139277	-0.219866	-0.71089	0.154921	0.107821	0.00373575	0.45065	0.227439	0.0153362	0.222365	0.0846109	0.0034213	0.652934	1.07257	2.46581
Tb427.06.3100	556.075	585.775	610.93	616.462	566.033	591.977	534.294	541.326	514.266	343.536	447.726	439.521	343.536	0.0177446	-0.140722	-0.510068	0.753812	0.038047	0.00930166	0.867534	0.124865	0.0263421	0.428111	0.0464479	0.00587547	0.368444	1.33303	2.23096
Tb427tmp.211.0560	524.913	525.653	474.847	541.439	560.032	567.179	440.618	397.032	465.846	343.51	358.549	360.176	343.51	0.129481	-0.226814	-0.522098	0.0610999	0.0476859	0.000937226	0.340737	0.139203	0.00803688	0.16813	0.0517815	0.00179745	0.774355	1.28582	2.74534
Tb427.03.1370	1093.55	859.076	744.072	755.686	827.186	771.836	553.408	519.132	482.724	430.124	364.871	343.507	343.507	-0.195645	-0.794034	-1.24406	0.339022	0.0221749	0.00806553	0.6047	0.0937157	0.0242338	0.298493	0.034884	0.00540582	0.525065	1.45737	2.26714
Tb427.08.7010	412.024	422.772	446.6	431.085	404.428	399.952	387.382	361.364	383.529	386.26	343.292	366.588	343.292	-0.052663	-0.178492	-0.225285	0.338615	0.0189216	0.0184582	0.6047	0.0868607	0.0411523	0.298528	0.0323109	0.00917736	0.525015	1.49065	2.03728
Tb427.08.4520	465.681	488.548	521.619	499.216	427.361	490.791	430.803	468.167	450.584	347.728	362.571	343.248	343.248	-0.0583287	-0.129061	-0.48629	0.523129	0.0969713	0.00122892	0.716393	0.213452	0.00898039	0.353521	0.0794009	0.00200272	0.451585	1.10017	2.69838
Tb427.04.890	358.702	350.003	408.854	348.503	371.709	343.144	397.091	401.814	464.307	378.82	349.122	364.062	343.144	-0.0717267	0.176745	-0.0333733	0.424308	0.162328	0.695546	0.649139	0.295078	0.747486	0.320305	0.10979	0.1667	0.494436	0.959435	0.778065
Tb427tmp.01.6530	480.361	526.707	569.61	512.657	487.001	477.012	405.699	428.512	442.526	342.971	372.601	376.326	342.971	-0.0945409	-0.304427	-0.53005	0.297719	0.0231355	0.0043867	0.57374	0.0960001	0.016842	0.283232	0.0357106	0.00375593	0.547857	1.4472	2.42528
Tb427tmp.01.3320	429.056	383.391	388.324	416.48	440.188	432.349	437.21	409.156	421.084	342.759	364.334	367.192	342.759	0.10231	0.0779687	-0.160585	0.141012	0.251529	0.0618864	0.43694	0.396865	0.103074	0.215653	0.147628	0.0229864	0.666245	0.830832	1.63853
Tb427tmp.211.0540	534.855	524.816	517.619	595.377	517.842	589.699	556.515	569.803	545.401	342.757	391.323	349.075	342.757	0.110561	0.0838853	-0.542208	0.175203	0.0219433	0.000507541	0.470955	0.0935744	0.00630899	0.232457	0.0348083	0.00140697	0.633657	1.45832	2.85172
Tb427.10.4620	458.386	388.839	365.44	431.316	551.561	428.607	382.633	393.927	361.642	368.733	342.258	416.626	342.258	0.21903	-0.0914245	-0.104905	0.249394	0.447077	0.468019	0.534562	0.578494	0.535283	0.263808	0.215219	0.119373	0.578712	0.667119	0.923093
Tb427.04.3060	737.725	608.49	720.268	637.987	643.467	714.263	566.027	473.972	527.804	427.994	394.31	341.589	341.589	-0.0502692	-0.398433	-0.828218	0.644531	0.0265936	0.00321961	0.796628	0.103213	0.0141888	0.39311	0.0383937	0.00316425	0.405486	1.41574	2.49973
Tb427tmp.01.0780	1040.38	682.207	618.384	556.285	593.483	635.846	467.734	548.868	503.265	367.838	341.247	347.356	341.247	-0.390688	-0.623163	-1.1479	0.237304	0.109493	0.0312487	0.523849	0.229798	0.060645	0.258577	0.0855249	0.0135244	0.587411	1.06791	1.86888
Tb427.07.1170	468.925	395.202	439.703	452.859	490.776	433.4	381.93	368.999	354.917	373.45	341.017	436.709	341.017	0.0788093	-0.237606	-0.179649	0.421339	0.0444132	0.223318	0.646783	0.134724	0.292505	0.319143	0.0501281	0.0652315	0.496015	1.29992	1.18554
Tb427tmp.01.2920	376.779	362.272	361.582	360.122	348.492	359.844	345.488	349.786	340.927	346.753	349.708	376.177	340.927	-0.0428018	-0.0870289	-0.0371689	0.161985	0.0182721	0.427819	0.458334	0.085584	0.497169	0.226278	0.0318465	0.110874	0.645357	1.49694	0.955172
Tb427tmp.244.2120	576.055	608.203	574.021	639.676	554.684	612.977	587.14	622.228	585.832	353.678	407	340.585	340.585	0.039701	0.0299798	-0.675005	0.583137	0.491458	0.000694343	0.757362	0.61839	0.00725396	0.373706	0.230055	0.00161771	0.42747	0.638169	2.7911
Tb427.02.830	396.663	365.769	366.471	397.762	340.266	388.692	417.812	402.411	391.514	416.805	428.063	441.525	340.266	-0.00279224	0.102156	0.188411	0.973449	0.0957983	0.0134778	0.986167	0.211899	0.0333555	0.486606	0.078823	0.00743907	0.312823	1.10335	2.12848
Tb427.10.13950	434.501	460.939	569.447	481.709	467.155	451.366	436.171	436.461	476.552	339.245	363.891	403.457	339.245	-0.0651266	-0.118702	-0.404665	0.636489	0.424509	0.0578848	0.792335	0.558125	0.0977599	0.391055	0.207614	0.0218014	0.407762	0.682743	1.66152
Tb427.10.12010	640.375	647.369	751.157	592.952	593.553	626.908	381.954	421.591	375.503	338.992	352.144	368.131	338.992	-0.169084	-0.790168	-0.944724	0.115788	0.00175733	0.000890612	0.411323	0.0343964	0.00785119	0.203046	0.012795	0.00175338	0.692405	1.89296	2.75612
Tb427.07.5260	507.494	453.204	453.487	439.403	430.965	449.234	382.346	428.099	387.269	361.865	338.838	354.518	338.838	-0.0998693	-0.239687	-0.422426	0.168944	0.0356449	0.00343238	0.465332	0.120469	0.0146453	0.229613	0.0448128	0.00326605	0.639003	1.3486	2.48598
Tb427.10.1480	388.529	355.476	354.084	360.425	420.298	414.609	354.492	338.689	484.283	421.559	508.145	586.935	338.689	0.122417	0.100688	0.465884	0.217254	0.607046	0.0467052	0.508299	0.71391	0.083027	0.250811	0.265573	0.0185158	0.600654	0.575816	1.73246
Tb427.08.4810	476.129	475.631	493.764	479.463	450.803	419.75	433.459	430.336	419.769	368.185	372.085	338.544	338.544	-0.0986151	-0.171437	-0.422146	0.155928	0.00174667	0.00054964	0.452126	0.0343964	0.00652973	0.223093	0.0128405	0.00145619	0.651514	1.89142	2.83678
Tb427.03.1010	372.881	371.779	338.542	342.343	389.343	406.099	455.467	391.064	395.158	359.119	343.395	356.087	338.542	0.0709274	0.197002	-0.0331423	0.457737	0.089443	0.540004	0.67115	0.203182	0.603017	0.331166	0.0755807	0.134479	0.479954	1.12159	0.871346
Tb427tmp.01.5340	444.776	543.672	604.355	471.534	394.129	509.116	467.106	512.107	534.192	338.3	383.95	358.182	338.3	-0.212368	-0.0737702	-0.559959	0.275044	0.628054	0.0241719	0.555823	0.730848	0.0500408	0.274261	0.271903	0.0111596	0.561837	0.565585	1.95235
Tb427.03.2840	587.739	562.265	561.105	490.997	414.109	486.164	417.111	446.373	440.19	349.762	338.08	358.381	338.08	-0.29853	-0.392349	-0.709741	0.0155032	0.000400098	2.97224e-05	0.257735	0.025871	0.00295714	0.129221	0.00987605	0.000672214	0.888668	2.00542	3.17249
Tb427.10.1990	370.673	362.594	337.978	402.87	475.724	391.112	388.926	365.86	350.987	429.675	383.526	416.929	337.978	0.245206	0.0457673	0.199521	0.0790875	0.479675	0.0351302	0.366989	0.607977	0.066381	0.181252	0.226213	0.0148036	0.741717	0.645482	1.82963
Tb427.07.4620	367.401	401.55	392.993	391.685	339.123	337.778	349.089	366.926	347.865	366.969	374.42	357.292	337.778	-0.120837	-0.127206	-0.0807677	0.20363	0.0523517	0.137876	0.499014	0.146334	0.19593	0.246263	0.0544713	0.0436942	0.608601	1.26383	1.35958
Tb427.08.1960	485.801	423.157	501.989	449.528	412.607	447.893	431.755	483.475	421.241	337.55	386.613	361.351	337.55	-0.107066	-0.0782341	-0.378284	0.279055	0.465233	0.0177223	0.560852	0.59499	0.0399616	0.276749	0.221327	0.00891183	0.557914	0.654965	2.05003
Tb427tmp.01.8120	794.617	608.328	451.252	556.888	680.622	476.133	491.084	476.927	394.089	408.009	337.462	352.58	337.462	-0.113729	-0.444963	-0.75585	0.706223	0.189021	0.0680299	0.838578	0.326862	0.11122	0.413836	0.121588	0.0248063	0.383171	0.915111	1.60544
Tb427.10.13860	337.36	366.912	408.36	409.269	395.469	414.414	423.587	428.145	467.735	372.612	463.833	417.856	337.36	0.131902	0.245978	0.172907	0.171697	0.0504481	0.230622	0.469037	0.14337	0.299722	0.231475	0.0533313	0.0668491	0.635497	1.27302	1.1749
Tb427.04.4660	485.149	486.854	511.729	455.6	492.125	413.241	342.289	380.271	376.348	337.141	369.4	342.936	337.141	-0.1246	-0.43316	-0.499561	0.168238	0.000976748	0.00038472	0.464338	0.0281263	0.00588856	0.229119	0.0105161	0.00132126	0.639939	1.97814	2.87901
Tb427tmp.01.1390	376.993	413.287	426.098	414.546	336.777	386.062	388.46	402.144	390.287	380.858	373.732	347.755	336.777	-0.0968709	-0.0427163	-0.142016	0.385633	0.483081	0.0998234	0.622924	0.609791	0.151733	0.307459	0.226833	0.033838	0.512213	0.644294	1.4706
Tb427.04.1600	456.596	418.494	495.702	349.001	433.345	422.563	394.83	386.467	405.234	336.358	376.499	356.147	336.358	-0.186086	-0.20826	-0.358742	0.185544	0.0553776	0.016071	0.48035	0.150765	0.0374235	0.23702	0.0560821	0.00834624	0.625216	1.25118	2.07851
Tb427.10.8630	463.579	465.784	577.614	438.15	348.12	416.087	411.534	450.214	463.466	336.328	358.473	351.927	336.328	-0.325792	-0.185431	-0.525771	0.0937851	0.211228	0.0159409	0.380278	0.3512	0.037194	0.187641	0.130641	0.00829496	0.726672	0.88392	2.08119
Tb427tmp.211.2830	388.273	335.709	350.69	412.449	397.037	381.958	420.016	466.65	404.303	339.003	336.171	342.407	335.709	0.148815	0.264559	-0.0787526	0.0958688	0.0417214	0.293171	0.384414	0.130973	0.366068	0.189731	0.04872	0.0816367	0.721861	1.31229	1.08811
Tb427.06.1260	380.888	408.582	405.55	447.26	445.935	444.166	398.751	360.346	425.454	335.642	341.191	391.866	335.642	0.162354	-0.0126941	-0.161179	0.00575951	0.875096	0.102079	0.221669	0.921498	0.154541	0.110185	0.342783	0.0344641	0.957876	0.46498	1.46263
Tb427.02.560	379.722	369.984	389.543	349.917	353.869	361.298	348.214	335.579	363.068	335.566	359.379	398.572	335.566	-0.097116	-0.122013	-0.0591082	0.0196116	0.0341918	0.472003	0.265738	0.117852	0.539025	0.131317	0.0438392	0.120208	0.88168	1.35814	0.920067
Tb427.07.4290	680.004	671.548	797.199	604.181	535.243	608.108	522.179	551.703	523.875	335.382	376.904	369.196	335.382	-0.29818	-0.427449	-0.990488	0.0464531	0.0116147	0.00111451	0.32195	0.0690407	0.00858169	0.159101	0.0256839	0.0019138	0.798326	1.59034	2.7181
Tb427.10.3210	553.537	544.016	575.176	623.267	510.861	588.236	525.589	499.379	502.443	354.718	373.615	335.32	335.32	0.0421856	-0.131116	-0.653176	0.65625	0.0173866	0.000146672	0.803872	0.0835745	0.00441955	0.396704	0.0310885	0.000989127	0.401533	1.5074	3.00475
Tb427.05.1410	507.606	497.689	588.254	533.813	478.796	523.746	468.605	509.579	507.552	335.24	388.701	359.768	335.24	-0.052732	-0.101066	-0.556267	0.597553	0.319282	0.00644077	0.766548	0.466994	0.0209716	0.378239	0.173725	0.00467687	0.422234	0.760137	2.33004
Tb427.03.5300	335.209	352.026	445.589	349.398	355.62	341.495	379.932	413.934	411.719	405.791	448.006	469.2	335.209	-0.114334	0.0898093	0.223886	0.452172	0.537951	0.179993	0.666814	0.6572	0.244619	0.329036	0.244469	0.0545525	0.482756	0.611777	1.26319
Tb427.07.1160	335.137	373.796	382.82	400.29	481.678	411.001	353.637	422.653	390.287	387.601	425.647	478.958	335.137	0.244041	0.0956352	0.243189	0.0848319	0.370156	0.0918419	0.372505	0.511443	0.14191	0.183925	0.192274	0.0316472	0.735358	0.716078	1.49966
Tb427tmp.01.6220	463.557	518.626	587.852	456.241	506.883	518.084	421.28	483.664	542.71	334.932	398.187	399.633	334.932	-0.084023	-0.11708	-0.470965	0.507029	0.462199	0.0252058	0.70667	0.592224	0.0517814	0.348741	0.220298	0.0115478	0.457496	0.656989	1.9375
Tb427tmp.160.5060	442.711	401.288	462.615	485.32	439.4	486.521	445.401	437.349	449.959	334.748	360.525	366.243	334.748	0.111132	0.0285305	-0.299707	0.216827	0.66162	0.0163198	0.508299	0.757914	0.0378037	0.250823	0.281933	0.00843059	0.600633	0.549855	2.07414
Tb427.06.590	607.28	581.905	633.924	590.995	548.848	518.456	395.953	406.611	413.941	334.256	383.882	370.07	334.256	-0.136697	-0.58366	-0.744446	0.100685	0.000220254	0.000313178	0.393935	0.0242934	0.00543713	0.19438	0.00903676	0.00121253	0.711349	2.04399	2.91631
Tb427tmp.03.0490	334.154	351.438	359.28	411.891	395.028	368.967	354.585	376.65	415.53	399.253	443.66	444.223	334.154	0.170423	0.134243	0.300838	0.039681	0.153242	0.0083275	0.314282	0.284459	0.0247062	0.155077	0.105814	0.00550972	0.809453	0.975456	2.25887
Tb427tmp.01.0625	481.743	459.243	409.687	448.704	472.599	448.482	417.461	483.367	384.505	406.881	373.874	333.95	333.95	0.0202715	-0.0715347	-0.277017	0.793236	0.578061	0.0584678	0.889224	0.690796	0.0985046	0.438898	0.256966	0.0219675	0.357636	0.590125	1.65822
Tb427tmp.01.5440	358.672	341.464	365.752	391.552	386.532	374.892	418.182	417.04	333.798	400.509	385.871	381.611	333.798	0.113306	0.133244	0.131972	0.0293193	0.299366	0.0208944	0.286743	0.446941	0.0449162	0.141746	0.166255	0.010018	0.84849	0.779224	1.99922
Tb427.08.8120	410.455	361.52	372.858	343.781	445.686	359.808	444.036	426.356	421.481	337.174	333.733	366.59	333.733	0.00558575	0.174327	-0.142032	0.96822	0.0396623	0.119165	0.983598	0.127651	0.174714	0.485502	0.0474844	0.038963	0.313809	1.32345	1.40935
Tb427.10.14180	439.902	502.566	549.447	498.377	473.95	469.835	395.953	403.769	376.237	333.325	338.083	362.128	333.325	-0.0489337	-0.34333	-0.529579	0.641267	0.0324753	0.00976566	0.794824	0.114735	0.0271243	0.392191	0.0426838	0.00604907	0.406502	1.36974	2.21831
Tb427.05.950	818.349	846.353	935.524	758.729	652.377	819.205	626.186	658.715	559.178	341.24	332.795	381.707	332.795	-0.221392	-0.495737	-1.30038	0.109971	0.00535841	0.000179341	0.404404	0.0517074	0.00462843	0.199553	0.0192531	0.0010459	0.699942	1.7155	2.98051
Tb427tmp.52.0019	389.285	411.49	568.515	423.582	439.135	418.997	408.726	366.019	419.664	332.772	400.068	489.483	332.772	-0.0953529	-0.197132	-0.163801	0.634012	0.37713	0.535752	0.790832	0.514825	0.599396	0.390249	0.191507	0.133671	0.408658	0.717815	0.873962
Tb427tmp.02.4340	332.333	341.784	477.418	411.823	362.766	342.581	374.857	373.37	394.286	366.778	377.329	378.076	332.333	-0.0437093	-0.0113487	-0.0372502	0.833858	0.952399	0.845292	0.912536	0.968779	0.874983	0.450274	0.360371	0.195149	0.346523	0.44325	0.709633
Tb427tmp.211.0410	358.531	341.688	371.213	408.616	363.654	355.625	361.195	401.112	337.508	332.31	359.593	376.698	332.31	0.0740926	0.0377206	-0.00381648	0.368248	0.667436	0.954375	0.613927	0.762117	0.964465	0.308539	0.283496	0.215085	0.51069	0.547453	0.66739
Tb427.05.2320	434.103	472.906	457.265	447.408	429.037	459.93	431.949	442.129	446.156	332.297	380.589	357.948	332.297	-0.0298093	-0.0473409	-0.349399	0.553727	0.289648	0.00549212	0.738342	0.437069	0.019159	0.364331	0.162583	0.00427419	0.438504	0.788925	2.36915
Tb427.10.7500	668.873	676.247	780.209	646.647	543.884	615.967	427.085	480.979	495.963	332.039	349.618	339.643	332.039	-0.234491	-0.598115	-1.05728	0.0870912	0.00444636	0.000533206	0.376116	0.0482596	0.00645106	0.185717	0.0179518	0.00143938	0.731149	1.74589	2.84182
Tb427tmp.03.0230	402.024	422.755	332.945	419.295	495.772	452.395	545.79	521.646	455.335	335.58	354.904	331.989	331.989	0.24021	0.395409	-0.179229	0.116708	0.033678	0.183474	0.412179	0.116821	0.248525	0.203417	0.0434557	0.0554262	0.691613	1.36195	1.25628
Tb427.10.13140	441.045	480.072	587.308	498.18	538.351	521.444	419.159	386.48	422.454	331.988	334.872	432.136	331.988	0.04663	-0.296623	-0.456857	0.733581	0.1076	0.067218	0.855092	0.227168	0.11021	0.421929	0.0845029	0.0245779	0.374761	1.07313	1.60946
Tb427.04.410	496.101	564.663	650.429	580.599	471.645	531.346	420.934	470.961	454.309	331.763	408.751	366.791	331.763	-0.111804	-0.346105	-0.62795	0.479766	0.0607864	0.0156631	0.689177	0.15953	0.0368055	0.340061	0.0593428	0.00820798	0.468443	1.22663	2.08576
Tb427.05.1020	361.507	350.115	331.254	378.717	371.944	371.416	391.926	356.461	420.055	376.26	366.704	360.866	331.254	0.105604	0.164018	0.0819504	0.0444857	0.10953	0.109329	0.317017	0.229798	0.16362	0.157049	0.0854883	0.0364931	0.803964	1.06809	1.43779
Tb427.10.14040	503.919	467.651	564.111	480.697	416.341	449.239	451.726	461.544	443.555	334.053	330.926	341.166	330.926	-0.189903	-0.178645	-0.61004	0.134398	0.105529	0.00336336	0.429276	0.224421	0.0144621	0.211826	0.0834812	0.00322519	0.67402	1.07841	2.49145
Tb427.08.4590	330.877	369.39	373.816	429.673	403.485	401.366	390.726	421.633	406.71	397.94	391.095	453.971	330.877	0.200849	0.182674	0.210726	0.0310214	0.0413203	0.0799995	0.288075	0.130517	0.126671	0.142271	0.0485504	0.0282489	0.846885	1.31381	1.549
Tb427.10.7030	429.334	406.391	465.54	330.817	383.786	406.536	439.62	410.079	421.481	375.025	393.434	411.853	330.817	-0.214951	-0.0337458	-0.140748	0.100959	0.629856	0.117121	0.394063	0.731883	0.172477	0.194535	0.272257	0.038464	0.711002	0.565022	1.41495
Tb427.08.2320	330.769	356.362	368.151	403.541	369.843	366.873	367.535	385.21	398.69	360.894	397.564	486.526	330.769	0.11173	0.125805	0.238499	0.15383	0.0877552	0.179347	0.449548	0.201038	0.24382	0.221909	0.0747999	0.0543742	0.653825	1.1261	1.26461
Tb427.01.5060	410.962	438.05	547.876	455.785	427.048	465.619	455.079	490.679	520.571	330.673	473.087	486.003	330.673	-0.0509119	0.0699916	-0.115111	0.728932	0.640862	0.612136	0.851745	0.74142	0.671136	0.420278	0.275797	0.149688	0.376464	0.55941	0.824812
Tb427.02.2440	379.902	369.861	352.078	389.986	444.331	378.646	374.127	360.529	356.118	338.321	330.491	368.555	330.491	0.138621	-0.0145637	-0.0869886	0.165163	0.725055	0.20401	0.461799	0.808788	0.271404	0.227866	0.300857	0.0605258	0.64232	0.52164	1.21806
Tb427.02.5260	427.234	442.214	526.139	423.637	401.034	410.617	330.489	398.872	351.258	459.795	442.087	399.277	330.489	-0.176025	-0.369015	-0.101075	0.164721	0.046389	0.426984	0.461799	0.137377	0.496337	0.22796	0.0511044	0.110688	0.642142	1.29154	0.955899
Tb427.06.2600	352.661	416.252	410.947	441.289	361.509	410.268	403.285	388.42	392.997	330.281	343.58	342.786	330.281	0.0400418	0.00590877	-0.214799	0.738202	0.941983	0.0592334	0.857278	0.962622	0.0994519	0.423133	0.358081	0.0221787	0.373523	0.446019	1.65406
Tb427.06.1990	410.802	445.675	511.414	382.307	348.397	374.519	330.164	372.014	417.307	349.566	396.541	364.513	330.164	-0.307617	-0.289119	-0.300588	0.0486246	0.0995709	0.0580948	0.324542	0.216807	0.0980349	0.160782	0.0806809	0.0218627	0.793762	1.09323	1.6603
Tb427.07.2640	359.747	338.376	333.909	331.714	330.093	349.318	395.662	405.375	429.832	343.195	380.76	339.705	330.093	-0.0295288	0.254189	0.0435487	0.527069	0.00683727	0.530495	0.719475	0.0569896	0.595036	0.355049	0.0212476	0.132699	0.449712	1.67269	0.877133
Tb427.07.2810	410.25	418.605	417.878	489.087	462.692	461.259	445.399	470.134	443.15	329.72	416.818	447.617	329.72	0.180647	0.124057	-0.0621615	0.00418935	0.0145591	0.646549	0.20716	0.0770165	0.702837	0.104539	0.0286849	0.15674	0.980721	1.54235	0.804821
Tb427.08.4910	413.103	391.214	350.112	362.765	381.037	386.206	382.181	351.267	358.046	347.165	329.605	358.643	329.605	-0.030846	-0.0808754	-0.156972	0.701854	0.36838	0.122394	0.835785	0.511443	0.178161	0.41248	0.191812	0.0397316	0.384598	0.717125	1.40086
Tb427.10.5050	547.493	431.342	473.215	397.67	339.023	385.918	338.644	390.279	408.261	424.835	349.122	329.074	329.074	-0.371233	-0.352626	-0.396618	0.0459328	0.0579936	0.0601081	0.321164	0.154948	0.100515	0.158536	0.0576544	0.0224157	0.799872	1.23917	1.64945
Tb427tmp.02.1090	486.667	441.025	473.779	636.361	633.941	537.509	446.531	409.297	460.083	329.065	344.753	443.57	329.065	0.367301	-0.0908803	-0.326813	0.0184654	0.234136	0.0689054	0.264963	0.375876	0.112334	0.130838	0.13988	0.0250516	0.883268	0.854245	1.60116
Tb427tmp.244.2840	424.325	420.188	375.335	436.616	431.781	413.887	397.24	431.999	369.345	402.572	328.928	397.565	328.928	0.0720141	-0.0253701	-0.111572	0.291489	0.782162	0.347718	0.57018	0.853819	0.423315	0.28137	0.317608	0.0944159	0.550722	0.498109	1.02495
Tb427.04.2000	444.547	432.57	472.385	444.575	410.333	448.106	460.417	465.361	444.517	338.176	358.886	328.612	328.612	-0.0505746	0.0220582	-0.395854	0.41	0.631441	0.00187687	0.639767	0.733014	0.0109453	0.315794	0.27267	0.00244091	0.500596	0.564362	2.61245
Tb427.10.4770	379.307	352.267	328.56	402.787	391.335	382.909	391.819	400.664	393.78	379.74	400.112	426.005	328.56	0.150905	0.162177	0.185811	0.0686654	0.0477777	0.0706955	0.353174	0.139272	0.114668	0.174267	0.0518071	0.0255721	0.758785	1.28561	1.59223
Tb427.10.2970	597.366	483.619	405.148	450.939	400.418	446.087	341.339	370.156	346.548	369.581	328.484	340.422	328.484	-0.195892	-0.490166	-0.517082	0.339707	0.0649645	0.059271	0.6047	0.166428	0.099476	0.298442	0.0619088	0.0221883	0.525139	1.20825	1.65388
Tb427.06.1570	499.07	572.805	562.664	518.347	563.1	532.446	492.42	500.218	497.26	328.478	338.351	335.998	328.478	-0.0183382	-0.13367	-0.704809	0.808546	0.106096	0.000825863	0.899341	0.225099	0.00778495	0.443763	0.0837333	0.00173848	0.352849	1.0771	2.75983
Tb427tmp.01.6030	564.721	576.086	540.833	491.269	436.6	440.327	407.471	422.19	409.447	328.356	330.804	345.428	328.356	-0.297593	-0.440566	-0.743265	0.00695926	0.000203407	4.22307e-05	0.22477	0.0238525	0.00298396	0.111836	0.00895034	0.000699276	0.951419	2.04816	3.15535
Tb427.02.5150	342.678	328.912	328.091	379.302	342.685	341.611	416.154	402.977	394.27	377.312	397.774	430.259	328.091	0.0894122	0.279516	0.269906	0.183422	0.000848935	0.0131432	0.478232	0.0270567	0.0328718	0.236035	0.0101476	0.00733073	0.627023	1.99364	2.13485
Tb427.10.520	446.06	424.964	458.365	437.249	391.173	398.416	418.56	414.481	475.816	327.677	402.514	350.349	327.677	-0.115819	-0.0224572	-0.299011	0.119565	0.771972	0.0266167	0.416379	0.845523	0.0541184	0.205455	0.314522	0.0120689	0.687284	0.502349	1.91833
Tb427.10.750	666.876	660.976	637.445	641.721	717.671	681.282	512.348	530.498	450.213	332.295	327.522	338.575	327.522	0.0542979	-0.396476	-0.977069	0.348888	0.00371245	4.58354e-06	0.608785	0.0452668	0.0024597	0.300528	0.0168483	0.000607171	0.522115	1.77344	3.21669
Tb427.10.5120	434.859	433.103	554.9	414.088	385.61	440.581	407.951	445.988	385.556	327.219	385.092	382.923	327.219	-0.198132	-0.199044	-0.377559	0.232759	0.237121	0.0702866	0.519497	0.379806	0.114072	0.256336	0.14133	0.0254391	0.59119	0.849766	1.5945
Tb427.10.7670	453.698	421.65	508.276	388.536	449.373	426.756	375.313	370.256	375.029	326.938	327.16	334.943	326.938	-0.129696	-0.304183	-0.48435	0.268663	0.0258193	0.00663617	0.551093	0.101515	0.0214483	0.272016	0.0377787	0.00478317	0.565406	1.42275	2.32028
Tb427tmp.01.1760	359.652	326.698	373.841	396.279	361.709	376.145	370.156	385.21	377.869	350.766	408.064	414.833	326.698	0.0972646	0.0961217	0.146693	0.224924	0.171274	0.199813	0.514623	0.305828	0.266803	0.254044	0.113764	0.0594997	0.59509	0.943997	1.22549
Tb427tmp.244.2800	326.57	332.814	332.779	389.989	402.91	419.45	423.664	426.788	409.295	359.581	392.519	448.738	326.57	0.289157	0.344485	0.275392	0.0011173	0.000102386	0.0561577	0.174943	0.0208919	0.0954049	0.0863225	0.00777149	0.0212762	1.06388	2.1095	1.67211
Tb427.08.4280	511.108	509.15	612.11	443.269	447.308	447.488	431.853	549.155	416.827	383.699	443.683	326.442	326.442	-0.286818	-0.223773	-0.500544	0.0448728	0.220583	0.0292421	0.318253	0.362254	0.0577618	0.157036	0.134753	0.0128814	0.804001	0.870462	1.89004
Tb427.08.690	638.32	721.29	817.708	614.613	717.73	644.749	538.177	485.829	469.354	332.623	359.44	326.237	326.237	-0.139172	-0.54399	-1.09639	0.329725	0.0150555	0.0018589	0.597777	0.0783695	0.0109017	0.294962	0.0291523	0.00243119	0.530234	1.53533	2.61418
Tb427.10.3200	617.615	632.721	678.867	511.944	608.523	599.774	459.816	411.201	434.352	325.749	333.033	373.305	325.749	-0.165395	-0.563547	-0.902441	0.124517	0.000851946	0.000224285	0.420411	0.0270567	0.00515237	0.207486	0.0100647	0.00114903	0.683011	1.9972	2.93967
Tb427.10.2580	420.926	402.191	501.252	366.02	325.6	345.14	386.557	375.373	440.561	446.879	491.306	520.198	325.6	-0.353223	-0.139277	0.139065	0.0421559	0.327423	0.295144	0.315341	0.475183	0.3682	0.15595	0.176761	0.0821122	0.807013	0.752614	1.08559
Tb427.10.11520	374.835	507.969	500.28	402.797	402.543	395.916	325.487	397.397	365.481	383.753	359.265	395.075	325.487	-0.203344	-0.345727	-0.28127	0.233387	0.109606	0.13991	0.5199	0.229798	0.19821	0.256535	0.0854812	0.0442027	0.590854	1.06813	1.35455
Tb427.10.15760	807.16	772.195	744.534	636.388	664.5	697.444	556.756	530.558	490.947	376.481	353.225	324.562	324.562	-0.217744	-0.558205	-1.1403	0.0127377	0.000704207	5.61954e-05	0.250508	0.0270567	0.00342121	0.123608	0.0104296	0.000766303	0.907952	1.98173	3.1156
Tb427tmp.01.7830	981.176	1067.71	1055.78	782.424	651.293	690.242	518.907	537.469	512.509	325.061	324.447	359.672	324.447	-0.54768	-0.984697	-1.62125	0.0023138	5.33261e-05	1.87933e-05	0.192948	0.0181353	0.00262025	0.0988907	0.00674607	0.000600916	1.00484	2.17095	3.22119
Tb427tmp.01.7770	438.396	422.79	436.569	442.329	440.683	442.506	440.01	450.214	438.796	324.275	357.198	334.839	324.275	0.0305371	0.0343445	-0.352674	0.135486	0.163443	0.000995748	0.430237	0.296383	0.00823009	0.212292	0.11025	0.00183931	0.673066	0.957621	2.73535
Tb427tmp.02.4535	407.694	407.365	456.786	448.653	395.362	371.741	375.113	382.314	324.261	334.429	360.746	358.765	324.261	-0.0650676	-0.233638	-0.271129	0.541599	0.0612948	0.0170694	0.730566	0.160144	0.0389755	0.360484	0.059571	0.00869193	0.443114	1.22497	2.06088
Tb427.07.3180	527.391	500.503	548.98	524.983	515.712	484.314	421.557	388.828	360.542	324.258	326.43	333.887	324.258	-0.0482512	-0.429417	-0.679495	0.406524	0.00386539	0.000160468	0.637853	0.0459416	0.00455444	0.314746	0.0171327	0.00101569	0.50204	1.76618	2.99324
Tb427.05.1090	417.528	444.238	398.509	408.784	443.232	429.734	409.976	397.071	412.973	341.129	339.271	324.138	324.138	0.024377	-0.0468334	-0.327206	0.688924	0.396121	0.00398877	0.827806	0.531679	0.0159244	0.408466	0.197776	0.00355131	0.388845	0.703825	2.44961
Tb427.05.980	449.158	422.248	469.185	404.357	374.612	381.342	386.895	429.27	381.359	323.987	345.862	346.639	323.987	-0.208358	-0.162814	-0.399276	0.0211198	0.079025	0.00222401	0.269949	0.18915	0.0118426	0.133201	0.070361	0.00264224	0.875491	1.15267	2.57803
Tb427tmp.01.8630	438.16	446.194	469.558	478.506	420.243	487.147	364.945	381.188	413.798	351.074	356.933	323.788	323.788	0.0336848	-0.223096	-0.391978	0.667395	0.0196962	0.0015088	0.812125	0.0882812	0.00984865	0.400728	0.0328393	0.00219635	0.39715	1.48361	2.6583
Tb427.10.3020	324.882	328.377	341.735	323.729	388.373	352.953	373.785	358.401	338.602	417.497	440.107	445.143	323.729	0.0981688	0.105914	0.388799	0.294651	0.0910856	0.000495761	0.571896	0.205768	0.00626683	0.282252	0.0765426	0.00139941	0.549363	1.1161	2.85405
Tb427.10.2620	558.505	501.748	544.183	563.476	474.066	513.434	480.067	463.25	550.042	323.479	366.952	398.981	323.479	-0.0488895	-0.103504	-0.558516	0.595957	0.305944	0.00346157	0.765586	0.453362	0.014717	0.377764	0.168644	0.00328203	0.42278	0.77303	2.48386
Tb427tmp.02.5670	323.3	362.866	436.676	384.056	343.135	350.272	356.148	389.354	360.344	367.894	378.941	342.423	323.3	-0.0595141	-0.0220026	-0.0438087	0.692293	0.878666	0.764696	0.830384	0.923946	0.807724	0.409738	0.343694	0.18013	0.387494	0.463828	0.744413
Tb427.06.3650	557.333	631.399	758.472	569.277	437.24	532.855	513.591	548.087	538.766	343.67	402.791	323.113	323.113	-0.339062	-0.282932	-0.864368	0.126889	0.124601	0.00992497	0.422029	0.248108	0.0274274	0.208242	0.0922925	0.00611709	0.681431	1.03483	2.21345
Tb427tmp.v1.0650	379.227	378.297	396.454	402.182	364.277	412.66	378.809	368.691	408.69	327.542	322.853	332.978	322.853	0.031093	0.0027634	-0.230805	0.624706	0.958687	0.000990558	0.784177	0.972871	0.00822541	0.387071	0.361893	0.0018352	0.412209	0.44142	2.73632
Tb427tmp.02.0590	339.489	422.319	454.362	452.902	457.796	407.971	388.138	435.811	377.449	322.593	401.621	414.229	322.593	0.116739	-0.0176298	-0.0952813	0.416258	0.904755	0.592857	0.643352	0.939943	0.65396	0.31745	0.349665	0.145839	0.498325	0.456348	0.836125
Tb427.02.4710	641.554	615.373	622.087	582.087	582.936	612.38	528.534	499.785	534.658	344.026	321.815	349.673	321.815	-0.0802053	-0.265678	-0.887767	0.0557587	0.00137958	1.55125e-05	0.336666	0.0316278	0.00250931	0.166428	0.0117989	0.000564093	0.778774	1.92816	3.24865
Tb427.07.3370	450.016	485.011	521.775	550.164	498.234	520.412	469.793	491.159	498.482	321.356	369.422	347.999	321.356	0.106866	0.00260426	-0.487919	0.218522	0.970677	0.00504125	0.510041	0.979922	0.0182592	0.251769	0.364516	0.00407197	0.598998	0.438283	2.3902
Tb427.07.1360	350.844	331.135	369.728	321.311	403.09	353.35	372.577	355.226	368.486	386.952	376.165	433.087	321.311	0.0352897	0.0598944	0.18573	0.757649	0.293893	0.0806173	0.869006	0.441109	0.127401	0.428895	0.164086	0.0284129	0.367649	0.784928	1.54648
Tb427tmp.02.5470	395.621	381.672	407.765	405.341	454.474	426.449	375.607	351.713	344.008	334.138	327.24	321.27	321.27	0.11823	-0.145556	-0.27021	0.104253	0.0354121	0.00130709	0.398817	0.120317	0.00921539	0.196822	0.0447611	0.00205779	0.705927	1.3491	2.6866
Tb427tmp.211.3050	321.234	377.199	430.972	436.916	365.617	438.637	422.762	450.214	434.499	356.912	405.23	374.493	321.234	0.136138	0.21122	0.00920688	0.402023	0.143339	0.947936	0.635094	0.272141	0.95924	0.313375	0.101232	0.21392	0.503935	0.994681	0.669749
Tb427.10.14650	484.897	438.923	465.387	435.003	391.219	400.561	412.847	482.488	443.366	359.048	353.51	321.176	321.176	-0.179382	-0.0534276	-0.426396	0.0452597	0.524285	0.00264667	0.319687	0.645432	0.0128417	0.15784	0.240091	0.00286872	0.801783	0.619624	2.54231
Tb427tmp.52.0014	324.614	321.101	367.785	368.427	420.827	361.071	408.726	363.849	344.424	390.188	399.915	452.414	321.101	0.182695	0.140281	0.293921	0.130985	0.227844	0.035537	0.426251	0.370146	0.0670126	0.210326	0.137692	0.0149445	0.677108	0.86109	1.82552
Tb427tmp.02.5020	452.885	487.216	525.077	531.43	464.85	483.156	462.495	480.817	481.354	320.419	345.173	334.559	320.419	0.0139717	-0.0404516	-0.550858	0.876895	0.568322	0.00215623	0.933585	0.682756	0.0116664	0.460696	0.253975	0.00260172	0.336586	0.595209	2.58474
Tb427tmp.01.6470	642.214	860.14	1006.99	773.403	581.697	682.748	613.648	611.118	551.222	320.254	348.525	321.645	320.254	-0.300261	-0.498685	-1.34119	0.258971	0.0861737	0.00890429	0.542246	0.199193	0.0256619	0.267598	0.0740967	0.0057239	0.572518	1.1302	2.24231
Tb427tmp.02.2800	478.239	540.246	582.381	488.716	450.632	496.038	430.865	469.293	467.086	320.239	365.853	364.459	320.239	-0.157414	-0.227583	-0.607707	0.173572	0.0759289	0.00556093	0.470153	0.18403	0.0192738	0.232133	0.0684677	0.00430247	0.634262	1.16451	2.36628
Tb427.05.2280	319.725	337.39	346.846	356	320.334	353.98	335.27	379.247	357.539	343.402	333.414	335.883	319.725	0.0373805	0.0946768	0.0125005	0.56531	0.204241	0.749035	0.744541	0.343299	0.793298	0.36738	0.127751	0.176913	0.434885	0.893634	0.75224
Tb427.10.7680	465.536	459.536	516.201	464.579	439.018	462.001	393.467	405.111	395.432	319.668	337.005	331.553	319.668	-0.07781	-0.271527	-0.54443	0.270076	0.0108493	0.00127383	0.552064	0.0671803	0.00909285	0.272485	0.0249923	0.00202779	0.564658	1.60219	2.69298
Tb427.10.7870	323.367	339.336	413.435	363.256	319.516	370.987	321.024	357.523	364.878	348.888	355.875	339.929	319.516	-0.0303188	-0.0445363	-0.0427851	0.827331	0.741841	0.72831	0.908936	0.822119	0.777089	0.448498	0.305816	0.173298	0.34824	0.51454	0.761206
Tb427.03.2890	375.308	411.915	450.258	492.239	461.256	467.642	447.439	438.599	457.953	319.378	358.849	418.05	319.378	0.19964	0.119117	-0.174793	0.0604967	0.187363	0.260274	0.339699	0.325166	0.33136	0.167618	0.120957	0.0738965	0.775679	0.91737	1.13138
Tb427.07.3240	492.449	565.38	568.768	581.21	597.439	502.03	394.343	375.501	318.893	347.186	341.214	362.517	318.893	0.0471861	-0.579201	-0.630209	0.664629	0.00598678	0.00171703	0.809607	0.0544143	0.0104301	0.399485	0.0202413	0.00232601	0.398499	1.69376	2.63339
Tb427.02.1790	461.794	533.282	423.676	429.784	441.215	400.937	405.055	403.031	410.474	347.637	319.885	317.727	317.727	-0.157597	-0.219444	-0.526063	0.226668	0.106959	0.0125599	0.515555	0.226342	0.031873	0.254511	0.0841959	0.00710799	0.594293	1.07471	2.14825
Tb427.10.6610	373.502	344.654	357.429	407.669	381.786	421.282	365.236	378.019	354.097	317.638	319.56	327.479	317.638	0.170764	0.0289056	-0.157005	0.0343333	0.539777	0.0140684	0.299862	0.658543	0.0342485	0.148317	0.244968	0.00763776	0.82881	0.61089	2.11703
Tb427.10.5900	391.69	382.475	414.238	427.49	407.108	397.957	359.855	348.884	351.509	343.52	317.364	367.044	317.364	0.0526282	-0.164623	-0.209284	0.316043	0.0129209	0.0356994	0.586511	0.072429	0.0672119	0.289492	0.0269435	0.0149924	0.538364	1.56955	1.82413
Tb427.04.3730	381.281	429.137	383.767	339.134	348.504	317.31	324.172	334.524	336.651	336.108	335.997	353.45	317.31	-0.248905	-0.262754	-0.219622	0.0252022	0.0144223	0.0276286	0.27994	0.0767788	0.0554841	0.138131	0.0285824	0.0123735	0.859709	1.5439	1.90751
Tb427tmp.02.3990	490.555	582.382	721.902	549.803	359.175	448.762	488.27	507.088	490.525	327.978	379.918	317.086	317.086	-0.402648	-0.272534	-0.808256	0.168999	0.201867	0.0214604	0.465332	0.340563	0.045819	0.229609	0.126684	0.0102181	0.63901	0.897278	1.99063
Tb427.08.2640	354.471	363.431	350.612	374.264	403.503	369.995	374.08	373.707	382.711	317.044	348.838	342.89	317.044	0.103218	0.0813532	-0.0830057	0.0776734	0.0126244	0.129979	0.365609	0.0716382	0.18675	0.180482	0.0266547	0.041647	0.743565	1.57423	1.38042
Tb427tmp.02.5105	370.421	322.436	382.804	383.618	350.554	398.672	350.645	363.65	406.306	316.936	329.023	324.163	316.936	0.0747257	0.0590484	-0.148987	0.458466	0.580313	0.13372	0.671853	0.692879	0.190773	0.331514	0.25774	0.0425443	0.479497	0.588818	1.37116
Tb427.10.1420	488.979	538.602	603.708	532.219	468.036	524.649	391.402	407.902	375.147	352.834	355.786	316.781	316.781	-0.0972948	-0.474027	-0.669825	0.413604	0.0116108	0.00471797	0.640963	0.0690407	0.0175704	0.316326	0.0257314	0.00391837	0.499865	1.58954	2.40689
Tb427.02.5040	365.795	334.336	315.877	397.013	431.222	403.522	383.954	414.101	401.375	389.74	368.391	462.449	315.877	0.277807	0.239438	0.264656	0.0160548	0.0227906	0.0999673	0.257735	0.0952557	0.151924	0.128487	0.0354485	0.0338805	0.89114	1.4504	1.47005
Tb427.04.1280	315.727	352.018	393.583	363.195	370.762	364.916	385.368	378.774	371.702	386.473	412.746	425.57	315.727	0.0501546	0.0978936	0.206663	0.609364	0.337875	0.0972524	0.77373	0.485432	0.148286	0.381864	0.180573	0.0330692	0.418092	0.743346	1.48058
Tb427.03.3690	346.731	360.022	345.813	370.299	417.92	377.402	427.446	411.896	433.652	315.532	334.495	325.478	315.532	0.147188	0.274316	-0.10969	0.0722016	0.000755954	0.0228709	0.357301	0.0270567	0.0480167	0.176335	0.0102008	0.0107082	0.753661	1.99137	1.97028
Tb427.10.390	537.319	595.289	709.734	630.29	481.428	533.523	561.373	574.391	493.063	315.283	410.966	343.7	315.283	-0.163242	-0.177708	-0.783999	0.3813	0.276897	0.0113812	0.619253	0.422815	0.0299379	0.305642	0.157287	0.00667733	0.514787	0.803307	2.1754
Tb427.03.1380	350.631	370.605	332.309	379.277	394.711	362.593	379.709	377.284	367.395	359.923	355.068	314.941	314.941	0.109449	0.0938878	-0.0327016	0.127591	0.113315	0.685151	0.42262	0.233969	0.73844	0.208628	0.0870328	0.164698	0.680628	1.06032	0.783311
Tb427.10.11160	343.075	314.801	322.977	348.303	387.19	362.329	364.579	366.423	338.302	368.426	375.285	387.517	314.801	0.162536	0.124564	0.20578	0.0509529	0.0757219	0.00765477	0.328648	0.183847	0.0234724	0.162206	0.068403	0.00523457	0.789932	1.16493	2.28112
Tb427tmp.03.0720	546.68	568.248	569.043	458.325	350.554	402.237	408.774	439.066	509.603	314.645	384.746	353.52	314.645	-0.475529	-0.310975	-0.677484	0.00787188	0.0240346	0.000618118	0.229981	0.0976572	0.0068537	0.115421	0.0363409	0.00152844	0.937714	1.4396	2.81575
Tb427tmp.160.5620	432.448	481.815	591.958	448.769	324.56	432.312	361.279	367.473	398.556	314.496	343.204	372.765	314.496	-0.321134	-0.418052	-0.547639	0.176695	0.0599086	0.0339223	0.472072	0.158208	0.0647014	0.233052	0.0588644	0.014429	0.632547	1.23015	1.84076
Tb427.03.2370	425.923	409.458	440.466	453.487	314.201	391.064	363.69	355.725	383.06	357.261	385.696	367.263	314.201	-0.138885	-0.210711	-0.20061	0.397759	0.00876875	0.0107065	0.631425	0.0619122	0.0287582	0.311623	0.0230304	0.00641336	0.50637	1.6377	2.19291
Tb427.05.2880	396.107	353.431	404.835	358.772	343.135	373.55	375.701	371.418	353.117	340.249	313.497	319.208	313.497	-0.10216	-0.0692957	-0.246667	0.220773	0.356425	0.0275505	0.51133	0.503747	0.0553942	0.252336	0.187386	0.0123534	0.598021	0.727262	1.90821
Tb427.05.1640	350.824	341.669	328.432	331.259	313.334	335.387	388.201	385.229	361.192	336.345	350.173	328.909	313.334	-0.0590528	0.152335	-0.00779008	0.219515	0.0242635	0.848647	0.510041	0.0982337	0.877562	0.251973	0.0365414	0.195705	0.598645	1.43721	0.708398
Tb427.07.4740	333.555	318.946	313.326	315.114	355.834	329.392	341.092	334.39	315.639	319.195	324.785	323.458	313.326	0.0506537	0.0372966	0.00240382	0.437905	0.434393	0.935777	0.657463	0.567737	0.949477	0.324413	0.21119	0.211743	0.488902	0.675327	0.674191
Tb427.10.12930	355.199	332.357	344.433	423.488	408.699	370.651	351.535	317.798	342.439	313.033	319.389	330.129	313.033	0.221015	-0.0285427	-0.100493	0.0289084	0.60569	0.0488944	0.286005	0.712854	0.0859087	0.141634	0.265171	0.0191585	0.848832	0.576474	1.71764
Tb427.03.5010	592.78	627.133	775.507	619.824	675.811	677.09	644.274	665.447	614.602	312.834	400.538	356.78	312.834	-0.0165027	-0.0523424	-0.898877	0.904421	0.703631	0.0074195	0.948592	0.791379	0.0230054	0.468117	0.294381	0.00513043	0.329645	0.53109	2.28985
Tb427.05.1470	509.22	487.278	556.137	450.52	387.392	478.651	392.821	397.397	423.362	312.452	372.622	335.024	312.452	-0.237943	-0.355449	-0.606012	0.08024	0.00728315	0.00270987	0.367857	0.0578989	0.0129812	0.181512	0.0216367	0.00289493	0.741094	1.66481	2.53836
Tb427tmp.160.3730	421.802	400.351	422.551	472.207	454.381	477.376	430.21	418.108	434.723	312.319	334.191	329.074	312.319	0.173704	0.0437641	-0.351464	0.00621412	0.220446	0.000799582	0.222806	0.362246	0.00772268	0.109979	0.13475	0.00172226	0.958689	0.870471	2.7639
Tb427.01.1210	486.931	482.436	580.054	476.548	426.709	473.9	406.876	424.705	427.97	312.296	383.862	390.35	312.296	-0.170037	-0.29882	-0.512032	0.183006	0.0409644	0.018891	0.477881	0.129846	0.0418759	0.235802	0.0483193	0.00933999	0.627453	1.31588	2.02965
Tb427.10.8040	324.338	342.12	313.331	356.297	363.902	360.301	346.459	339.512	340.38	330.698	336.08	312.053	312.053	0.141155	0.0669803	-0.00141278	0.0179611	0.147819	0.978415	0.264963	0.277547	0.982076	0.131198	0.103243	0.219013	0.882071	0.986138	0.659531
Tb427tmp.02.1190	311.76	335.2	354.601	373.206	387.92	382.05	457.085	433.585	444.746	374.397	403.829	402.414	311.76	0.190799	0.415041	0.237321	0.0227042	0.00140233	0.0189108	0.275228	0.0317173	0.041903	0.136753	0.0118598	0.00934479	0.864062	1.92592	2.02943
Tb427.10.2190	569.194	624.907	629.965	622.146	549.004	617.843	585.652	572.635	536.479	337.43	348.614	311.598	311.598	-0.0280096	-0.10607	-0.870562	0.722438	0.152094	0.000248617	0.848174	0.282971	0.00519759	0.418516	0.105261	0.00116727	0.378288	0.977733	2.93283
Tb427.07.4510	311.573	320.72	332.925	351.385	354.421	338.894	394.335	390.151	400.331	336.903	359.879	351.12	311.573	0.114162	0.295738	0.118576	0.0273501	0.000435479	0.0390127	0.282595	0.025871	0.0720671	0.139441	0.00986697	0.0160744	0.855609	2.00582	1.79386
Tb427.10.14530	464.005	443.806	446.356	408.774	416.627	383.349	347.927	311.328	360.147	374.212	349.122	384.781	311.328	-0.163889	-0.409683	-0.289297	0.0151074	0.00221368	0.0026565	0.257735	0.0379632	0.0128417	0.12859	0.0142094	0.00286598	0.890794	1.84742	2.54273
Tb427tmp.02.5620	491.45	564.025	505.2	449.825	424.594	482.207	339.063	400.596	343.183	361.496	322.464	311.108	311.108	-0.202147	-0.527347	-0.649303	0.0707683	0.00592666	0.00220799	0.355459	0.0540919	0.0118386	0.175502	0.0201277	0.00264012	0.755718	1.69621	2.57838
Tb427tmp.03.0090	439.951	456.253	400.681	473.707	437.668	423.387	448.905	422.039	430.601	317.684	315.075	311.011	311.011	0.0415335	0.0051753	-0.458541	0.60112	0.936416	0.00209195	0.768701	0.958975	0.0114683	0.379301	0.356724	0.00255912	0.421016	0.447667	2.59191
Tb427.08.3600	403.1	505.501	518.399	413.595	395.851	435.474	311.424	326.923	320.123	337.19	310.455	421.511	310.455	-0.196931	-0.574179	-0.416512	0.18759	0.0131597	0.0735772	0.481946	0.0728695	0.118373	0.237968	0.0271064	0.0263983	0.623481	1.56693	1.57842
Tb427tmp.18.0004	357.736	350.528	310.449	359.324	397.745	360.803	339.549	361.56	346.088	320.619	346.564	345.95	310.449	0.134005	0.0397837	-0.00792579	0.162746	0.586902	0.918187	0.459457	0.698599	0.935943	0.22671	0.259868	0.20873	0.644528	0.585247	0.680414
Tb427.10.12390	434.526	450.679	529.986	479.23	434.471	442.454	429.076	423.731	452.07	310.362	369.726	380.744	310.362	-0.0614739	-0.117082	-0.4158	0.578199	0.297853	0.0323628	0.753714	0.445252	0.0623643	0.371906	0.165627	0.0139092	0.429567	0.780869	1.8567
Tb427.10.13790	447.67	493.264	466.042	431.095	395.082	415.305	404.093	413.361	403.755	333.26	348.902	310.229	310.229	-0.180534	-0.204288	-0.503617	0.030697	0.0104279	0.0013507	0.287612	0.065979	0.00938381	0.142244	0.0245432	0.00209268	0.846966	1.61007	2.6793
Tb427tmp.47.0001	366.905	345.413	363.117	375.088	310.137	385.994	364.915	318.604	376.03	353.897	377.361	390.181	310.137	-0.00566822	-0.0214696	0.0604294	0.957151	0.792074	0.287822	0.977836	0.860496	0.36058	0.482541	0.320092	0.0804128	0.316466	0.494726	1.09467
Tb427.08.1600	510.212	569.99	594.201	575.801	498.267	516.405	462.735	461.879	489.694	309.397	357.05	323.637	309.397	-0.0741914	-0.243551	-0.758023	0.459548	0.0310202	0.00135321	0.673002	0.111782	0.00938554	0.332177	0.0415814	0.00209307	0.47863	1.3811	2.67922
Tb427.10.13800	413.587	403.023	457.713	381.494	413.308	446.801	366.623	408.473	370.411	309.296	340.193	327.72	309.296	-0.0375279	-0.153744	-0.382992	0.687692	0.115598	0.00646307	0.826826	0.236824	0.0210277	0.408037	0.0880949	0.00468939	0.389301	1.05505	2.32888
Tb427tmp.02.4180	309.24	351.331	370.528	365.267	340.714	339.608	360.757	389.039	380.016	362.902	370.646	424.525	309.24	0.0201344	0.131902	0.167545	0.820529	0.174053	0.185689	0.905878	0.309145	0.251088	0.447042	0.11503	0.055995	0.349652	0.939188	1.25185
Tb427.07.1800	423.712	432.904	440.13	367.309	345.377	358.887	356.97	375.458	427.34	309.212	346.807	337.405	309.212	-0.275163	-0.16106	-0.384414	0.000705557	0.101954	0.00117697	0.162693	0.219653	0.00878989	0.0809882	0.0817173	0.00196115	1.09158	1.08769	2.70749
Tb427tmp.01.3550	348.537	351.838	308.957	352.157	345.077	351.892	388.391	375.914	372.501	468.557	391.982	373.636	308.957	0.0557869	0.171586	0.290147	0.396136	0.0436506	0.0802635	0.630125	0.134243	0.126992	0.311018	0.0499545	0.0283205	0.507214	1.30143	1.5479
Tb427.04.1330	412.01	404.012	450.204	411.192	382.743	400.962	396.332	396.577	401.206	308.887	371.948	377.231	308.887	-0.0836471	-0.0845935	-0.259104	0.22311	0.169017	0.0569282	0.513153	0.30319	0.0964578	0.253206	0.112782	0.021511	0.596527	0.947759	1.66734
Tb427tmp.160.2770	327.399	347.323	374.917	334.258	329.24	309.602	328.922	336.439	377.445	308.579	346.91	333.311	308.579	-0.109233	-0.00942285	-0.0861436	0.179413	0.916574	0.317388	0.474279	0.946493	0.392359	0.234024	0.352081	0.0874998	0.630739	0.453357	1.05799
Tb427.10.10630	343.952	308.486	320.605	359.266	348.54	346.756	379.771	348.509	321.501	319.276	368.039	345.045	308.486	0.116068	0.109512	0.0853706	0.0708826	0.265852	0.322007	0.355459	0.411814	0.396889	0.17546	0.153191	0.0885101	0.755821	0.814767	1.05301
Tb427.05.1940	451.349	484.358	512.689	511.249	423.587	523.746	390.454	392.098	408.582	333.537	308.079	326.218	308.079	0.0101106	-0.282121	-0.581625	0.929692	0.0100371	0.00114436	0.96272	0.0652797	0.00871619	0.475077	0.0243014	0.00194526	0.323236	1.61437	2.71102
Tb427tmp.211.4890	422.179	417.368	440.497	390.056	330.022	360.337	443.467	474.175	414.819	328.808	365.651	307.763	307.763	-0.244607	0.0579008	-0.352991	0.0236523	0.399099	0.00721386	0.276294	0.534271	0.0226294	0.136332	0.198741	0.00504657	0.865402	0.701714	2.297
Tb427.05.3220	670.159	792.135	914.551	740.34	592.923	687.636	488.784	565.65	510.735	307.689	384.201	359.515	307.689	-0.23405	-0.602729	-1.17673	0.224638	0.0218047	0.00396605	0.514623	0.0932759	0.0158795	0.254221	0.0346972	0.00354128	0.594788	1.45971	2.45084
Tb427.10.4880	313.072	311.513	307.583	404.12	388.726	356.613	333.187	362.212	336.514	342.971	332.94	322.249	307.583	0.302292	0.146658	0.0986802	0.00678768	0.0233901	0.0238642	0.22477	0.0964172	0.0495518	0.112221	0.0358665	0.0110505	0.949927	1.44531	1.95662
Tb427.03.4270	393.732	418.819	307.35	412.262	449.948	434.304	490.227	414.181	485.412	455.099	504.184	527.643	307.35	0.211267	0.311527	0.408962	0.172461	0.0975093	0.0375927	0.469315	0.214174	0.0700473	0.23165	0.0796696	0.0156212	0.635168	1.09871	1.80628
Tb427tmp.03.0430	478.579	431.085	405.289	366.255	366.83	365.126	307.335	338.985	317.805	319.621	315.634	322.806	307.335	-0.259857	-0.44772	-0.456821	0.0281708	0.00749837	0.00526963	0.286005	0.0584301	0.0186955	0.141471	0.0217858	0.00416928	0.849333	1.66183	2.37994
Tb427.10.6350	382.84	374.027	444.055	389.18	373.719	401	391.011	372.398	391.577	307.193	344.727	330.524	307.193	-0.0451762	-0.056268	-0.289694	0.625749	0.540405	0.0414861	0.784667	0.658916	0.0755251	0.387179	0.245107	0.0168428	0.412088	0.610645	1.77358
Tb427tmp.01.7325	347.796	365.065	422.137	342.765	373.475	351.313	342.144	394.396	334.746	318.443	318.43	307.136	307.136	-0.0883825	-0.0833465	-0.265818	0.406446	0.50833	0.0490527	0.637853	0.63271	0.0861504	0.314746	0.235376	0.0192124	0.502039	0.628238	1.71642
Tb427.10.1160	322.136	325.878	352.921	364.069	432.899	404.937	331.289	346	350.997	306.609	324.017	326.866	306.609	0.263974	0.0388917	-0.0640171	0.0393344	0.467216	0.279331	0.314282	0.596846	0.351424	0.15508	0.222062	0.0783711	0.809444	0.653525	1.10584
Tb427tmp.01.7550	659.383	793.341	1015.95	629.563	495.885	634.812	506.05	543.682	483.446	333.249	429.071	306.474	306.474	-0.487948	-0.687211	-1.20775	0.105938	0.0416842	0.0134243	0.400337	0.130973	0.0332547	0.197682	0.0487328	0.00741613	0.704034	1.31218	2.12982
Tb427.04.920	441.144	468.731	534.777	452.052	437.503	447.04	352.824	372.572	364.934	306.45	329.878	363.191	306.45	-0.11216	-0.405958	-0.531416	0.26923	0.0141058	0.0100683	0.551326	0.0756947	0.0276969	0.272042	0.0281573	0.00617667	0.565365	1.55041	2.20925
Tb427.03.4680	418.357	434.248	452.662	491.726	407.539	464.091	409.861	451.6	437.979	306.396	370.145	330.058	306.396	0.062817	-0.00645504	-0.374857	0.508257	0.908018	0.00915411	0.707269	0.941151	0.0261247	0.348989	0.350301	0.00582793	0.457189	0.455558	2.23449
Tb427.10.6080	445.624	475.882	478.689	502.096	495.961	458.741	398.075	451.435	408.484	306.285	364.036	329.427	306.285	0.0571736	-0.154503	-0.48599	0.334031	0.0715429	0.00254221	0.601551	0.177379	0.0126535	0.296831	0.0659825	0.00282314	0.527491	1.18057	2.54927
Tb427.10.2670	343.747	384.507	355.861	407.588	380.725	394.956	320.224	371.633	358.296	371.171	305.788	348.855	305.788	0.12626	-0.045918	-0.0797493	0.08281	0.594091	0.439762	0.37074	0.704076	0.508986	0.182998	0.261906	0.113509	0.737554	0.581855	0.94497
Tb427.05.610	711.4	757.436	768.524	693.357	507.446	653.401	539.32	549.171	554.954	326.969	365.746	305.295	305.295	-0.270997	-0.445074	-1.16467	0.0969553	0.000394675	7.69375e-05	0.386983	0.025871	0.00369624	0.191035	0.0100696	0.000824765	0.718888	1.99699	3.08367
Tb427.05.3070	343.134	374.336	403.003	363.031	357.709	362.638	357.264	363.984	346.479	339.779	315.903	305.06	305.06	-0.0485712	-0.0695653	-0.221887	0.515929	0.384561	0.0570521	0.711666	0.521393	0.0966284	0.351195	0.19395	0.0215491	0.454452	0.71231	1.66657
Tb427tmp.02.2490	370.524	341.163	378.27	391.7	366.489	387.762	389.714	385.724	329.97	304.971	311.217	309.13	304.971	0.0722756	0.0203075	-0.236249	0.246152	0.82907	0.00869201	0.532315	0.886528	0.0253028	0.262661	0.329775	0.00564418	0.580604	0.481782	2.2484
Tb427tmp.01.8590	392.416	397.774	420.083	346.965	358.522	372.336	361.757	356.961	366.338	323.362	304.688	345.528	304.688	-0.167212	-0.157562	-0.313963	0.0169577	0.00935702	0.00557908	0.257735	0.063413	0.0192738	0.127342	0.0235957	0.00430036	0.895029	1.62717	2.36649
Tb427.04.1350	339.511	356.376	333.753	373.426	427.867	364.565	317.4	304.677	326.025	357.396	351.984	377.458	304.677	0.179252	-0.119026	0.0779973	0.0957787	0.0417079	0.13785	0.384414	0.130973	0.195926	0.189927	0.0487229	0.0436934	0.721413	1.31227	1.35958
Tb427.10.6550	421.437	429.133	464.93	456.608	443.648	470.285	408.001	374.501	374.902	304.636	338.153	377.776	304.636	0.0591323	-0.184719	-0.366245	0.30075	0.0388377	0.0171303	0.575785	0.12606	0.0390611	0.284164	0.046904	0.008711	0.54643	1.32879	2.05993
Tb427.05.1030	312.57	304.282	358.21	359.266	346.525	379.264	364.095	396.132	423.933	400.379	439.698	504.328	304.282	0.154203	0.280297	0.463402	0.130054	0.0443796	0.0236931	0.425683	0.134724	0.049332	0.210259	0.0501275	0.0110015	0.677245	1.29992	1.95855
Tb427tmp.211.1550	389.69	448.923	475.96	434.033	353.053	432.224	387.62	396.69	430.031	304.236	358.365	335.553	304.236	-0.10853	-0.114421	-0.397261	0.438023	0.306904	0.0243348	0.65749	0.454343	0.0502778	0.324441	0.169019	0.0112124	0.488865	0.772064	1.9503
Tb427.08.7580	346.002	345.576	324.93	337.968	418.139	373.454	361.371	304.142	336.701	306.881	317.736	332.337	304.142	0.152138	-0.0204312	-0.0871008	0.194628	0.804025	0.121778	0.490001	0.869429	0.17748	0.241782	0.323414	0.0395799	0.616577	0.490241	1.40253
Tb427.08.6230	382.239	377.822	390.341	385.125	408.98	386.62	393.553	390.774	366.633	304.078	305.595	339.046	304.078	0.0375343	0.000699857	-0.278086	0.302185	0.984997	0.00496357	0.576804	0.989215	0.0180723	0.284717	0.367982	0.00403206	0.545586	0.434174	2.39447
Tb427.02.5210	334.403	346.876	351.697	352.248	410.67	385.235	365.956	352.525	304.005	318.324	358.602	373.948	304.005	0.152508	-0.0147251	0.024783	0.0956399	0.86647	0.748516	0.384414	0.915249	0.793051	0.189933	0.340459	0.176858	0.721399	0.467935	0.752375
Tb427.10.2800	306.266	364.633	451.212	369.022	340.756	340.923	318.074	339.511	424.225	303.728	346.333	348.151	303.728	-0.0948624	-0.0527676	-0.168797	0.610491	0.812862	0.406254	0.774629	0.87539	0.475698	0.382272	0.325632	0.106085	0.417627	0.487273	0.974345
Tb427.10.4310	352.538	319.275	356.274	371.765	317.986	359.545	343.337	323.524	348.753	328.143	303.628	316.475	303.628	0.0294577	-0.0176096	-0.116631	0.742565	0.78186	0.124537	0.860145	0.853819	0.180505	0.424423	0.317613	0.0403071	0.372201	0.498102	1.39462
Tb427tmp.55.0010	303.534	305.074	331.235	365.759	409.185	354.056	315.052	339.628	326.378	322.614	322.83	363.845	303.534	0.264552	0.0619182	0.102848	0.0295459	0.296587	0.230738	0.287538	0.444091	0.299722	0.141987	0.165195	0.0668408	0.847751	0.782002	1.17496
Tb427.10.6800	481.683	552.742	654.292	489.329	439.381	493.939	424.21	496.075	483.364	335.477	337.633	303.509	303.509	-0.247348	-0.266746	-0.79006	0.16985	0.157724	0.00982059	0.466421	0.289617	0.0272317	0.230222	0.107733	0.00607294	0.637854	0.967651	2.2166
Tb427tmp.02.5680	488.037	505.79	521.196	442.365	333.027	431.217	403.102	389.009	409.801	336.049	352.446	303.48	303.48	-0.328381	-0.334009	-0.610965	0.0462575	0.000782714	0.000543813	0.32163	0.0270567	0.00649946	0.158702	0.0104688	0.00145531	0.799417	1.9801	2.83705
Tb427tmp.160.5100	384.339	414.421	437.2	425.006	385.011	371.546	371.699	454.515	389.453	303.443	338.038	304.698	303.443	-0.0649355	-0.023884	-0.385446	0.459579	0.829672	0.00711969	0.673002	0.886939	0.0224471	0.33208	0.329928	0.00500714	0.478757	0.481581	2.30041
Tb427.03.5280	302.966	338.936	372.871	333.616	347.848	354.287	342.446	332.113	364.67	397.781	390.138	453.165	302.966	0.0295189	0.0343561	0.290443	0.756832	0.73379	0.056139	0.868881	0.815522	0.0953928	0.428735	0.303362	0.0212735	0.367811	0.518039	1.67216
Tb427tmp.211.4540	383.845	378.768	302.957	389.584	506.929	378.603	351.527	324.029	397.302	334.495	335.104	363.129	302.957	0.259003	0.00983417	-0.0451653	0.224733	0.946114	0.713926	0.514623	0.964188	0.764882	0.254186	0.358663	0.170576	0.594848	0.445313	0.768082
Tb427tmp.01.1400	387.394	409.954	398.215	421.778	387.573	406.93	361.109	371.979	371.866	302.672	303.875	308.189	302.672	0.0247857	-0.113704	-0.386263	0.591416	0.0153894	0.000154578	0.763246	0.0789475	0.00452652	0.376668	0.0293864	0.00101297	0.424041	1.53185	2.9944
Tb427.05.3000	303.695	302.231	318.181	334.182	318.412	359.569	320.695	346.836	368.48	376.967	361.269	367.733	302.231	0.13131	0.164909	0.259179	0.0872978	0.0644162	0.00089061	0.376331	0.165518	0.00785119	0.185861	0.0615795	0.00175524	0.730811	1.21056	2.75566
Tb427.03.2350	428.492	402.835	379.717	374.138	430.317	402.573	349.014	379.981	302.23	316.617	322.134	320.895	302.23	-0.00479166	-0.231893	-0.335678	0.953305	0.0875614	0.00410977	0.975837	0.200925	0.0162283	0.481508	0.0747606	0.00361907	0.317396	1.12633	2.4414
Tb427.03.3300	372.457	378.503	354.782	380.183	380.448	396.119	411.661	395.482	420.217	302.138	310.629	315.75	302.138	0.0650626	0.150544	-0.252015	0.127236	0.016269	0.00192193	0.42262	0.0812156	0.0110914	0.208726	0.030211	0.0024735	0.680422	1.51984	2.60669
Tb427tmp.211.0485	346.906	334.84	432.662	377.343	304.158	392.296	385.601	391.882	413.245	302.096	329.563	348.432	302.096	-0.0535564	0.0955669	-0.185291	0.758445	0.469959	0.253583	0.869632	0.599241	0.32428	0.429104	0.222947	0.0723176	0.367438	0.651798	1.14076
Tb427.10.7860	438.606	415.282	602.19	402.948	403.865	463.407	344.862	328.701	321.043	343.267	302.005	318.964	302.005	-0.19701	-0.549892	-0.594629	0.374993	0.0602047	0.0523318	0.614252	0.15879	0.0903449	0.303127	0.0590979	0.0201478	0.518375	1.22843	1.69577
Tb427tmp.01.0290	395.794	363.175	333.313	385.641	455.804	408.596	406.873	369.971	381.06	329.707	301.841	310.144	301.841	0.19463	0.0841724	-0.214019	0.127637	0.35834	0.0646876	0.42262	0.505841	0.106819	0.208534	0.188165	0.0238217	0.680823	0.725461	1.62303
Tb427.10.3940	776.377	672.474	656.766	629.707	540.154	579.585	485.825	482.537	470.015	371.684	317.489	301.758	301.758	-0.267344	-0.5498	-1.08739	0.0598388	0.00418436	0.00099452	0.338574	0.0471072	0.00823009	0.167063	0.0175232	0.00183887	0.77712	1.75639	2.73545
Tb427.10.5060	301.631	330.208	344.185	362.188	363.538	352.489	416.204	387.112	407.84	382.071	406.385	423.676	301.631	0.143657	0.311397	0.312558	0.058751	0.00674382	0.0106138	0.338574	0.0567454	0.0286015	0.167399	0.0211084	0.00637841	0.776246	1.67554	2.19529
Tb427tmp.01.4480	330.658	304.01	326.835	332.763	394.419	353.676	342.212	301.465	337.849	353.139	389.379	397.814	301.465	0.168814	0.0297334	0.246091	0.116517	0.686408	0.0205043	0.411979	0.777256	0.0443353	0.203437	0.289128	0.00988721	0.69157	0.53891	2.00493
Tb427.06.5050	360.397	424.292	462.33	416.749	385.61	410.617	412.377	380.416	441.458	307.245	306.784	301.286	301.286	-0.0399327	-0.0148466	-0.446145	0.734703	0.907966	0.0206502	0.856069	0.941151	0.0445235	0.422453	0.350326	0.00992918	0.374221	0.455528	2.00309
Tb427.10.1830	303.522	344.986	356.66	305.282	301.234	326.491	334.817	343.02	321.015	353.781	346.747	333.348	301.234	-0.107477	-0.00909251	0.0406262	0.25073	0.909306	0.607644	0.535537	0.941847	0.667085	0.264317	0.350353	0.148766	0.577875	0.455495	0.827495
Tb427.08.1320	301.124	339.778	365.048	413.733	438.557	385.094	407.454	385.636	396.765	390.801	403.963	441.041	301.124	0.298737	0.242228	0.296894	0.0331512	0.0354054	0.0327652	0.297577	0.120317	0.0629564	0.147166	0.0447899	0.0140399	0.832191	1.34882	1.85264
Tb427tmp.211.4240	413.052	463.416	481.025	430.526	371.838	421.99	353.215	366.225	341.966	301.12	341.522	339.782	301.12	-0.148925	-0.354969	-0.466528	0.180425	0.0101676	0.00673186	0.475236	0.0654999	0.0216231	0.234507	0.0243842	0.00482216	0.629845	1.61289	2.31676
Tb427tmp.211.3310	302.466	308.426	370.618	385.669	378.462	359.892	328.117	358.238	315.064	300.878	332.125	337.041	300.878	0.195598	0.0289722	-0.0169528	0.108942	0.80577	0.883865	0.404083	0.870496	0.907699	0.199398	0.323816	0.202442	0.70028	0.489702	0.6937
Tb427tmp.211.1540	408.079	357.604	482.305	321.741	319.255	355.399	300.5	305.187	348.471	311.009	385.637	368.25	300.5	-0.324815	-0.387305	-0.228893	0.0922013	0.0673358	0.22576	0.379237	0.170417	0.295145	0.187555	0.0633925	0.0658202	0.726872	1.19796	1.18164
Tb427tmp.211.4760	300.494	352.354	378.373	350.35	320.117	385.544	366.447	339.436	352.505	312.871	351.013	354.253	300.494	0.0342716	0.0375152	-0.0184218	0.794547	0.727061	0.877108	0.890216	0.810028	0.901945	0.43926	0.301318	0.201143	0.357278	0.520975	0.696496
Tb427tmp.01.6200	396.02	383.839	414.614	424.99	402.859	393.391	416.693	443.909	412.279	300.482	346.747	342.655	300.482	0.0319725	0.0917221	-0.271045	0.528748	0.121606	0.0168774	0.720996	0.244289	0.0387499	0.355762	0.0908716	0.00864161	0.448841	1.04157	2.06341
Tb427.05.2770	446.079	505.958	520.107	442.872	464.828	431.834	361.663	312.605	300.368	354.306	305.115	377.468	300.368	-0.136188	-0.594984	-0.505659	0.147689	0.00487466	0.00959806	0.443988	0.050333	0.0268565	0.21927	0.0187819	0.00598926	0.659021	1.72626	2.22263
Tb427tmp.52.0003	305.898	330.456	314.585	301.248	341.252	312.785	351.344	361.986	328.692	314.911	323.209	300.119	300.119	0.00657735	0.13196	-0.0193964	0.921985	0.0671255	0.689909	0.958845	0.170242	0.742678	0.473124	0.0633517	0.165627	0.325025	1.19824	0.780869
Tb427.05.420	532.185	451.099	500.728	446.181	399.763	450.926	410.069	437.704	475.858	304.126	350.722	300.038	300.038	-0.194469	-0.165002	-0.636103	0.0954	0.15291	0.00353702	0.384414	0.284047	0.0148555	0.189738	0.105681	0.00331292	0.721845	0.976004	2.47979
Tb427tmp.02.0250	645.49	725.838	668.533	675.766	598.825	672.951	606.007	594.01	500.8	332.8	353.487	299.251	299.251	-0.0668162	-0.262243	-1.04949	0.425464	0.0508285	0.000253344	0.649337	0.14398	0.00521488	0.320516	0.0535656	0.00116297	0.494151	1.27111	2.93443
Tb427.10.4900	386.935	387.898	389.16	361.383	343.894	373.745	378.795	385.313	351.258	316.712	301.84	299.019	299.019	-0.109357	-0.0615649	-0.34319	0.0310295	0.196027	0.000119278	0.288075	0.333953	0.00430319	0.142145	0.124226	0.000965967	0.847268	0.905789	3.01504
Tb427tmp.01.2886	364.16	354.03	367.892	330.749	328.053	298.677	381.684	343.566	340.183	383.814	336.316	387.626	298.677	-0.181821	-0.0276932	0.0285076	0.0179793	0.647257	0.692986	0.264963	0.747018	0.745231	0.131093	0.277879	0.166194	0.88242	0.556144	0.779385
Tb427tmp.01.2310	398.634	378.161	384.323	388.228	378.607	400.152	428.178	397.66	382.536	324.29	321.97	298.448	298.448	0.0072744	0.0575541	-0.297573	0.832997	0.345106	0.00214262	0.91228	0.492612	0.0116336	0.450172	0.183244	0.00259543	0.346621	0.73697	2.58579
Tb427.10.11190	298.368	319.954	375.422	334.166	371.429	369.096	358.553	371.816	358.231	351.851	350.453	389.438	298.368	0.112975	0.131526	0.135685	0.356681	0.247684	0.281473	0.613927	0.392024	0.353638	0.303467	0.14585	0.0788647	0.517888	0.836094	1.10312
Tb427.10.6020	412.745	371.644	396.233	360.776	385.806	373.352	356.874	341.668	344.499	343.54	297.575	318.044	297.575	-0.0761333	-0.178751	-0.299705	0.220818	0.0232326	0.0144833	0.51133	0.0961586	0.0349718	0.252315	0.0357695	0.00779905	0.598056	1.44649	2.10796
Tb427tmp.211.1220	331.315	348.688	363.443	363.528	297.38	339.552	337.005	329.304	351.916	299.558	323.344	329.999	297.38	-0.0606898	-0.0352982	-0.130958	0.540687	0.502246	0.0825625	0.72982	0.628058	0.129855	0.360116	0.233628	0.0289609	0.443557	0.631475	1.53819
Tb427.01.3030	339.026	319.061	341.202	318.713	332.48	337.609	369.999	336.343	315.412	306.499	297.094	327.496	297.094	-0.0152197	0.032074	-0.101982	0.718279	0.688959	0.117345	0.846098	0.779064	0.172716	0.417491	0.2898	0.0385173	0.379353	0.537902	1.41434
Tb427.10.9150	360.832	362.275	414.144	368.593	423.926	393.245	367.89	358.036	362.409	296.877	347.962	347.66	296.877	0.060266	-0.0634275	-0.196414	0.533173	0.410646	0.119227	0.724453	0.54499	0.174743	0.357482	0.202728	0.0389694	0.446746	0.693086	1.40928
Tb427tmp.211.2250	408.019	421.178	428.787	487.342	406.591	428.342	405.766	402.203	449.048	296.832	325.204	304.608	296.832	0.071909	-0.00111044	-0.441027	0.437523	0.985094	0.000447324	0.657131	0.989215	0.00600604	0.324249	0.367973	0.00134237	0.489121	0.434184	2.87213
Tb427.07.710	527.541	585.516	593.062	577.577	482.834	564.991	502.365	503.622	477.492	307.3	337.12	296.338	296.338	-0.0699216	-0.201734	-0.858821	0.498678	0.0294794	0.000444723	0.700408	0.10872	0.00600604	0.34566	0.0404444	0.00134326	0.46135	1.39314	2.87184
Tb427.08.2560	296.13	370.165	360.047	390.785	396.621	327.677	373.955	335.906	375.276	373.578	356.155	367.044	296.13	0.119638	0.0803659	0.0957587	0.407687	0.501061	0.37843	0.638553	0.627634	0.446673	0.3151	0.23347	0.0996192	0.501551	0.631768	1.00166
Tb427.06.4080	301.391	304.289	349.864	327.283	359.063	388.487	312.662	302.371	323.976	309.569	295.857	342.919	295.857	0.169719	-0.0251835	-0.0109109	0.167813	0.760554	0.91459	0.464247	0.837834	0.93276	0.229161	0.311668	0.208015	0.63986	0.506308	0.681906
Tb427.05.2380	373.69	458.818	496.688	378.808	332.635	352.734	309.509	351.078	373.454	295.768	308.17	307.697	295.768	-0.320817	-0.36226	-0.544026	0.0847981	0.0739658	0.0190471	0.372505	0.181299	0.0421042	0.183951	0.0674588	0.00938965	0.735297	1.17096	2.02735
Tb427.03.1680	467.828	492.326	584.366	486.67	418.138	445.266	423.26	438.785	439.838	295.245	351.154	345.58	295.245	-0.19412	-0.246559	-0.638778	0.186385	0.0872286	0.00972332	0.481327	0.200646	0.0270671	0.237565	0.0746444	0.006041	0.624217	1.127	2.21889
Tb427tmp.01.5260	397.484	404.527	406.578	454.347	382.585	400.918	347.715	409.392	403.165	303.309	308.867	295.109	295.109	0.0345121	-0.0588624	-0.413696	0.67639	0.46153	3.22072e-05	0.818367	0.591739	0.00295714	0.403896	0.220118	0.000671123	0.393731	0.657345	3.1732
Tb427tmp.160.4430	352.966	341.848	390.339	300.259	368.624	350.424	339.485	323.623	297.242	294.879	316.472	294.301	294.301	-0.0903093	-0.176266	-0.26087	0.432229	0.0956058	0.0217194	0.653885	0.211702	0.0462414	0.322647	0.07875	0.0103123	0.491272	1.10375	1.98665
Tb427.10.8620	316.059	312.345	354.317	308.856	312.451	308.555	294.813	305.516	317.108	294.158	307.379	343.382	294.158	-0.0797668	-0.0991725	-0.0565917	0.261031	0.217423	0.561124	0.54434	0.359086	0.623505	0.268621	0.133575	0.139048	0.570859	0.874276	0.856836
Tb427.05.2550	361.107	370.298	416.988	354.684	294.118	335.327	327.713	348.955	349.204	320.623	348.041	334.848	294.118	-0.222697	-0.162765	-0.194561	0.0924318	0.0944313	0.0640878	0.379237	0.21007	0.106169	0.187454	0.0781643	0.0236808	0.727105	1.10699	1.6256
Tb427.02.4800	342.276	338.694	358.21	347.788	330.481	330.048	349.869	364.945	345.044	315.098	293.953	334.896	293.953	-0.0434977	0.0284254	-0.138668	0.286548	0.46191	0.0747848	0.566688	0.592058	0.119875	0.279624	0.220264	0.0267333	0.553425	0.657056	1.57295
Tb427.03.2880	375.998	389.283	551.303	432.986	293.798	391.064	340.645	349.746	470.203	308.776	340.096	344.745	293.798	-0.236076	-0.181936	-0.406038	0.396455	0.499621	0.134337	0.630211	0.62631	0.191489	0.310966	0.232978	0.0427038	0.507288	0.632685	1.36953
Tb427tmp.57.0005	403.803	449.931	443.542	438.478	376.232	384.303	293.392	358.057	389.044	367.786	350.71	362.611	293.392	-0.113638	-0.318218	-0.262977	0.248846	0.0538817	0.00922013	0.534483	0.148475	0.0261956	0.263785	0.0552304	0.00584188	0.578751	1.25782	2.23345
Tb427tmp.211.1070	322.385	350.233	300.34	313.991	417.602	349.232	319.453	293.32	388.392	366.409	369.459	411.503	293.32	0.151684	0.0412325	0.237883	0.345695	0.782314	0.047028	0.607648	0.853871	0.083476	0.299899	0.317627	0.018616	0.523024	0.498082	1.73011
Tb427.08.3150	509.979	554.317	568.249	479.994	443.7	475.415	420.833	423.224	420.767	310.279	310.708	293.233	293.233	-0.222615	-0.368186	-0.836511	0.0205753	0.00222801	0.00020498	0.269587	0.0379632	0.00496148	0.13354	0.0141815	0.00111154	0.874388	1.84828	2.95408
Tb427.05.740	295.65	296.534	340.471	324.74	292.963	302.276	296.65	322.843	310.371	310.052	334.872	341.611	292.963	-0.019742	-0.00432301	0.0810254	0.821537	0.958043	0.366052	0.906543	0.972754	0.441365	0.447349	0.361875	0.0984286	0.349354	0.441441	1.00688
Tb427.10.1430	331.629	381.381	419.368	335.495	327.754	350.867	354.104	355.406	359.35	302.801	300.869	292.956	292.956	-0.159132	-0.0832835	-0.336778	0.208223	0.452272	0.037225	0.503049	0.583014	0.0695491	0.248232	0.216929	0.0155101	0.605143	0.663682	1.80938
Tb427.03.650	504.452	607.438	416.206	567.884	383.941	372.442	305.868	329.568	337.629	378.527	292.914	346.486	292.914	-0.206541	-0.651125	-0.586102	0.464163	0.0299513	0.0485942	0.676819	0.109871	0.0855358	0.334011	0.0408703	0.0190771	0.47624	1.38859	1.71949
Tb427.07.4630	309.622	296.589	323.327	292.803	340.46	301.634	366.93	334.252	348.398	340.193	367.139	359.512	292.803	0.0082925	0.175226	0.198764	0.919247	0.0305922	0.0147094	0.957711	0.111104	0.0353148	0.472564	0.0413546	0.00787734	0.325539	1.38348	2.10362
Tb427.10.12890	433.132	437.939	472.537	472.408	446.968	454.474	396.769	405.923	401.865	302.06	299.617	292.736	292.736	0.0321118	-0.15761	-0.587098	0.525892	0.021728	0.000298149	0.718305	0.0930449	0.00541243	0.354434	0.0346113	0.00120992	0.450465	1.46078	2.91724
Tb427.07.2780	299.868	355.695	292.64	354.637	378.777	360.408	317.657	363.882	309.253	326.985	301.783	319.778	292.64	0.206111	0.0633872	0.000522999	0.0840024	0.616425	0.995962	0.372505	0.721741	0.996921	0.184114	0.268477	0.222323	0.734913	0.571093	0.653015
Tb427tmp.01.6860	357.418	358.603	383.588	401.644	376.928	417.027	401.332	375.912	414.145	292.725	307.064	292.625	292.625	0.120743	0.115653	-0.301206	0.0914108	0.0959741	0.00212796	0.379237	0.212065	0.0115888	0.187465	0.0789035	0.00258442	0.727079	1.1029	2.58764
Tb427.10.11530	379.027	309.29	309.044	292.504	352.273	386.134	309.257	357.263	346.284	420.307	416.599	436.615	292.504	0.0477328	0.0221683	0.352635	0.771194	0.860337	0.0187448	0.878436	0.909869	0.0416685	0.433448	0.338487	0.00929249	0.363063	0.470458	2.03187
Tb427.08.2150	416.256	359.773	441.597	405.471	387.909	394.956	400.28	406.365	412.681	292.105	375.285	368.635	292.105	-0.0351284	0.0020133	-0.233011	0.712993	0.982614	0.168103	0.843042	0.988549	0.230859	0.415983	0.367725	0.0514872	0.380924	0.434477	1.2883
Tb427tmp.01.6510	566.753	559.346	579.685	573.572	575.305	568.236	571.222	565.734	503.072	292.075	323.916	317.279	292.075	0.0095501	-0.0567144	-0.870067	0.581889	0.388048	2.25491e-05	0.756224	0.524639	0.00276618	0.373145	0.195158	0.000653412	0.428123	0.709614	3.18481
Tb427.08.5530	292.057	301.69	317.686	326.482	339.046	344.932	339.959	353.822	307.006	327.828	325.696	354.558	292.057	0.148804	0.134928	0.145404	0.0233631	0.131909	0.0539435	0.275642	0.256795	0.0925318	0.136625	0.095538	0.0206355	0.864469	1.01982	1.68538
Tb427.10.7420	463.055	453.553	620.898	475.875	405.085	469.276	454.613	461.396	392.889	295.931	331.167	292.023	292.023	-0.187381	-0.232241	-0.742266	0.348081	0.2625	0.0207945	0.608568	0.408256	0.0447534	0.300348	0.151865	0.00998045	0.522375	0.818543	2.00085
Tb427.07.1110	510.066	625.418	839.352	612.032	468.07	567.193	510.689	512.008	537.199	335.313	341.47	291.991	291.991	-0.261634	-0.340282	-1.0275	0.358884	0.226451	0.0264877	0.613927	0.368407	0.0539221	0.304439	0.137042	0.0120252	0.5165	0.863147	1.91991
Tb427tmp.02.1085	445.414	389.964	438.219	549.628	525.832	457.991	394.508	374.244	403.107	299.239	291.966	341.485	291.966	0.267871	-0.120111	-0.449441	0.0561226	0.155318	0.00813759	0.336666	0.286681	0.0243513	0.166401	0.106641	0.00543057	0.778843	0.972076	2.26515
Tb427.10.4040	325.286	336.817	369.501	359.347	380.688	332.556	347.924	337.528	381.9	291.746	310.68	302.987	291.746	0.0562119	0.0491469	-0.188241	0.516328	0.561373	0.0426502	0.711666	0.676798	0.0771377	0.351347	0.251759	0.0172025	0.454263	0.599016	1.76441
Tb427.10.8140	327.633	342.908	345.828	308.543	309.44	300.022	291.669	325.209	319.216	325.836	347.89	353.45	291.669	-0.14685	-0.118699	0.0152581	0.00683332	0.08536	0.740487	0.22477	0.198341	0.787353	0.112053	0.0737941	0.175587	0.950577	1.13198	0.755507
Tb427tmp.01.6310	422.069	442.553	471.574	427.74	383.032	385.107	360.239	383.435	365.607	291.588	335.039	322.945	291.588	-0.160059	-0.268506	-0.492782	0.0841986	0.00908421	0.00263294	0.372505	0.0628522	0.0128269	0.184142	0.0234134	0.00286052	0.734846	1.63054	2.54355
Tb427.05.2030	371.318	346.126	336.452	340.913	395.564	324.334	334.36	340.031	291.511	349.653	327.078	339.908	291.511	0.00943513	-0.125784	-0.051925	0.927798	0.188203	0.36896	0.961937	0.326139	0.442362	0.474833	0.121319	0.0990812	0.323459	0.916072	1.00401
Tb427.05.4530	832.034	821.353	883.491	590.144	402.514	625.183	427.253	458.344	509.841	291.245	317.383	305.228	291.245	-0.648985	-0.862335	-1.47301	0.0129473	0.0002464	1.25277e-05	0.252507	0.0246968	0.00250931	0.124739	0.00935131	0.000566665	0.903999	2.02913	3.24667
Tb427.07.6400	340.087	371.384	346.899	330.825	291.104	296.483	335.75	328.743	333.228	306.336	346.497	363.714	291.104	-0.20463	-0.0851371	-0.0581679	0.0407381	0.10606	0.51365	0.315341	0.225081	0.579266	0.156468	0.0837269	0.129182	0.805574	1.07714	0.888798
Tb427.10.6030	466.295	458.238	443.805	387.957	427.361	433.12	320.321	304.176	321.585	321.635	291.028	301.549	291.028	-0.1323	-0.532387	-0.581825	0.0629745	8.31671e-05	0.000169236	0.343119	0.019965	0.00462843	0.169572	0.00742668	0.00103583	0.770646	2.12921	2.98471
Tb427tmp.57.0001	308.218	302.775	358.741	311.892	290.83	315.024	321.651	348.401	316.566	343.368	325.108	362.388	290.83	-0.0794952	0.0249015	0.0881916	0.421523	0.796028	0.383061	0.646822	0.863527	0.451148	0.319162	0.321219	0.100624	0.495988	0.493199	0.997298
Tb427.10.14690	290.724	295.494	345.386	351.995	324.046	361.449	338.108	336.543	361.979	301.026	360.512	365.638	290.724	0.15531	0.154114	0.140896	0.164567	0.144209	0.305286	0.46177	0.273031	0.379543	0.227905	0.101563	0.0846417	0.642246	0.993263	1.07242
Tb427tmp.02.1290	323.72	347.356	337.916	347.359	330.215	354.646	325.681	340.817	382.295	290.351	300.268	304.74	290.351	0.0328373	0.0558162	-0.172375	0.481193	0.5078	0.00938666	0.690083	0.632386	0.0264698	0.340592	0.235238	0.00590303	0.467766	0.628492	2.22893
Tb427tmp.02.1240	405.123	393.277	376.344	393.904	384.01	405.088	383.357	363.951	444.539	290.182	348.087	329.074	290.182	0.0101057	0.0208515	-0.280248	0.803147	0.835189	0.0219062	0.896766	0.891087	0.0464898	0.442493	0.331471	0.0103718	0.354094	0.479555	1.98415
Tb427.08.1120	406.9	428.082	389.409	372.891	353.382	375.07	309.737	347.414	328.911	300.359	361.188	290.151	290.151	-0.152802	-0.312314	-0.363489	0.0354422	0.007017	0.0215752	0.301852	0.057538	0.0460403	0.148943	0.0214117	0.0102674	0.826979	1.66935	1.98854
Tb427.08.1080	422.431	389.906	418.943	392.063	467.999	407.299	352.405	367.09	380.381	316.911	290.133	329.631	290.133	0.0416689	-0.162817	-0.394538	0.660315	0.0287282	0.00321534	0.806886	0.107324	0.0141775	0.398143	0.0399555	0.00316172	0.399961	1.39842	2.50008
Tb427.05.4120	326.78	290.043	307.464	310.786	361.509	350.255	367.081	360.466	432.975	387.266	435.882	501.61	290.043	0.145758	0.32836	0.519315	0.15446	0.0364802	0.0185042	0.44995	0.122106	0.0412143	0.22202	0.0454303	0.0091953	0.653609	1.34265	2.03643
Tb427.03.3410	372.574	377.502	434.608	415.191	333.492	336.032	390.989	412.481	373.45	294.325	320.433	289.76	289.76	-0.127187	-0.00948676	-0.389281	0.374894	0.915401	0.0133777	0.614252	0.945639	0.0331888	0.303108	0.351764	0.00740143	0.518402	0.453749	2.13068
Tb427.03.770	332.134	300.704	310.974	368.312	343.813	343.025	328.51	353.885	289.499	367.322	385.842	372.469	289.499	0.160877	0.0422999	0.254164	0.040514	0.677233	0.00491126	0.315341	0.770393	0.0179604	0.156355	0.286575	0.00400536	0.805888	0.542762	2.39736
Tb427tmp.01.7510	289.446	297.399	308.962	299.885	355.662	307.172	351.375	357.692	365.733	400.499	411.019	436.877	289.446	0.103927	0.262809	0.478814	0.292119	0.00105435	0.000649938	0.57023	0.0290544	0.00700115	0.281369	0.0108147	0.00156132	0.550723	1.96598	2.80651
Tb427.10.70	489.18	464.182	529.726	404.609	357.843	394.936	350.477	351.851	379.854	289.435	327.493	335.591	289.435	-0.357732	-0.454662	-0.638786	0.0103706	0.00332991	0.00175528	0.237852	0.0432782	0.0105342	0.117364	0.0160988	0.00235036	0.930467	1.79321	2.62887
Tb427.04.2170	356.177	413.568	506.922	410.957	325.325	409.474	398.952	421.591	425.768	295.349	322.673	289.187	289.187	-0.156083	-0.0347185	-0.492876	0.450638	0.832047	0.0524603	0.665173	0.888509	0.0904779	0.328217	0.330526	0.0201805	0.483839	0.480794	1.69507
Tb427tmp.211.0310	483.596	463.161	493.643	498.053	350.554	456.305	390.529	461.46	461.127	326.674	340.923	288.503	288.503	-0.142517	-0.133475	-0.591236	0.370458	0.168005	0.000861906	0.613927	0.301972	0.00785119	0.308845	0.112329	0.00175268	0.51026	0.949508	2.7563
Tb427.04.2540	447.904	375.029	393.578	390.743	366.085	326.181	352.515	364.73	298.891	288.296	304.298	308.247	288.296	-0.167703	-0.259655	-0.433406	0.197739	0.0883616	0.00976879	0.492861	0.201849	0.0271243	0.243239	0.0750849	0.00604898	0.613966	1.12445	2.21832
Tb427.10.7960	342.335	331.478	338.922	347.732	323.589	312.905	335.037	348.582	310.228	293.71	290.935	288.292	288.292	-0.0411958	-0.0271609	-0.214309	0.428133	0.618413	0.000198106	0.650772	0.722904	0.0049301	0.321141	0.268918	0.00109999	0.493304	0.570379	2.95861
Tb427tmp.211.0340	344.474	440.974	390.349	613.801	631.49	521.788	339.829	360.369	372.049	288.605	288.06	327.024	288.06	0.587727	-0.133001	-0.37974	0.0109651	0.305747	0.0418158	0.240273	0.453152	0.0759922	0.119061	0.168566	0.016947	0.924232	0.773231	1.77091
Tb427.10.3620	373.757	398.173	483.178	411.298	373.811	425.099	306.255	318.141	315.766	290.491	301.184	287.896	287.896	-0.052556	-0.41683	-0.51294	0.703022	0.0346172	0.0200045	0.836324	0.118766	0.0435948	0.412804	0.0441793	0.00972206	0.384257	1.35478	2.01224
Tb427.04.1080	348.01	367.714	319.399	371.619	386.7	373.737	353.398	343.978	355.474	288.996	294.023	287.603	287.603	0.129142	0.0244973	-0.249685	0.094364	0.703837	0.01796	0.381446	0.791501	0.0403117	0.188237	0.294426	0.00898991	0.725295	0.531023	2.04624
Tb427.02.3320	732.687	865.256	930.693	672.328	597.463	700.72	539.087	526.278	525.284	287.522	317.921	300.775	287.522	-0.35979	-0.668745	-1.48043	0.0476473	0.00587545	0.000781636	0.323107	0.0538825	0.00761134	0.15952	0.0200435	0.0016974	0.797185	1.69803	2.77022
Tb427.10.2940	294.409	287.463	377.382	293.97	299.699	316.313	292.968	318.296	318.826	293.231	333.246	353.485	287.463	-0.0760742	-0.0445438	0.0308114	0.60916	0.763034	0.848504	0.77373	0.839564	0.877562	0.381795	0.312305	0.19572	0.418169	0.505421	0.708364
Tb427.06.2130	428.157	407.593	393.217	384.538	362.505	380.906	287.216	355.517	337.066	350.918	327.585	360.237	287.216	-0.123745	-0.32689	-0.242614	0.0510726	0.0218485	0.0106859	0.328648	0.0933652	0.0287511	0.162202	0.0347304	0.00641342	0.789945	1.45929	2.19291
Tb427.07.3540	390.269	374.173	398.772	367.055	360.865	376.635	334.328	381.669	383.83	287.155	330.418	299.232	287.155	-0.074653	-0.0808409	-0.34343	0.084094	0.298299	0.00511965	0.372505	0.445837	0.0183857	0.184114	0.165845	0.00410313	0.734913	0.780298	2.38689
Tb427.10.16120	552.516	533.651	473.989	518.937	566.912	575.653	447.215	448.322	441.251	310.71	286.556	318.301	286.556	0.0907983	-0.22292	-0.768954	0.316165	0.0350972	0.00109093	0.586511	0.119659	0.00854525	0.289471	0.0445113	0.00191047	0.538394	1.35153	2.71886
Tb427tmp.02.5180	327.633	345.979	373.18	385.546	311.313	301.74	342.765	369.974	380.093	315.936	327.534	286.507	286.507	-0.0679987	0.0620957	-0.170708	0.616204	0.425151	0.0965924	0.777971	0.558609	0.147577	0.383875	0.207794	0.0329112	0.41581	0.682367	1.48266
Tb427.08.6980	332.74	300.97	317.321	320.571	342.778	347.406	401.966	364.117	373.206	286.259	298.051	304.085	286.259	0.087869	0.26057	-0.0982928	0.182493	0.0127763	0.119217	0.477424	0.0720268	0.174743	0.235746	0.0268077	0.0389729	0.627556	1.57174	1.40924
Tb427tmp.01.2000	407.982	405.611	418.936	407.154	420.665	417.002	363.271	360.508	304.796	315.155	299.722	286.242	286.242	0.0143172	-0.260975	-0.451831	0.515769	0.0251437	0.000288434	0.711666	0.100353	0.00540228	0.351205	0.0373299	0.00120476	0.454439	1.42794	2.9191
Tb427tmp.160.0740	345.504	346.649	354.303	428.569	342.587	329.484	379.155	381.358	315.778	327.625	294.713	286.195	286.195	0.0728307	0.0405553	-0.203902	0.593677	0.670249	0.0236802	0.764393	0.76458	0.0493175	0.377211	0.284412	0.0109983	0.423415	0.546052	1.95868
Tb427.05.450	316.756	297.509	285.992	325.103	386.527	322.467	333.28	304.654	379.686	414.858	392.975	440.311	285.992	0.199963	0.17679	0.471375	0.121658	0.173175	0.00209102	0.418302	0.308009	0.0114683	0.206403	0.114575	0.00255967	0.685283	0.940911	2.59182
Tb427.05.590	396.566	361.242	439.074	368.611	321.92	336.546	396.933	416.389	396.567	285.853	329.122	322.286	285.853	-0.220737	0.0155931	-0.352757	0.0985424	0.86222	0.0298587	0.39062	0.911468	0.0586732	0.192744	0.339052	0.0130847	0.715019	0.469733	1.88324
Tb427.02.5250	285.64	318.191	324.753	352.397	346.995	323.819	325.606	330.166	299.649	335.272	341.02	334.921	285.64	0.14	0.0411046	0.122983	0.10228	0.592027	0.0878696	0.395803	0.70265	0.136788	0.195393	0.261375	0.0305051	0.70909	0.582735	1.51563
Tb427tmp.01.2280	311.195	337.925	420.433	319.989	334.786	334.907	312.835	319.631	311.96	285.562	308.566	321.104	285.562	-0.11197	-0.179499	-0.224799	0.468124	0.274468	0.210044	0.679947	0.420144	0.278097	0.335539	0.156287	0.0620184	0.474257	0.806077	1.20748
Tb427.08.4550	285.789	285.508	312.266	319.385	321.977	337.019	325.657	305.516	320.29	287.605	328.521	364.843	285.508	0.147062	0.106814	0.150874	0.0388566	0.102414	0.24767	0.313549	0.220382	0.317745	0.154715	0.0819786	0.0708603	0.810468	1.0863	1.1496
Tb427.04.520	326.83	324.082	319.58	341.255	298.143	285.493	295.671	306.028	315.673	311.947	323.206	306.491	285.493	-0.0694333	-0.0812097	-0.043535	0.422048	0.0450521	0.14702	0.647022	0.135141	0.206908	0.31938	0.0502884	0.0461426	0.495693	1.29853	1.3359
Tb427tmp.01.7070	535.983	597.926	562.008	504.091	426.281	517.644	334.446	348.31	350.501	297.212	285.205	291.268	285.205	-0.227987	-0.714868	-0.956881	0.0700523	0.000290793	0.000115505	0.355398	0.025871	0.00427005	0.175459	0.00980987	0.000956293	0.755824	2.00834	3.01941
Tb427tmp.244.2850	465.111	443.764	436.595	405.707	352.616	373.811	386.119	415.423	369.625	318.908	339.147	285.198	285.198	-0.249065	-0.200165	-0.512394	0.0157375	0.021675	0.00170454	0.257735	0.0929645	0.0104075	0.12877	0.0345814	0.00232097	0.890187	1.46116	2.63433
Tb427.10.12900	331.807	301.41	294.782	302.739	299.199	341.602	304.32	355.358	364.185	285.012	338.003	294.839	285.012	0.0239618	0.141829	-0.0158573	0.78469	0.217691	0.87313	0.886042	0.359384	0.898632	0.437301	0.133685	0.200404	0.359219	0.873917	0.698094
Tb427tmp.160.1690	442.518	473.837	409.383	422.698	455.265	470.691	361.671	458.583	349.738	321.883	329.042	284.913	284.913	0.0247252	-0.180297	-0.502465	0.760206	0.255658	0.00490221	0.871039	0.401208	0.017951	0.429798	0.149243	0.00400326	0.366736	0.826105	2.39759
Tb427.10.9170	360.937	367.025	394.425	349.861	309.143	315.399	327.785	348.453	302.365	284.877	311.305	313.404	284.877	-0.20398	-0.197774	-0.303289	0.0390648	0.0466083	0.00678378	0.313819	0.137674	0.0217478	0.15493	0.0512343	0.00484998	0.809866	1.29044	2.31426
Tb427.10.7820	378.754	361.878	360.751	373.733	351.798	323.905	300.475	313.541	286.487	334.457	319.763	284.731	284.731	-0.069701	-0.290512	-0.230193	0.327864	0.00234753	0.0269162	0.59613	0.0381565	0.054526	0.294149	0.0141981	0.0121631	0.531433	1.84777	1.91496
Tb427tmp.02.4190	347.028	344.213	367.45	342.691	339.808	379.135	354.655	336.536	372.134	284.657	298.825	308.667	284.657	0.00400464	0.00630186	-0.246925	0.949729	0.908462	0.00535508	0.973385	0.941331	0.0188887	0.480427	0.350161	0.00421352	0.318373	0.455732	2.37536
Tb427.10.8920	368.106	365.5	483.795	360.882	284.568	348.137	348.982	375.957	380.53	320.353	387.261	319.396	284.568	-0.293086	-0.139145	-0.245354	0.17709	0.406171	0.23136	0.472491	0.54081	0.300388	0.23319	0.201173	0.0669896	0.632289	0.69643	1.17399
Tb427.06.700	323.398	348.937	384.363	324.564	295.089	352.053	341.63	329.374	318.445	290.113	299.453	284.494	284.494	-0.120972	-0.0948654	-0.273758	0.305742	0.301286	0.0287333	0.579188	0.449069	0.056987	0.285789	0.167047	0.0127087	0.543954	0.777162	1.8959
Tb427.05.1780	464.848	450.763	420.974	441.841	489.128	425.712	328.551	345.866	284.376	404.209	333.989	317.355	284.376	0.0215302	-0.479261	-0.340552	0.785411	0.00493314	0.0339983	0.886323	0.0505611	0.0647721	0.437339	0.0188399	0.0144448	0.359181	1.72492	1.84029
Tb427.08.5910	299.167	284.22	357.506	316.754	301.132	317.339	348.352	368.623	360.216	312.75	343.725	335.908	284.22	-0.00871779	0.195171	0.0768659	0.938417	0.120826	0.517579	0.967899	0.243094	0.582907	0.477592	0.0904449	0.129994	0.320943	1.04362	0.886077
Tb427tmp.01.5910	439.561	460.623	501.376	486.43	470.603	492.651	440.385	454.884	471.192	283.943	326.707	326.346	283.943	0.0487054	-0.0365883	-0.58092	0.452487	0.593665	0.00255048	0.666814	0.703934	0.012655	0.329027	0.261908	0.00282219	0.482768	0.581851	2.54941
Tb427tmp.01.3000	503.249	510.658	503.281	502.32	425.812	474.708	437.267	477.724	422.721	301.717	308.365	283.496	283.496	-0.113048	-0.181632	-0.763732	0.165573	0.0228477	1.19754e-05	0.462753	0.0953313	0.00250931	0.228353	0.0354646	0.000569461	0.641393	1.4502	3.24454
Tb427tmp.02.3570	423.869	421.902	433.163	490.629	449.473	477.767	336.712	356.605	320.087	288.727	283.445	290.7	283.445	0.148783	-0.335731	-0.567721	0.0215174	0.00134623	4.52368e-06	0.273475	0.0316278	0.0024597	0.135073	0.0118474	0.000645337	0.869432	1.92638	3.19021
Tb427.07.220	341.721	374.756	427.388	405.879	369.073	381.936	411.194	462.599	453.097	283.417	333.068	301.584	283.417	0.0163318	0.214133	-0.317241	0.880836	0.107659	0.0595204	0.935857	0.227234	0.0997636	0.4618	0.0845276	0.0222502	0.335546	1.073	1.65267
Tb427.10.14500	426.99	465.057	422.646	450.142	510.274	477.26	409.62	386.122	426.66	310.754	283.311	286.561	283.311	0.129013	-0.105007	-0.578125	0.1358	0.160389	0.000831124	0.430728	0.293176	0.0077853	0.212535	0.109062	0.00173772	0.67257	0.962325	2.76002
Tb427.07.2500	355.684	367.335	369.006	356.806	373.365	339.598	381.489	373.747	364.446	283.24	338.646	305.533	283.24	-0.0297075	0.0360841	-0.235713	0.522947	0.227147	0.0299618	0.716393	0.36935	0.0587786	0.353516	0.137408	0.0131082	0.45159	0.861989	1.88246
Tb427tmp.01.7880	615.852	531.121	403.997	415.635	284.661	363.866	410.838	356.826	404.96	283.056	317.997	298.559	283.056	-0.543453	-0.403431	-0.785798	0.0884708	0.119659	0.0253492	0.37697	0.241866	0.0520007	0.186091	0.0899703	0.0115991	0.730276	1.0459	1.93557
Tb427tmp.211.1290	282.779	291.472	293.391	304.443	288.477	303.648	301.286	303.085	332.789	336.129	293.606	297.734	282.779	0.0473131	0.111195	0.0961985	0.191158	0.0967929	0.225428	0.485014	0.213243	0.294804	0.239321	0.0793618	0.0657442	0.62102	1.10039	1.18214
Tb427.01.2100	388.761	364.732	282.696	318.334	390.439	365.115	435.767	413.018	358.812	361.739	351.513	304.401	282.696	0.0515558	0.220851	-0.0260426	0.760083	0.220574	0.874275	0.87102	0.362254	0.8997	0.429788	0.134774	0.200642	0.366745	0.870393	0.697579
Tb427.06.4570	366.857	389.273	407.654	328.352	282.665	298.019	330.89	342.168	365.551	308.515	331.56	346.069	282.665	-0.356414	-0.164172	-0.238953	0.00895756	0.0555248	0.0211757	0.233252	0.151014	0.0454094	0.115343	0.056175	0.0101267	0.938007	1.25046	1.99453
Tb427tmp.211.2205	318.533	342.908	310.449	312.849	364.187	297.953	293.298	282.487	314.398	336.421	343.58	330.293	282.487	0.0045935	-0.12669	0.0559105	0.965281	0.114347	0.289119	0.982413	0.235404	0.361823	0.484754	0.0875818	0.0806901	0.314478	1.05759	1.09318
Tb427.10.2770	381.954	412.564	410.025	406.695	364.284	419.544	330.478	337.067	340.355	281.938	310.185	302.153	281.938	-0.0168906	-0.257134	-0.429694	0.821149	0.00304623	0.00131905	0.906303	0.0419773	0.00925674	0.447198	0.0156229	0.00206434	0.3495	1.80624	2.68522
Tb427.10.8200	349.476	359.673	373.07	356.38	297.322	304.161	281.566	306.551	330.298	296.725	316.98	338.012	281.566	-0.176101	-0.236771	-0.185386	0.105197	0.0250993	0.0339767	0.400337	0.100225	0.0647605	0.197769	0.0372823	0.0144422	0.703842	1.4285	1.84037
Tb427.03.2310	409.814	405.566	401.767	459.132	412.862	446.837	464.795	467.84	456.416	281.299	298.253	299.192	281.299	0.115757	0.190596	-0.46999	0.0730994	0.000156681	5.58131e-05	0.358658	0.021985	0.00342121	0.177021	0.00820181	0.000766727	0.751975	2.08609	3.11536
Tb427.05.990	309.339	281.289	293.842	294.375	306.068	329.668	324.266	349.883	309.06	285.628	314.943	308.472	281.289	0.0725883	0.152684	0.039536	0.31245	0.0844347	0.533519	0.584573	0.1972	0.597542	0.288502	0.0733702	0.133258	0.539851	1.13448	0.875308
Tb427.10.10030	470.365	410.132	495.111	382.358	400.882	387.883	389.419	351.011	396.084	281.211	330.851	326.902	281.211	-0.232176	-0.275453	-0.550928	0.0576165	0.0508688	0.00817608	0.337864	0.144006	0.0244325	0.167493	0.0535709	0.00545038	0.776004	1.27107	2.26357
Tb427tmp.01.1470	516.594	466.993	441.182	509.422	565.779	471.615	348.07	335.7	337.644	320.289	281.153	287.749	281.153	0.118573	-0.480161	-0.680164	0.311958	0.00391435	0.00210157	0.584572	0.0461382	0.0115091	0.288446	0.0171741	0.00256749	0.539935	1.76513	2.59049
Tb427.07.210	330.869	280.975	294.028	381.908	299.262	327.6	418.227	427.535	407.454	289.834	358.523	317.455	280.975	0.155217	0.468255	0.0924351	0.294851	0.0019469	0.467736	0.572001	0.0364961	0.535107	0.282309	0.0135886	0.119334	0.549275	1.86682	0.923236
Tb427.04.3010	397.955	391.417	449.423	345.891	367.655	351.548	302.598	311.425	280.816	282.324	314.331	322.118	280.816	-0.217957	-0.469237	-0.431157	0.0409712	0.00499292	0.00836866	0.315341	0.0505611	0.0248018	0.156466	0.018808	0.00553104	0.805579	1.72566	2.25719
Tb427.07.1490	328.96	306.535	349.799	280.8	343.458	296.012	316.335	316.798	342.884	347.136	356.996	366.378	280.8	-0.0984961	-0.0136492	0.119674	0.392399	0.849342	0.106296	0.628054	0.90206	0.159819	0.309901	0.335552	0.0356413	0.508777	0.47424	1.44805
Tb427.07.6360	573.359	554.749	591.445	553.226	490.776	538.876	472.944	425.3	410.886	293.996	280.406	319.933	280.406	-0.119483	-0.393426	-0.943147	0.103186	0.00314682	6.23999e-05	0.396917	0.0423834	0.00343196	0.195913	0.015766	0.000771491	0.707936	1.80228	3.11267
Tb427.06.4260	401.452	436.044	447.984	472.781	377.062	424.816	398.397	380.137	387.878	306.401	323.261	280.322	280.322	-0.012195	-0.14023	-0.498394	0.912858	0.0564106	0.00260542	0.954107	0.152499	0.0127778	0.470786	0.0567309	0.00285235	0.327176	1.24618	2.5448
Tb427.02.1200	386.504	392.612	328.435	329.278	283.162	327.463	289.774	296.913	287.44	326.628	280.289	300.858	280.289	-0.236788	-0.341458	-0.286967	0.0927189	0.0196338	0.052805	0.379737	0.0882615	0.0908976	0.187374	0.0328617	0.0202711	0.72729	1.48331	1.69312
Tb427tmp.01.5390	303.635	304.468	323.53	311.377	331.017	280.221	332.903	331.068	307.631	389.119	396.455	414.312	280.221	-0.0140324	0.0606039	0.365064	0.861434	0.269858	0.00083521	0.926427	0.415816	0.0077853	0.457176	0.154677	0.00173648	0.339916	0.810573	2.76033
Tb427tmp.160.2040	286.357	284.587	289.953	306.114	280.168	317.547	367.374	342.544	362.629	313.834	361.296	385.216	280.168	0.0702086	0.317128	0.300622	0.269384	0.000816571	0.0341675	0.551487	0.0270567	0.065005	0.272129	0.0103301	0.0144967	0.565226	1.9859	1.83873
Tb427tmp.02.2270	442.305	442.663	448.089	425.046	307.532	388.524	301.164	310.736	303.36	280.125	291.086	315.114	280.125	-0.24982	-0.542486	-0.588832	0.111992	2.24251e-06	0.000143553	0.407427	0.00525456	0.00438652	0.201041	0.00680857	0.000982385	0.696715	2.16694	3.00772
Tb427.05.390	513.411	506.908	588.971	525.522	557.902	585.988	507.853	486.932	464.173	280.081	308.463	296.087	280.081	0.0529168	-0.141486	-0.863276	0.560455	0.161301	0.000937971	0.741334	0.294199	0.00803688	0.365882	0.109438	0.00179702	0.436659	0.960833	2.74545
Tb427.08.4820	388.111	389.693	433.762	377.108	313.136	360.149	312.695	308.56	305.714	279.988	294.284	282.064	279.988	-0.205947	-0.386282	-0.500626	0.0914272	0.00327545	0.00162021	0.379237	0.0431756	0.0101671	0.187403	0.0161179	0.00226946	0.727223	1.79269	2.64408
Tb427tmp.211.3400	399.906	409.473	460.055	413.431	318.764	372.784	375.896	407.114	365.416	279.767	321.739	286.058	279.767	-0.200165	-0.144526	-0.51626	0.173713	0.147126	0.00503343	0.470153	0.276628	0.0182547	0.232013	0.102901	0.00407098	0.634487	0.987579	2.3903
Tb427.10.210	279.765	305.203	288.429	314.787	337.276	314.701	350.815	341.186	367.056	285.345	299.463	306.993	279.765	0.146526	0.27807	0.0300844	0.0424464	0.00431659	0.565215	0.315615	0.0476108	0.627799	0.155734	0.0177105	0.140005	0.807615	1.75177	0.853856
Tb427.03.1000	279.665	324.342	340.399	352.508	320.535	340.29	323.762	339.453	340.693	297.553	314.678	312.106	279.665	0.101629	0.0881483	-0.0309889	0.323433	0.354766	0.741704	0.592407	0.502434	0.788445	0.292394	0.186902	0.175831	0.534032	0.728385	0.754904
Tb427tmp.01.0135	291.914	279.483	333.971	282.593	297.839	308.734	307.632	316.471	338.933	352.56	305.247	327.425	279.483	-0.0260491	0.0890869	0.12196	0.780822	0.367454	0.281699	0.883926	0.511443	0.353869	0.436175	0.191395	0.0789162	0.36034	0.718069	1.10283
Tb427.05.2700	364.781	412	460.747	401.397	354.464	367.596	363.079	343.395	320.645	279.401	287.381	286.258	279.401	-0.139516	-0.268857	-0.536776	0.287664	0.0815779	0.00997415	0.567091	0.192941	0.0275108	0.279965	0.0717711	0.00613518	0.552896	1.14405	2.21217
Tb427.06.950	368.483	377.81	375.529	399.633	389.579	428.592	420.301	393.541	400.218	282.604	298.359	279.392	279.392	0.118439	0.113997	-0.382839	0.0563739	0.0225597	0.000178728	0.337173	0.0945721	0.00462843	0.166409	0.0351794	0.00104562	0.778822	1.45371	2.98063
Tb427.05.510	463.294	505.79	490.3	419.763	372.464	458.278	403.171	416.007	394.861	293.066	295.351	279.37	279.37	-0.22285	-0.265546	-0.749948	0.0661137	0.00412367	0.000123414	0.347738	0.0468878	0.00430319	0.171585	0.0174861	0.000961666	0.765521	1.75731	3.01698
Tb427.08.4380	358.542	438.664	546.102	387.473	338.979	369.587	341.167	402.411	425.266	279.321	284.19	287.681	279.321	-0.29349	-0.200708	-0.658232	0.216037	0.386269	0.0393166	0.507655	0.5231	0.0724478	0.250557	0.194585	0.0161566	0.601093	0.71089	1.79165
Tb427.10.11060	420.611	407.783	362.083	279.26	331.606	311.416	372.766	385.557	395.561	438.128	455.61	425.425	279.26	-0.368259	-0.0450398	0.148084	0.0187842	0.554788	0.0961912	0.265231	0.67094	0.147136	0.131474	0.24958	0.0328167	0.881162	0.602791	1.48391
Tb427tmp.01.0510	279.821	335.361	307.821	346.069	364.811	367.374	350.8	369.666	345.469	279.164	296.145	320.677	279.164	0.22429	0.207714	-0.0428601	0.0408562	0.0539876	0.676666	0.315341	0.148703	0.730799	0.156772	0.0553203	0.162975	0.804731	1.25712	0.787878
Tb427.03.2190	347.627	326.708	327.184	280.689	312.601	295.277	309.176	308.067	278.886	349.174	344.016	327.779	278.886	-0.172637	-0.160412	0.0277486	0.030803	0.0437422	0.529928	0.287612	0.13427	0.594641	0.141917	0.0499464	0.132611	0.847966	1.3015	0.877421
Tb427.06.4340	315.139	308.036	338.782	372.149	340.157	360.408	321.013	360.291	281.139	305.413	331.37	278.877	278.877	0.157221	0.000727795	-0.0711624	0.0487429	0.995081	0.434297	0.324542	0.996179	0.503501	0.16025	0.370564	0.112286	0.795202	0.431137	0.949676
Tb427.10.2010	920.428	880.519	583.154	887.686	969.595	885.042	723.117	760.98	555.663	370.98	278.325	320.476	278.325	0.201953	-0.225046	-1.29771	0.338575	0.405962	0.0126773	0.6047	0.54062	0.0320438	0.298558	0.201103	0.00714608	0.524971	0.696582	2.14593
Tb427.10.2710	304.951	295.429	432.057	327.862	345.161	331.974	278.182	299.871	393.289	313.291	348.354	460.704	278.182	-0.0388611	-0.0880011	0.120468	0.846681	0.736531	0.657009	0.918376	0.817567	0.712346	0.453178	0.304122	0.15886	0.343731	0.516951	0.798985
Tb427.03.1110	338.257	377.342	399.877	369.099	306.552	337.915	370.274	364.338	368.65	301.579	305.716	278.13	278.13	-0.138221	-0.0158859	-0.333218	0.253571	0.832922	0.0183841	0.536532	0.889029	0.0410423	0.264742	0.330744	0.00915282	0.577178	0.480508	2.03844
Tb427tmp.01.4760	285.549	295.585	315.164	286.56	304.781	306.019	278.26	277.989	330.625	285.581	309.201	296.935	277.989	0.00170824	-0.0152498	-0.00739271	0.97527	0.880079	0.896777	0.987229	0.92492	0.918537	0.487152	0.344158	0.204843	0.312336	0.463242	0.688579
Tb427.03.5060	464.147	497.02	581.371	497.703	411.498	492.442	468.013	489.482	465.989	277.955	345.395	284.63	277.955	-0.138188	-0.115879	-0.764573	0.352585	0.328736	0.00668854	0.611839	0.476749	0.0215505	0.301901	0.177344	0.00480598	0.520136	0.751185	2.31822
Tb427.10.10390	486.134	466.856	444.094	494.886	420.239	451.293	414.158	429.174	372.079	323.111	332.227	277.9	277.9	-0.0320195	-0.200974	-0.582101	0.701639	0.0446424	0.00172686	0.835785	0.134906	0.0104357	0.412474	0.0502003	0.00233083	0.384603	1.29929	2.63249
Tb427.10.10000	373.406	338.202	277.789	406.151	428.312	390.242	380.425	367.303	399.853	350.037	317.583	341.71	277.789	0.307814	0.213976	0.0287787	0.0592638	0.148166	0.8332	0.338574	0.277988	0.865787	0.167318	0.103415	0.193079	0.776458	0.985418	0.714265
Tb427tmp.160.5300	279.502	313.92	378.152	334.212	318.029	326.126	285.059	289.768	277.627	298.332	280.737	307.588	277.627	0.0100527	-0.188702	-0.131948	0.942073	0.244451	0.398288	0.969912	0.388097	0.467489	0.478603	0.144366	0.104255	0.320024	0.840535	0.981904
Tb427.06.4070	277.613	315.685	336.335	316.979	328.478	344.633	326.434	318.607	341.129	322.149	312.953	335.354	277.613	0.0908968	0.0851749	0.0620012	0.34813	0.364139	0.500325	0.608568	0.511443	0.566622	0.300326	0.190289	0.126362	0.522408	0.720587	0.898383
Tb427.04.2840	439.029	466.904	531.298	446.369	466.938	474.304	398.592	418.646	398.873	277.592	288.474	288.269	277.592	-0.0506871	-0.241015	-0.750417	0.593714	0.0587134	0.0021337	0.764393	0.15615	0.0116124	0.377175	0.0581036	0.00258969	0.423457	1.2358	2.58675
Tb427.07.6900	386.719	374.21	424.954	368.486	434.748	424.01	371.135	336.812	333.912	290.16	277.763	277.51	277.51	0.0494603	-0.186801	-0.4882	0.618562	0.0684829	0.00200163	0.780342	0.172537	0.0112928	0.385045	0.0641938	0.0025184	0.414488	1.19251	2.59888
Tb427tmp.160.3270	729.692	768.115	658.753	698.727	772.951	662.636	356.195	392.343	349.331	337.083	291.612	277.343	277.343	-0.0149594	-0.974026	-1.25109	0.878738	0.00052643	0.000344401	0.934398	0.0270567	0.00574167	0.461061	0.0101803	0.00128255	0.336241	1.99224	2.89193
Tb427tmp.02.4220	414.661	481.5	547.017	347.784	304.909	388.445	278.404	277.338	350.649	279.808	327.821	334.787	277.338	-0.471088	-0.671045	-0.614813	0.0413084	0.016771	0.0163954	0.315341	0.0822626	0.0379366	0.156122	0.0306004	0.00846025	0.806537	1.51427	2.07262
Tb427.06.5080	311.165	343.755	316.64	300.457	292.129	295.219	322.163	331.063	335.909	279.76	303.469	277.227	277.227	-0.130061	0.0258629	-0.175201	0.0544505	0.617908	0.0473859	0.33576	0.72269	0.08395	0.165724	0.268853	0.0187217	0.780614	0.570485	1.72766
Tb427.10.5010	299.563	340.98	365.403	345.631	280.397	322.24	321.038	336.754	330.464	277.093	304.989	285.315	277.093	-0.085187	-0.0255976	-0.21379	0.516924	0.780144	0.091899	0.711666	0.852642	0.141945	0.351158	0.31717	0.0316551	0.454497	0.498708	1.49956
Tb427.08.4190	367.107	331.616	356.196	400.96	339.996	378.611	295.242	335.808	369.911	277.093	331.695	326.872	277.093	0.0858076	-0.0757474	-0.173077	0.356019	0.495249	0.122677	0.613927	0.621689	0.17851	0.303418	0.231259	0.0398095	0.517958	0.635902	1.40001
Tb427.05.3450	301.882	326.023	332.702	333.168	326.653	319.802	322.962	295.863	296.781	277.08	277.144	283.162	277.08	0.0282829	-0.0692196	-0.198053	0.565202	0.309721	0.0127521	0.744519	0.45738	0.032184	0.367369	0.170138	0.00717735	0.434897	0.769198	2.14404
Tb427.08.1040	403.328	410.544	395.267	277.021	290.114	290.408	300.378	289.306	314.921	311.372	312.317	287.467	277.021	-0.495698	-0.41862	-0.408209	4.73584e-05	0.000298929	0.000426417	0.159115	0.025871	0.00595981	0.190263	0.0098651	0.0013291	0.720645	2.0059	2.87644
Tb427.10.2990	297.152	302.988	276.731	296.999	380.727	320.189	317.156	293.028	299.803	384.056	345.995	368.694	276.731	0.186551	0.0534813	0.325421	0.198369	0.361451	0.00558328	0.493033	0.508736	0.0192738	0.243344	0.189242	0.00429824	0.613779	0.722982	2.36671
Tb427.10.13530	460.111	472.319	439.82	528.985	452.673	351.593	340.864	356.18	276.595	371.629	301.849	352.92	276.595	-0.0415957	-0.495086	-0.418952	0.815738	0.00708237	0.00731871	0.903638	0.057631	0.0228335	0.445883	0.0214816	0.00509303	0.350779	1.66793	2.29302
Tb427.02.2090	316.088	286.516	289.788	295.915	336.769	302.799	303.739	285.084	307.964	276.567	302.406	310.811	276.567	0.0680339	0.00708891	-0.0042221	0.412513	0.906422	0.953202	0.640359	0.940954	0.963397	0.315973	0.350041	0.214847	0.50035	0.455881	0.667871
Tb427tmp.211.4290	309.409	305.851	330.534	331.105	411.409	336.529	276.392	290.603	286.274	310.529	341.317	381.774	276.392	0.190153	-0.148526	0.128108	0.175711	0.0245816	0.254463	0.471069	0.0990302	0.325156	0.23244	0.0368377	0.0725131	0.633689	1.43371	1.13958
Tb427tmp.211.3280	683.003	687.994	568.588	576.768	601.878	651.773	422.489	364.693	392.352	326.781	301.886	276.26	276.26	-0.0835742	-0.717531	-1.09988	0.462179	0.00394795	0.00115935	0.674867	0.0461764	0.00876053	0.333001	0.0171973	0.00195817	0.477555	1.76454	2.70815
Tb427.02.4540	464.644	381.563	418.129	414.479	406.325	379.002	341.959	309.452	379.643	316.663	339.147	276.223	276.223	-0.0755804	-0.29426	-0.439928	0.459747	0.0687744	0.021615	0.673006	0.173038	0.0460696	0.332082	0.0643677	0.0102759	0.478754	1.19133	1.98818
Tb427tmp.02.5460	326.312	342.355	357.633	368.724	441.727	422.376	360.296	398.672	388.713	276.049	298.845	298.555	276.049	0.264518	0.161269	-0.232657	0.0435526	0.0505325	0.0123983	0.316425	0.14351	0.0315883	0.156646	0.0533834	0.0070445	0.805081	1.27259	2.15215
Tb427.08.3720	315.515	320.173	350.555	393.135	333.267	351.842	334.481	304.158	367.832	276.021	312.638	319.758	276.021	0.128668	0.0292882	-0.11859	0.214863	0.768682	0.211166	0.507211	0.843391	0.279271	0.25028	0.313729	0.0622802	0.601574	0.503446	1.20565
Tb427tmp.211.1360	489.309	509.208	507.582	509.878	458.241	490.199	437.36	461.58	450.233	276.702	285.556	276.021	276.021	-0.046511	-0.15874	-0.845313	0.384959	0.00524289	6.09836e-06	0.622757	0.0515117	0.0024597	0.307288	0.0191785	0.000595248	0.512455	1.71719	3.2253
Tb427tmp.01.1820	432.001	472.329	482.429	453.094	344.194	440.116	435.335	391.837	450.089	289.554	284.767	275.998	275.998	-0.1644	-0.118662	-0.705639	0.256486	0.192345	0.000356782	0.539555	0.330162	0.00580627	0.266263	0.122815	0.00129485	0.57469	0.910748	2.88778
Tb427.10.1390	558.371	719.67	966.406	755.161	465.417	601.751	438.075	547.544	572.975	275.927	390.931	317.405	275.927	-0.300577	-0.526114	-1.18924	0.387376	0.142982	0.0271204	0.62382	0.271779	0.0548075	0.307871	0.101098	0.0122226	0.511631	0.995259	1.91284
Tb427.10.2370	535.817	636.83	807.253	530.854	384.462	534.346	350.78	345.122	315.366	275.921	324.778	311.445	275.921	-0.449711	-0.969262	-1.11809	0.131218	0.0156326	0.011517	0.426536	0.0795172	0.0300896	0.210615	0.0295903	0.00671027	0.676511	1.52885	2.17326
Tb427.10.8540	367.98	368.346	369.052	404.337	414.528	419.618	413.969	389.782	365.387	275.897	312.271	303.686	275.897	0.164033	0.0809044	-0.309663	0.000595489	0.204328	0.00292114	0.159115	0.343299	0.0135325	0.0824961	0.127726	0.00301805	1.08357	0.893719	2.52027
Tb427.05.1990	315.059	356.215	275.875	353.876	323.272	330.998	324.473	318.325	359.081	337.932	417.925	401.111	275.875	0.0900414	0.0810442	0.288684	0.46082	0.5281	0.106058	0.673849	0.648271	0.159548	0.332498	0.241147	0.0355807	0.47821	0.617718	1.44879
Tb427.10.11250	371.355	356.656	387.507	335.396	323.249	353.004	393.231	387.49	384.475	275.772	306.331	302.185	275.772	-0.141007	0.0628584	-0.335125	0.0493023	0.148655	0.00414234	0.325563	0.278248	0.016295	0.160643	0.103542	0.00363395	0.794138	0.984884	2.43962
Tb427tmp.211.2580	295.189	275.663	333.554	336.733	330.067	313.567	322.676	335.224	359.875	393.654	396.729	428.438	275.663	0.116352	0.170376	0.430443	0.239642	0.134885	0.00670404	0.525874	0.260823	0.0215814	0.259505	0.0970223	0.00481338	0.585854	1.01313	2.31755
Tb427.08.5960	335.528	308.204	344.4	294.884	275.587	311.724	362.559	330.987	320.929	304.264	293.839	301.321	275.587	-0.163608	0.0379565	-0.135703	0.0793295	0.625042	0.059363	0.366989	0.728695	0.0995673	0.181084	0.271064	0.0222093	0.74212	0.566929	1.65346
Tb427.10.10880	308.741	289.945	306.231	336.753	328.037	305.837	309.44	304.756	350.974	275.574	290.801	324.591	275.574	0.101132	0.0929987	-0.0224156	0.11553	0.273204	0.780962	0.411303	0.418758	0.822086	0.20295	0.155772	0.183333	0.692612	0.807511	0.736759
Tb427.10.13500	488.402	445.94	429.853	492.602	552.735	479.41	329.654	392.197	331.29	330.882	287.184	275.504	275.504	0.16052	-0.373351	-0.610397	0.133977	0.0184385	0.00295059	0.429096	0.0858991	0.0136242	0.211828	0.0319532	0.00303832	0.674017	1.49549	2.51737
Tb427tmp.01.8775	361.003	379.739	478.941	376.71	322.964	420.937	350.736	355.725	458.949	275.389	326.955	367.669	275.389	-0.122221	-0.0656696	-0.33043	0.514871	0.73984	0.140043	0.711289	0.820681	0.198263	0.35101	0.305281	0.0442145	0.45468	0.5153	1.35444
Tb427.08.5760	375.513	377.986	351.779	410.662	398.125	392.317	334.507	323.18	366.658	317.452	275.715	275.03	275.03	0.119951	-0.109709	-0.348316	0.0326279	0.156157	0.0083982	0.295052	0.28771	0.0248294	0.145648	0.107024	0.00553872	0.836695	0.97052	2.25659
Tb427.07.4160	575.528	571.817	625.801	488.832	509.581	493.223	380.657	402.685	410.318	277.262	297.265	274.955	274.955	-0.249416	-0.570919	-1.06166	0.00714436	0.000588638	8.12915e-05	0.22634	0.0270567	0.00379428	0.111683	0.0102125	0.000846961	0.952012	1.99087	3.07214
Tb427tmp.02.2330	285.56	281.822	289.7	299.957	345.765	274.752	303.636	332.656	316.708	303.086	297.612	309.893	274.752	0.102943	0.153043	0.0873699	0.369389	0.0212496	0.0133905	0.613927	0.092059	0.033191	0.308401	0.0342445	0.00740191	0.510884	1.46541	2.13066
Tb427tmp.01.3620	297.332	274.723	300.234	297.884	345.489	310.009	316.991	331.882	407.207	406.952	372.185	453.032	274.723	0.128247	0.27584	0.498322	0.174692	0.102736	0.00837523	0.470798	0.220724	0.0248124	0.232317	0.0821062	0.00553341	0.633919	1.08562	2.25701
Tb427.04.1240	406.856	422.733	453.342	383.239	347.681	388.087	362.416	383.21	415.88	274.535	317.235	334.469	274.535	-0.197224	-0.143447	-0.469988	0.0429167	0.122123	0.00609147	0.315925	0.244906	0.0202951	0.156035	0.0911013	0.00452601	0.806779	1.04048	2.34428
Tb427.10.14780	283.949	323.417	313.717	346.687	326.569	335.197	316.762	305.78	325.239	274.527	296.447	279.425	274.527	0.130742	0.0412243	-0.115191	0.0924609	0.535439	0.158366	0.379237	0.655014	0.219715	0.187324	0.243655	0.0489986	0.727407	0.613224	1.30982
Tb427tmp.211.3470	392.74	348.184	396.787	365.947	368.532	359.908	324.038	335.001	317.734	283.404	286.459	274.229	274.229	-0.0560121	-0.220039	-0.430663	0.411842	0.0305687	0.00361522	0.6399	0.111104	0.0150096	0.31588	0.0413411	0.00334728	0.500478	1.38362	2.47531
Tb427.10.14710	470.59	509.097	605.872	623.537	768.725	677.143	374.203	358.135	395.403	339.699	274.216	395.629	274.216	0.384225	-0.491556	-0.651287	0.0508794	0.0215278	0.0228324	0.328648	0.092625	0.0479693	0.162229	0.0344551	0.0106983	0.789871	1.46275	1.97069
Tb427.06.4590	602.458	664.836	833.075	655.985	495.562	594.383	470.194	503.645	499.413	273.895	319.919	305.44	273.895	-0.266647	-0.511638	-1.22384	0.22874	0.0399258	0.00467171	0.517333	0.128146	0.0174968	0.255268	0.0476683	0.00390267	0.593004	1.32177	2.40864
Tb427.10.8670	327.633	287.155	360.788	303.846	281.2	295.408	316.192	289.6	359.401	273.729	333.693	303.822	273.729	-0.148007	-0.015435	-0.0984177	0.228005	0.912106	0.478178	0.516676	0.944029	0.545553	0.254944	0.351164	0.121664	0.593555	0.45449	0.91484
Tb427.10.2340	402.855	323.313	429.853	301.807	273.647	335.625	360.937	373.287	330.549	287.085	331.818	276.467	273.647	-0.343519	-0.118623	-0.368612	0.0898628	0.42662	0.0743312	0.377912	0.560178	0.119355	0.18648	0.208378	0.0266173	0.729368	0.681148	1.57484
Tb427.05.3350	379.726	352.952	419.661	486.368	355.688	375.169	413.072	423.731	446.626	273.551	295.491	277.212	273.551	0.0790314	0.155439	-0.445402	0.656451	0.115082	0.00766016	0.803975	0.236303	0.0234802	0.396706	0.087901	0.00523632	0.401531	1.05601	2.28097
Tb427.10.1410	273.474	273.767	308.792	304.18	341.254	348.879	345.853	371.846	371.967	343.408	347.697	398.023	273.474	0.216034	0.348148	0.347436	0.0636497	0.00593493	0.0211357	0.344078	0.0540919	0.0453351	0.169797	0.0201333	0.0101102	0.770071	1.69609	1.99524
Tb427tmp.160.3780	278.388	290.315	306.493	295.557	325.105	298.61	314.171	293.463	316.859	299.453	283.744	273.443	273.443	0.0708866	0.0790566	-0.0309168	0.302463	0.209456	0.607505	0.577005	0.348861	0.66702	0.284712	0.12981	0.148752	0.545594	0.886692	0.827537
Tb427tmp.01.1780	273.376	286.558	307.103	288.343	285.802	312.913	282.043	324.321	280.286	334.079	330.697	323.485	273.376	0.0329365	0.0322714	0.188799	0.636693	0.726508	0.017194	0.792335	0.809745	0.0391634	0.391001	0.301213	0.00873383	0.407823	0.521127	2.0588
Tb427.10.8110	277.776	273.333	349.385	351.44	321.977	346.128	319.44	319.333	311.098	282.508	305.752	275.818	273.333	0.179136	0.0770168	-0.0595535	0.20525	0.543159	0.667936	0.500942	0.660892	0.722497	0.24718	0.245842	0.161124	0.606986	0.609344	0.79284
Tb427.03.5090	372.909	397.705	342.73	343.988	331.177	338.987	317.691	315.846	341.256	273.332	304.761	290.489	273.332	-0.134625	-0.191731	-0.358166	0.112831	0.0611017	0.0111926	0.407933	0.159997	0.0295955	0.201287	0.0595166	0.00660008	0.696184	1.22536	2.18045
Tb427.04.850	302.301	298.365	321.281	288.275	296.345	273.212	335.403	312.338	290.704	287.973	327.012	334.728	273.212	-0.103991	0.025586	0.0428068	0.0946125	0.727647	0.596359	0.38211	0.810461	0.656951	0.188545	0.301479	0.146506	0.724584	0.520743	0.834143
Tb427.06.1830	298.05	293.214	316.648	322.457	352.928	304.553	274.098	283.763	275.756	277.019	273.128	299.361	273.128	0.110138	-0.123168	-0.0959266	0.20383	0.0329302	0.147352	0.499123	0.115562	0.20727	0.246283	0.0430024	0.0462232	0.608566	1.36651	1.33514
Tb427.04.2260	375.973	423.482	532.422	423.468	381.204	396.101	412.541	413.697	408.415	273.07	319.415	330.273	273.07	-0.149498	-0.109355	-0.529436	0.413504	0.522837	0.0511677	0.640963	0.644719	0.0887221	0.31643	0.239826	0.0197859	0.499722	0.620104	1.70364
Tb427.04.1130	321.712	314.815	296.063	315.892	430.802	360.943	295.772	279.935	273.906	282.473	278.816	272.907	272.907	0.24817	-0.134437	-0.160856	0.164094	0.0514333	0.0158366	0.461504	0.144813	0.0370559	0.227721	0.053885	0.00826384	0.642598	1.26853	2.08282
Tb427.08.3090	345.702	305.592	272.872	308.649	320.912	292.682	302.788	285.603	322.848	392.068	366.724	421.828	272.872	-0.00300477	-0.0203227	0.353322	0.978725	0.864291	0.0317422	0.989139	0.913538	0.0614452	0.48821	0.339822	0.0137029	0.311393	0.468748	1.86319
Tb427.06.1170	272.774	302.078	316.891	329.803	291.042	314.248	275.325	283.473	292.262	275.423	291.128	307.646	272.774	0.0684798	-0.0673686	-0.0286694	0.447439	0.383078	0.732512	0.663217	0.520247	0.780556	0.327252	0.193524	0.174075	0.485118	0.713265	0.759264
Tb427.05.1100	341.618	349.599	293.339	335.692	429.376	379.716	327.144	301.865	318.893	303.89	272.637	283.425	272.637	0.217529	-0.0547353	-0.195217	0.173218	0.556893	0.104181	0.469958	0.672689	0.157207	0.231892	0.25023	0.0350587	0.634715	0.60166	1.4552
Tb427.06.4370	408.169	445.206	475.212	435.817	398.535	393.639	337.211	373.756	359.399	272.437	316.15	336.632	272.437	-0.113593	-0.311789	-0.522026	0.227145	0.0176512	0.007697	0.515877	0.0841034	0.0235309	0.25455	0.0312852	0.00524989	0.594228	1.50466	2.27985
Tb427tmp.47.0026	354.632	348.254	350.073	388.624	347.432	400.333	350.684	350.435	362.906	272.422	299.469	275.572	272.422	0.110006	0.0150832	-0.313228	0.160266	0.461376	0.00143598	0.456734	0.591634	0.00963625	0.225367	0.220079	0.00214939	0.64711	0.657422	2.66769
Tb427.06.1090	334.932	372.785	385.165	394.187	385.263	336.027	321.793	341.921	361.788	272.257	293.815	298.122	272.257	0.0295222	-0.0918063	-0.338712	0.765269	0.30299	0.0111726	0.874582	0.450375	0.0295706	0.431566	0.167533	0.0065946	0.364952	0.775901	2.18081
Tb427tmp.01.5410	284.151	303.537	321.947	277.45	274.817	272.219	279.448	303.412	279.465	290.275	287.24	287.432	272.219	-0.141794	-0.0770567	-0.072677	0.061551	0.308293	0.245538	0.341808	0.455684	0.315643	0.168678	0.169507	0.0703914	0.772941	0.770811	1.15248
Tb427.05.4150	330.173	333.87	368.022	330.404	305.716	301.526	357.074	323.729	318.684	318.835	283.782	272.103	272.103	-0.13842	-0.0462754	-0.238642	0.104574	0.558475	0.047114	0.39955	0.674091	0.0835929	0.19715	0.250755	0.018642	0.705202	0.60075	1.72951
Tb427.10.4790	447.208	404.482	369.192	395.958	390.216	385.355	294.797	285.58	272.061	387.25	342.933	437.965	272.061	-0.059531	-0.518255	-0.0637	0.509847	0.00640218	0.646743	0.708719	0.0553611	0.702956	0.349722	0.0206347	0.156766	0.456278	1.6854	0.804748
Tb427.10.2440	421.574	514.556	534.28	438.188	440.669	518.42	496.992	586.919	486.205	336.446	375.045	272.06	272.06	-0.0736011	0.094653	-0.580147	0.605944	0.520094	0.0241647	0.772327	0.643281	0.0500382	0.381148	0.239291	0.011159	0.418907	0.621074	1.95237
Tb427.10.1130	299.04	319.216	284.484	301.055	279.169	288.727	303.804	289.678	288.812	303.022	272.043	294.372	272.043	-0.0550373	-0.033052	-0.0542298	0.397376	0.575082	0.461986	0.631304	0.68823	0.529841	0.311505	0.256016	0.11816	0.506535	0.591733	0.92753
Tb427tmp.160.4450	862.032	869.215	720.177	733.345	704.391	655.173	430.555	487.211	400.519	339.699	286.545	271.969	271.969	-0.22811	-0.894957	-1.44849	0.0897501	0.00231954	0.000602395	0.377912	0.0380162	0.00676048	0.186728	0.0141414	0.00150765	0.72879	1.84951	2.8217
Tb427.04.2930	346.304	362.575	417.737	374.178	359.576	351.988	271.732	287.68	326.435	284.692	303.281	342.382	271.732	-0.0533139	-0.346865	-0.276141	0.578715	0.0412147	0.0760821	0.754024	0.130322	0.121556	0.372059	0.0484826	0.0271082	0.429388	1.31441	1.5669
Tb427.10.11150	346.397	345.023	335.803	369.835	328.162	311.017	322.693	356.531	281.969	297.455	292.216	271.571	271.571	-0.0258012	-0.0958493	-0.254257	0.749995	0.369988	0.00296743	0.86506	0.511443	0.0136499	0.426848	0.19222	0.00304552	0.369727	0.716201	2.51634
Tb427tmp.01.5780	305.319	287.969	271.543	284.426	285.749	301.904	340.305	315.317	342.398	308.934	329.01	307.373	271.543	0.0120423	0.206651	0.128381	0.8405	0.0273431	0.088754	0.915499	0.104262	0.138	0.451736	0.0388295	0.0307776	0.345116	1.41084	1.51177
Tb427.05.1920	283.38	271.076	298.339	280.352	318.434	301.506	319.431	313.503	375.49	384.14	393.638	434.26	271.076	0.0781937	0.241831	0.507165	0.307384	0.0712323	0.00227319	0.58034	0.176986	0.0119342	0.286458	0.065836	0.00266145	0.542939	1.18154	2.57488
Tb427.05.3050	292.53	279.106	319.019	334.82	291.62	301.473	297.31	320.874	335.892	270.98	340.954	315.506	270.98	0.0591228	0.099236	0.0583872	0.518438	0.262794	0.630402	0.712785	0.40842	0.687711	0.351711	0.151948	0.153366	0.453814	0.818304	0.81427
Tb427.10.15150	304.415	311.048	326.056	316.284	343.654	315.072	311.774	316.964	296.557	299.593	270.972	275.524	270.972	0.0504271	-0.0250771	-0.154181	0.379727	0.574521	0.0438535	0.617607	0.687774	0.078851	0.304746	0.255841	0.0175845	0.516061	0.592029	1.75487
Tb427.10.7880	298.739	292.629	351.398	325.668	323.94	320.995	338.463	326.03	361.255	270.823	289.15	299.801	270.823	0.0419814	0.121704	-0.132944	0.645859	0.264189	0.248203	0.79731	0.410023	0.318282	0.393442	0.152522	0.07098	0.405119	0.816666	1.14886
Tb427tmp.01.1570	278.555	308.756	349.799	339.366	315.783	347.75	348.93	362.544	331.823	270.658	283.497	327.742	270.658	0.0978862	0.15486	-0.0876081	0.389769	0.190437	0.53187	0.625813	0.328475	0.596096	0.308795	0.122188	0.132935	0.510329	0.912972	0.87636
Tb427.07.2600	320.459	371.442	381.743	329.022	332.643	418.997	276.493	280.425	270.637	337.377	317.449	318.666	270.637	0.00940006	-0.375588	-0.141274	0.949889	0.0128302	0.170629	0.973385	0.072202	0.233648	0.480387	0.0268651	0.0521059	0.318409	1.57081	1.28311
Tb427.10.1880	275.008	292.094	319.234	307.837	270.635	276.798	271.491	309.565	297.265	303.348	295.112	289.29	270.635	-0.0514732	-0.0131056	0.00229925	0.58112	0.883262	0.97384	0.755789	0.927226	0.978547	0.373008	0.344914	0.218226	0.428281	0.462289	0.661094
Tb427.05.2060	308.281	293.545	270.429	278.363	331.534	280.866	316.726	303.441	283.333	364.193	319.663	342.786	270.429	0.0302917	0.0507749	0.23511	0.77874	0.517255	0.0384243	0.882714	0.640642	0.0712773	0.435617	0.238309	0.0158955	0.360895	0.622859	1.79872
Tb427tmp.02.1120	355.887	353.031	294.647	309.722	356.949	367.578	341.89	294.902	348.216	307.271	304.706	270.317	270.317	0.0434487	-0.0269273	-0.185802	0.721423	0.824266	0.15695	0.847771	0.883475	0.218078	0.418531	0.328639	0.0486335	0.378272	0.48328	1.31306
Tb427.08.4150	366.819	371.389	430.805	348.855	343.567	365.404	301.678	323.781	320.917	270.171	285.991	291.903	270.171	-0.144189	-0.304804	-0.463042	0.161832	0.0269619	0.00775292	0.458334	0.103754	0.0236686	0.226222	0.038595	0.00527833	0.645465	1.41347	2.2775
Tb427.05.1670	282.103	286.51	292.316	270.158	284.763	273.128	288.55	320.125	299.146	308.253	295.817	303.93	270.158	-0.0561781	0.0765138	0.0767987	0.109797	0.183731	0.0287642	0.404404	0.320703	0.0570164	0.199597	0.119297	0.0127193	0.699845	0.923371	1.89554
Tb427.10.12290	402.056	400.428	399.809	412.124	456.098	393.091	337.411	342.098	351.468	292.075	273.505	270.1	270.1	0.0691378	-0.221775	-0.524764	0.351431	0.000167235	5.8397e-05	0.610747	0.0225883	0.00342121	0.301362	0.00846246	0.000768086	0.520912	2.0725	3.11459
Tb427.08.5280	298.426	311.541	373.205	340.916	332.212	337.796	303.871	290.152	303.305	283.524	274.503	269.977	269.977	0.0401576	-0.131811	-0.247806	0.710392	0.290006	0.0915392	0.841556	0.437366	0.141626	0.41525	0.162694	0.031584	0.38169	0.788629	1.50053
Tb427tmp.03.0400	287.719	303.987	317.116	287.687	269.945	300.316	330.698	340.275	332.437	285.628	315.956	299.897	269.945	-0.083107	0.142842	-0.0117005	0.238254	0.0248075	0.850914	0.524854	0.0994492	0.879578	0.25898	0.0369936	0.196154	0.586734	1.43187	0.707402
Tb427.10.4510	290.672	270.506	344.84	269.828	307.101	300.534	331.615	306.093	320.166	272.797	322.309	321.741	269.828	-0.0462004	0.0802971	0.0171419	0.722666	0.5009	0.902262	0.848213	0.627528	0.922292	0.418587	0.233431	0.20569	0.378214	0.631842	0.686786
Tb427tmp.01.0500	290.643	284.651	269.621	326.366	293.071	310.869	320.736	350.072	334.682	401.199	381.299	490.073	269.621	0.138901	0.251021	0.590869	0.0681377	0.00706398	0.0138013	0.351347	0.057631	0.0338261	0.173366	0.0214902	0.00754354	0.761037	1.66776	2.12242
Tb427.06.2700	459.44	438.292	576.431	457.248	360.628	356.388	351.958	389.638	338.697	269.486	348.548	271.077	269.486	-0.328139	-0.448473	-0.729461	0.13851	0.0450133	0.0178402	0.434858	0.135133	0.0401604	0.214603	0.0502821	0.00895658	0.668364	1.29859	2.04786
Tb427.03.1720	344.877	360.956	288.077	383.395	269.373	332.992	415.403	493.609	363.583	276.407	319.197	311.755	269.373	-0.0118783	0.356587	-0.131442	0.948743	0.101144	0.325209	0.972757	0.218536	0.400065	0.479989	0.0813046	0.0892184	0.318769	1.08988	1.04955
Tb427tmp.01.1830	269.338	300.276	305.931	350.82	337.132	284.993	318.665	335.931	348.094	289.068	280.825	295.475	269.338	0.152177	0.19562	-0.0168694	0.231826	0.0407323	0.793705	0.518514	0.129494	0.833601	0.25587	0.0481764	0.185901	0.591981	1.31717	0.730718
Tb427tmp.01.6660	395.041	456.774	510.064	406.631	351.393	402.959	413.003	479.823	450.978	281.407	309.27	269.243	269.243	-0.230253	-0.0192758	-0.663325	0.150466	0.883094	0.00902203	0.446033	0.927169	0.0258893	0.220139	0.344893	0.00577357	0.657304	0.462316	2.23856
Tb427tmp.01.5100	687.865	686.973	717.871	653.412	604.751	686.081	521.037	490.661	495.592	305.675	305.134	269.142	269.142	-0.106162	-0.473414	-1.24988	0.126649	0.000147067	1.38155e-05	0.422029	0.0218247	0.00250931	0.208615	0.00811846	0.000582308	0.680654	2.09053	3.23485
Tb427.08.3750	356.741	435.295	490.245	437.375	317.237	399.086	345.232	369.159	371.74	269.053	306.254	269.243	269.053	-0.152447	-0.239514	-0.602459	0.460096	0.174473	0.0230025	0.673275	0.309341	0.0482323	0.332215	0.115082	0.0107563	0.478581	0.938991	1.96834
Tb427.06.3870	431.257	396.179	446.514	388.074	395.393	424.843	400.864	386.285	367.596	271.062	312.702	268.872	268.872	-0.0763171	-0.141734	-0.579308	0.306116	0.0886511	0.00243074	0.579355	0.202227	0.0123712	0.286006	0.0752256	0.00276052	0.543624	1.12363	2.55901
Tb427.10.13370	372.683	436.865	420.539	428.158	376.846	467.181	341.179	335.454	356.137	286.032	268.824	299.458	268.824	0.0485482	-0.252242	-0.525923	0.688006	0.0312991	0.00410839	0.826826	0.112447	0.0162283	0.407982	0.0418443	0.00361958	0.389359	1.37836	2.44134
Tb427.04.1040	360.985	342.498	423.847	406.035	355.802	357.527	377.775	426.268	387.95	268.748	304.623	308.712	268.748	-0.0102297	0.0804672	-0.353923	0.932879	0.494509	0.0419212	0.965244	0.621107	0.0761338	0.476281	0.231056	0.0169786	0.322136	0.636283	1.7701
Tb427.07.3740	308.554	294.659	271.397	318.488	355.297	334.704	317.694	308.243	332.203	268.734	281.644	278.229	268.734	0.205485	0.131598	-0.0779508	0.0425306	0.096798	0.2535	0.315665	0.213243	0.324224	0.155759	0.0793231	0.0723051	0.807547	1.1006	1.14083
Tb427.05.2130	282.756	288.779	268.726	285.285	318.32	302.207	297.85	275.993	298.697	349.048	329.248	353.87	268.726	0.108374	0.0543822	0.296766	0.123712	0.321279	0.002629	0.419517	0.469102	0.0128193	0.207003	0.174499	0.0028596	0.684023	0.758207	2.54369
Tb427.10.14120	296.918	290.758	284.329	319.531	388.896	314.248	309.338	300.143	287.634	275.621	268.595	310.221	268.595	0.229939	0.0409556	-0.0293614	0.107866	0.313421	0.683983	0.402366	0.460926	0.737361	0.198695	0.171458	0.164439	0.701813	0.765843	0.783996
Tb427tmp.01.0410	303.061	342.285	293.733	351.661	321.076	375.193	332.36	348.615	330.857	268.555	287.005	270.24	268.555	0.158225	0.107653	-0.185453	0.168343	0.202452	0.0776477	0.464469	0.34132	0.12363	0.229184	0.126972	0.0275706	0.639816	0.896292	1.55955
Tb427.06.3920	295.894	291.472	317.016	290.605	303.449	305.082	285.416	324.86	281.738	267.946	293.636	274.229	267.946	-0.00839373	-0.0198646	-0.113756	0.857192	0.808152	0.107208	0.924038	0.872158	0.160986	0.455949	0.32443	0.0359015	0.341083	0.488879	1.44489
Tb427tmp.01.7740	267.456	347.107	400.123	347.057	312.995	374.104	333.103	357.913	406.217	306.224	331.818	332.805	267.456	0.0274194	0.112837	-0.0637178	0.885801	0.566717	0.730328	0.938754	0.68143	0.778548	0.463315	0.253482	0.173645	0.334124	0.596054	0.760339
Tb427.04.1960	267.427	279.407	298.815	298.792	302.615	285.897	320.372	292.145	294.105	280.16	285.038	291.26	267.427	0.0693703	0.100443	0.018324	0.254685	0.190287	0.728947	0.537214	0.328287	0.777269	0.265078	0.122118	0.173339	0.576626	0.913221	0.761105
Tb427.06.5010	298.274	330.617	296.989	270.057	267.241	327.035	335.617	337.15	320.846	347.982	336.815	330.784	267.241	-0.0992381	0.10186	0.133407	0.410998	0.1371	0.0688675	0.6399	0.263607	0.112295	0.315897	0.0980577	0.0250428	0.500455	1.00852	1.60132
Tb427tmp.01.1810	340.357	294.302	293.524	294.68	267.17	298.993	283.19	289.344	314.503	317.373	316.679	282.216	267.17	-0.108658	-0.0654153	-0.0186403	0.289809	0.493163	0.847387	0.568641	0.619834	0.876694	0.280692	0.230569	0.195511	0.551769	0.6372	0.708828
Tb427.06.4650	291.383	282.011	270.514	282.917	320.605	294.002	283.193	299.104	270.577	305.849	267.115	281.142	267.115	0.0888655	0.0152484	0.0173291	0.23232	0.784562	0.804144	0.518943	0.855181	0.842102	0.256063	0.318114	0.187824	0.591654	0.497417	0.726248
Tb427.03.1920	349.295	359.118	368.276	340.507	320.134	349.048	299.528	267.079	294.489	277.911	303.534	316.02	267.079	-0.0926903	-0.322356	-0.262675	0.093246	0.00331672	0.00874096	0.379883	0.0431756	0.0253863	0.18759	0.0160607	0.00566406	0.72679	1.79424	2.24687
Tb427.08.3470	369.459	359.543	344.492	345.154	314.753	329.849	295.982	316.746	328.838	300.442	266.988	302.002	266.988	-0.11717	-0.18918	-0.304171	0.0703708	0.0216674	0.00734958	0.355459	0.0929645	0.0229	0.175491	0.0346055	0.00510875	0.755745	1.46085	2.29168
Tb427.10.11370	286.401	284.591	278.771	299.611	293.321	310.685	329.512	306.508	266.829	317.161	310.783	337.283	266.829	0.0886523	0.0874262	0.183808	0.0322448	0.391844	0.00979842	0.293994	0.527587	0.0271793	0.145066	0.196254	0.00606126	0.838434	0.707181	2.21744
Tb427.05.2720	428.284	476.294	525.173	461.356	385.461	442.521	387.564	409.666	381.605	266.81	309.18	295.144	266.81	-0.149132	-0.278401	-0.714796	0.26449	0.0459259	0.0036958	0.54761	0.136656	0.0152138	0.270311	0.0508339	0.00339309	0.568136	1.29385	2.4694
Tb427.08.760	992.859	1036.85	1405.4	950.821	826.84	860.281	409.191	431.888	430.621	266.724	341.693	328.741	266.724	-0.380947	-1.4336	-1.87399	0.122297	0.00531223	0.00330506	0.418701	0.0516268	0.0143543	0.206701	0.0192466	0.00320241	0.684657	1.71565	2.49452
Tb427.02.1920	325.958	334.634	266.643	312.726	384.606	358.589	364.104	361.63	352.376	298.357	300.063	309.334	266.643	0.187495	0.217496	-0.0306339	0.225554	0.0809804	0.779019	0.514888	0.192252	0.820248	0.254184	0.0715148	0.182923	0.594851	1.1456	0.737731
Tb427.08.6110	457.049	494.611	438.163	491.833	360.721	441.623	391.993	374.861	352.039	273.841	287.676	266.55	266.55	-0.102867	-0.312829	-0.747081	0.486562	0.0111197	0.000452628	0.692223	0.0679033	0.00602794	0.341564	0.0252701	0.00134739	0.466527	1.59739	2.87051
Tb427.10.13650	316.115	341.837	301.121	312.804	335.492	328.978	278.404	286.901	269.847	284.692	266.517	302.508	266.517	0.0271225	-0.1996	-0.167881	0.680096	0.0325874	0.0901912	0.821199	0.114844	0.139879	0.405205	0.0427202	0.0311943	0.392325	1.36937	1.50592
Tb427tmp.01.1600	277.165	309.656	369.789	307.239	266.457	310.015	331.294	283.914	328.196	269.976	277.584	304.144	266.457	-0.114356	-0.0200553	-0.167578	0.471151	0.894452	0.294938	0.682322	0.933451	0.367998	0.336747	0.347229	0.0820672	0.472696	0.459383	1.08583
Tb427.03.3190	315.282	328.212	266.384	332.12	369.334	325.886	322.89	311.913	359.312	295.06	346.747	289.899	266.384	0.17517	0.12774	0.0342	0.166817	0.300952	0.794645	0.463957	0.448734	0.834181	0.228969	0.166922	0.186051	0.640224	0.777486	0.730368
Tb427.08.3780	277.606	298.967	359.497	332.562	325.365	297.312	327.985	339.154	349.389	266.341	294.469	290.978	266.341	0.0292456	0.118962	-0.136122	0.823132	0.348748	0.341906	0.906894	0.496331	0.417149	0.44749	0.184661	0.0930283	0.349217	0.733624	1.03138
Tb427tmp.01.4820	415.487	374.987	361.677	364.037	366.81	343.814	276.741	299.573	291.142	280.371	266.265	284.402	266.265	-0.100447	-0.409467	-0.471343	0.218887	0.00560704	0.00331526	0.510041	0.0528072	0.0143892	0.2519	0.0196807	0.00320894	0.598772	1.70596	2.49364
Tb427.06.4000	462.38	524.641	587.568	493.091	378.296	469.739	426.971	430.505	411.346	278.869	302.596	266.206	266.206	-0.23153	-0.311486	-0.893399	0.196943	0.0496352	0.00300729	0.492282	0.142135	0.013739	0.242929	0.052877	0.00306607	0.61452	1.27673	2.51342
Tb427tmp.02.4120	286.983	268.738	307.796	303.76	314.201	266.14	307.474	297.658	286.211	285.809	291.858	323.387	266.14	0.0339873	0.0457566	0.0613892	0.728797	0.510267	0.483442	0.851745	0.634298	0.550802	0.420321	0.235949	0.122834	0.376419	0.627181	0.910681
Tb427tmp.01.3100	317.817	423.819	464.198	374.412	307.884	355.441	283.741	320.575	296.735	265.939	313.07	328.663	265.939	-0.216589	-0.420349	-0.409788	0.307255	0.0867231	0.104797	0.58034	0.19984	0.158088	0.286471	0.0743376	0.0352597	0.542919	1.12879	1.45272
Tb427.08.5020	328.371	334.567	407.908	394.746	341.475	369.453	337.095	334.658	351.171	265.834	286.891	298.193	265.834	0.0461736	-0.0660533	-0.331661	0.716869	0.572965	0.0546169	0.845538	0.686918	0.0934556	0.417215	0.255523	0.0208415	0.37964	0.59257	1.68107
Tb427.02.1250	272.147	339.59	286.568	323.936	265.743	293.974	315.059	334.884	306.879	328.45	292.007	318.459	265.743	-0.0237267	0.0910453	0.0637903	0.862781	0.427794	0.591012	0.92681	0.561073	0.65227	0.457347	0.208717	0.145463	0.339754	0.680443	0.837249
Tb427.08.2530	357.548	423.417	498.38	461.599	370.368	391.671	339.716	368.462	407.256	265.616	325.268	306.182	265.616	-0.0642282	-0.1978	-0.512118	0.724698	0.292803	0.0452403	0.849358	0.440232	0.0809245	0.4191	0.163779	0.018047	0.377683	0.785742	1.7436
Tb427tmp.12.0011	340.266	366.11	414.17	346.348	332.242	358.545	311.903	349.244	333.977	265.613	317.857	297.695	265.613	-0.111598	-0.171253	-0.346718	0.292345	0.159326	0.0393418	0.570398	0.291532	0.0724503	0.281452	0.108461	0.0161633	0.550595	0.964726	1.79147
Tb427.04.2360	265.373	275.608	334.33	349.249	337.45	302.174	334.689	383.69	344.085	318.447	339.644	325.999	265.373	0.175988	0.279546	0.168993	0.215064	0.0759795	0.180224	0.507211	0.184034	0.244893	0.250369	0.0684727	0.0546135	0.60142	1.16448	1.2627
Tb427tmp.160.1990	342.173	273.515	265.372	327.098	305.957	314.867	328.008	293.352	333.707	298.863	324.037	343.354	265.372	0.105527	0.116361	0.133159	0.425013	0.419277	0.360944	0.649337	0.553028	0.436471	0.320536	0.205718	0.0973373	0.494123	0.686727	1.01172
Tb427.05.2840	265.171	307.877	311.308	350.305	353.076	333.087	270.615	292.649	269.551	310.355	274.848	346.435	265.171	0.228978	-0.086632	0.0751419	0.0345603	0.360196	0.569151	0.299862	0.507408	0.631496	0.148658	0.188748	0.14083	0.827812	0.724118	0.851306
Tb427.06.400	395.065	442.431	503.494	450.55	381.941	418.022	403.319	423.074	389.833	277.293	286.024	265.045	265.045	-0.100778	-0.140887	-0.694965	0.46206	0.274036	0.0059047	0.674867	0.419641	0.0199526	0.333094	0.1561	0.00444964	0.477433	0.806597	2.35168
Tb427tmp.01.6870	354.213	365.163	385.254	403.725	387.699	391.942	399.012	352.641	392.872	264.841	301.229	312.729	264.841	0.0993334	0.0511857	-0.329959	0.0630353	0.48136	0.0115707	0.343119	0.608856	0.030173	0.169508	0.226515	0.00672887	0.770809	0.644903	2.17206
Tb427.08.3210	265.137	274.327	270.832	273.247	319.146	274.891	271.598	264.526	336.143	291.178	283.103	313.223	264.526	0.098057	0.106321	0.131305	0.28141	0.418821	0.051882	0.562544	0.552695	0.089736	0.277577	0.205594	0.020012	0.556617	0.686989	1.69871
Tb427tmp.160.2070	386.69	380.101	409.64	440.918	459.347	405.205	341.339	326.764	339.513	290.205	272.043	264.085	264.085	0.150153	-0.223471	-0.509623	0.0778256	0.00500917	0.000591974	0.365852	0.0506628	0.00671197	0.180523	0.0188458	0.00149774	0.743468	1.72479	2.82456
Tb427.10.4940	486.962	542.703	684.362	504.246	450.999	506.527	432.414	503.06	457.117	263.969	298.336	297.77	263.969	-0.229672	-0.299619	-0.994855	0.243298	0.160557	0.00892815	0.529237	0.293235	0.0256885	0.261142	0.109079	0.0057293	0.583123	0.962258	2.2419
Tb427.03.4840	298.54	317.612	331.785	342.48	329.722	335.426	325.092	330.726	299.913	282.222	263.953	275.727	263.953	0.0881006	0.0118145	-0.205825	0.125944	0.856853	0.0188804	0.421815	0.907675	0.0418691	0.208137	0.337641	0.00933722	0.681651	0.471544	2.02978
Tb427.10.11030	553.084	503.837	595.835	424.558	336.671	475.001	401.18	324.441	357.441	313.046	291.346	263.911	263.911	-0.418927	-0.609759	-0.928604	0.0454597	0.00539525	0.000971751	0.320091	0.0519906	0.00811973	0.157989	0.0193397	0.00181304	0.801374	1.71355	2.74159
Tb427.04.4690	486.753	502.932	521.267	470.338	449.815	469.306	433.325	437.4	418.964	265.545	268.142	263.81	263.81	-0.120934	-0.228435	-0.921906	0.0279077	0.00296989	1.89017e-05	0.28549	0.0414363	0.00262025	0.141031	0.0154137	0.000594139	0.850686	1.81209	3.22611
Tb427.07.2690	305.972	299.265	318.541	302.08	307.097	304.725	319.598	333.849	311.262	287.876	293.476	263.803	263.803	-0.0155067	0.0625476	-0.128329	0.602606	0.191222	0.0707253	0.769996	0.329135	0.114694	0.37994	0.122433	0.0255779	0.420285	0.912101	1.59213
Tb427tmp.211.3770	437.718	486.107	494.044	488.733	377.197	455.868	397.009	380.793	396.532	263.659	296.853	310.646	263.659	-0.101222	-0.271882	-0.702718	0.441036	0.0115636	0.00125373	0.658847	0.0689926	0.0090469	0.325173	0.0256642	0.00201832	0.487885	1.59067	2.69501
Tb427tmp.01.6120	263.613	269.597	298.646	279.594	309.589	278.529	274.082	304.134	299.818	288.478	304.98	322.77	263.613	0.060883	0.0779438	0.139373	0.466185	0.342922	0.12762	0.67861	0.490523	0.184155	0.334926	0.182467	0.0410683	0.475051	0.738815	1.38649
Tb427.03.3840	289.006	263.416	293.081	300.512	332.13	295.797	335.21	312.582	350.926	380.605	370.091	444.375	263.416	0.134998	0.240266	0.499214	0.133329	0.0243643	0.0095782	0.428398	0.0985415	0.0268409	0.211385	0.036675	0.00598896	0.674926	1.43563	2.22265
Tb427.05.4320	316.015	340.963	365.832	367.779	305.803	329.106	283.158	323.558	299.635	266.996	299.247	263.337	263.337	-0.028666	-0.174396	-0.302085	0.785938	0.104606	0.0246998	0.886579	0.222943	0.0508929	0.437512	0.0829452	0.0113496	0.359011	1.08121	1.94502
Tb427.10.7710	311.315	347.375	367.818	301.368	290.114	274.515	274.082	306.298	306.547	262.813	264.086	288.728	262.813	-0.24531	-0.210855	-0.331762	0.0428126	0.0777605	0.0192659	0.315925	0.187332	0.0424158	0.155939	0.0696847	0.00945976	0.807046	1.15686	2.02412
Tb427tmp.02.3910	264.693	262.776	274.502	273.95	286.901	297.708	288.976	283.974	267.038	296.151	277.722	301.94	262.776	0.0983673	0.0668186	0.127072	0.0721334	0.169278	0.0392288	0.357301	0.303326	0.0723574	0.17649	0.112833	0.016142	0.753279	0.947565	1.79204
Tb427tmp.01.3200	264.027	262.771	272.922	274.401	305.612	304.655	290.075	268.001	298.076	282.668	275.863	307.377	262.771	0.145641	0.098373	0.114719	0.0577078	0.120039	0.0941259	0.337864	0.242366	0.144713	0.167033	0.0901897	0.0322724	0.777197	1.04484	1.49117
Tb427.03.5270	348.739	432.527	482.595	379.55	341.952	375.298	288.26	262.557	288.525	280.275	296.799	335.131	262.557	-0.204539	-0.590507	-0.470408	0.244185	0.0240374	0.050249	0.530316	0.0976572	0.0876039	0.261675	0.036327	0.0195365	0.582238	1.43977	1.70915
Tb427tmp.01.0520	343.423	302.42	291.747	299.553	276.642	262.504	279.075	352.258	292.715	363.18	346.117	393.832	262.504	-0.160805	-0.0209892	0.234571	0.159363	0.877311	0.0586868	0.455491	0.923235	0.0987934	0.224804	0.34343	0.0220319	0.648195	0.464162	1.65695
Tb427tmp.02.0570	285.047	268.146	342.442	271.075	262.46	294.823	287.072	313.086	282.4	271.661	302.186	298.087	262.46	-0.112656	-0.0212195	-0.0386917	0.411424	0.867043	0.762645	0.6399	0.915427	0.80566	0.315982	0.340596	0.17967	0.500337	0.467761	0.745524
Tb427.05.2670	331.473	390.058	298.882	293.632	320.429	279.877	306.245	306.764	262.224	344.352	331.977	370.209	262.224	-0.190907	-0.221415	0.0364719	0.222436	0.187617	0.778583	0.512753	0.325537	0.819893	0.253084	0.121095	0.182844	0.596735	0.916874	0.737919
Tb427.10.2570	286.105	289.995	262.161	331.565	350.906	314.877	334.457	353.675	340.621	323.522	346.223	308.521	262.161	0.250699	0.295427	0.222828	0.0174178	0.00362111	0.0289726	0.260691	0.0449172	0.0573521	0.128633	0.0167339	0.0127901	0.890648	1.7764	1.89313
Tb427.04.4790	306.888	318.051	347.261	352.505	301.569	264.389	311.229	294.823	319.558	262.096	293.149	263.93	262.096	-0.0820326	-0.0708479	-0.247083	0.560273	0.331319	0.0313238	0.741334	0.479422	0.0607532	0.365822	0.178388	0.0135506	0.43673	0.748633	1.86804
Tb427.01.3950	363.641	365.588	261.884	334.276	423.789	361.748	395.169	336.188	361.305	280.945	286.408	263.477	261.884	0.176137	0.140727	-0.254495	0.377765	0.42644	0.200961	0.616287	0.560033	0.26812	0.304144	0.208324	0.0597933	0.516921	0.681261	1.22335
Tb427.10.14010	313.158	372.174	348.638	344.328	325.623	364.816	385.144	354.022	358.324	261.882	278.824	285.34	261.882	0.0011119	0.086014	-0.323899	0.990302	0.343475	0.0200881	0.99556	0.491057	0.0437465	0.49124	0.182666	0.00975755	0.308706	0.738343	2.01066
Tb427.08.1490	270.928	290.153	278.302	305.508	284.825	261.873	303.31	305.575	337.748	319.474	336.653	353.333	261.873	0.021874	0.173478	0.266183	0.772061	0.045415	0.00732011	0.878932	0.135712	0.0228335	0.433692	0.0505078	0.00509209	0.362818	1.29664	2.2931
Tb427.08.5830	315.288	309.711	311.903	313.722	339.885	310.3	318.675	330.797	296.392	270.276	261.66	285.198	261.66	0.040999	0.0137355	-0.197324	0.396237	0.784269	0.00482973	0.630125	0.855181	0.0178111	0.311037	0.318165	0.00397205	0.507188	0.497347	2.40099
Tb427.08.5150	546.056	534.365	552.241	430.526	279.348	394.992	325.836	331.04	327.272	288.879	272.232	261.66	261.66	-0.563356	-0.730279	-0.988664	0.0186216	2.44233e-06	9.12265e-06	0.265064	0.00525456	0.0024597	0.130791	0.00370763	0.000604229	0.883422	2.4309	3.2188
Tb427tmp.01.5680	366.459	433.733	430.448	389.084	356.385	390.251	344.915	327.121	413.007	261.54	275.191	275.027	261.54	-0.115802	-0.181656	-0.600288	0.266955	0.228031	0.00335217	0.54957	0.3702	0.0144579	0.271175	0.137723	0.00322949	0.56675	0.860993	2.49087
Tb427.05.1250	261.198	281.934	267.199	280.028	294.356	283.204	290.045	270.493	292.208	300.917	288.874	285.92	261.198	0.0817751	0.0736049	0.111944	0.104864	0.201297	0.0469795	0.400102	0.339983	0.0834433	0.197512	0.126483	0.0186087	0.704407	0.897968	1.73028
Tb427tmp.02.2520	371.401	382.173	409.071	413.436	342.526	423.794	339.196	342.507	328.715	261.128	295.694	264.32	261.128	0.0210797	-0.202458	-0.501707	0.847914	0.0131901	0.00192981	0.918903	0.0729072	0.0111215	0.453415	0.0271322	0.0024802	0.343504	1.56651	2.60551
Tb427.10.7070	337.393	326.274	349.37	325.368	314.753	325.391	317.324	330.57	308.078	280.488	261.045	272.128	261.045	-0.0693192	-0.0836451	-0.316185	0.103901	0.111145	0.00159693	0.398101	0.231364	0.0101181	0.196435	0.0860848	0.00225731	0.70678	1.06507	2.64641
Tb427tmp.01.6090	311.337	313.824	364.587	308.356	334.954	321.377	288.845	294.319	317.747	260.932	301.336	345.155	260.932	-0.0370012	-0.135677	-0.125288	0.682473	0.203168	0.410294	0.822849	0.342262	0.479686	0.406019	0.127316	0.106975	0.391453	0.895116	0.970719
Tb427.10.8690	261.037	260.895	304.851	320.403	313.627	277.259	320.365	337.811	332.96	267.548	318.19	290.666	260.895	0.140399	0.261575	0.084088	0.228593	0.0242553	0.468897	0.517333	0.0982337	0.53614	0.255388	0.0365654	0.119564	0.592799	1.43693	0.922398
Tb427.04.4600	278.049	274.852	310.724	298.399	266.609	260.87	336.788	340.933	325.987	357.774	334.408	357.233	260.87	-0.064476	0.216862	0.281108	0.48469	0.0191488	0.010947	0.691774	0.0873132	0.0291501	0.341383	0.0324796	0.00650075	0.466758	1.48839	2.18704
Tb427.01.3810	488.743	495.375	459.457	425.9	402.703	444.968	375.228	301.164	325.777	313.342	260.502	311.85	260.502	-0.180766	-0.526519	-0.704766	0.0262527	0.00381969	0.000830804	0.28115	0.0457802	0.0077853	0.139327	0.0170295	0.00173901	0.855964	1.7688	2.7597
Tb427.10.7990	299.082	304.111	292.709	327.692	346.548	326.817	319.402	276.434	313.345	272.539	260.487	279.87	260.487	0.160111	0.0212258	-0.14027	0.00836045	0.764905	0.0133827	0.233252	0.841055	0.033191	0.115821	0.31286	0.007402	0.936211	0.50465	2.13065
Tb427.03.2260	428.499	508.522	506.813	441.054	415.614	439.123	390.766	416.329	387.731	260.34	277.903	293.149	260.34	-0.156072	-0.273105	-0.796303	0.14866	0.0409795	0.00189246	0.443988	0.129846	0.0110054	0.219172	0.0483183	0.00245431	0.659216	1.31589	2.61007
Tb427tmp.01.4030	456.667	470.677	444.083	474.611	510.825	475.676	407.253	403.899	386.946	291.345	273.627	260.329	260.329	0.0913889	-0.194933	-0.732685	0.102378	0.00433551	0.000103697	0.395803	0.0476906	0.00420654	0.195302	0.0177402	0.0009381	0.709294	1.75104	3.02775
Tb427.05.4510	425.923	355.645	451.345	334.888	310.491	318.737	312.048	344.029	349.865	260.29	298.534	350.229	260.29	-0.354794	-0.293524	-0.439634	0.0385179	0.0708022	0.0493624	0.311124	0.176109	0.0864103	0.153518	0.0655382	0.0192726	0.81384	1.18351	1.71506
Tb427.08.2800	306.597	281.447	337.07	302.074	302.664	306.806	305.439	299.853	282.585	260.259	288.89	283.519	260.259	-0.0213178	-0.0592712	-0.151889	0.793315	0.517102	0.167948	0.889224	0.640623	0.230775	0.438882	0.238311	0.0514651	0.357653	0.622855	1.28849
Tb427tmp.01.8090	476.329	491.678	588.567	531.335	449.788	509.242	475.55	443.288	458.137	265.06	281.446	260.222	260.222	-0.0627075	-0.176872	-0.94822	0.632899	0.174925	0.00219451	0.790148	0.309637	0.0117891	0.389922	0.11518	0.00262909	0.409022	0.938622	2.58019
Tb427.10.14220	287.877	263.899	311.287	273.422	338.767	279.331	259.723	291.986	284.156	281.657	310.913	304.378	259.723	0.0468013	-0.0461939	0.0555587	0.723145	0.617676	0.526519	0.848503	0.72269	0.591534	0.418744	0.268868	0.131918	0.378051	0.570462	0.879697
Tb427tmp.160.5020	272.661	259.598	289.453	271.318	274.091	295.266	325.089	306.186	286.822	261.652	307.28	270.18	259.598	0.0329155	0.160012	0.03023	0.611302	0.0837869	0.742307	0.775079	0.196232	0.78889	0.382482	0.0729954	0.175951	0.417389	1.1367	0.754607
Tb427tmp.01.7530	421.668	446.404	430.597	429.072	326.881	434.233	369.899	414.192	402.452	283.605	290.438	259.556	259.556	-0.125848	-0.13027	-0.63961	0.368341	0.0684907	0.000195981	0.613927	0.172537	0.00490896	0.308488	0.0641812	0.00109475	0.510761	1.19259	2.96069
Tb427.07.6890	422.711	499.705	515.823	472.565	478.404	473.22	379.908	372.219	355.85	259.54	263.259	279.606	259.54	-0.0141629	-0.376377	-0.841902	0.87866	0.0204734	0.00195879	0.934398	0.0900344	0.0111646	0.461081	0.0334914	0.00248984	0.336223	1.47507	2.60383
Tb427tmp.01.5070	285.47	264.488	259.363	263.22	295.827	276.679	299.61	303.346	283.246	282.078	316.082	307.784	259.363	0.0463198	0.130926	0.162712	0.516373	0.0640483	0.0681523	0.711666	0.164909	0.111369	0.351259	0.0613438	0.0248363	0.454372	1.21223	1.60491
Tb427.06.570	503.932	466.355	405.289	460.048	512.477	446.93	338.131	345.711	351.258	324.087	259.347	298.779	259.347	0.0453007	-0.410266	-0.640837	0.697732	0.0173305	0.00874061	0.833837	0.0834595	0.0253863	0.411441	0.0310613	0.00566581	0.385692	1.50778	2.24674
Tb427.10.1250	285.116	301.026	310.631	373.177	355.237	363.024	305.277	259.306	280.053	313.456	279.449	304.373	259.306	0.283415	-0.0864142	0.00081107	0.00202314	0.31756	0.989992	0.192948	0.465421	0.991781	0.105558	0.173129	0.221177	0.976507	0.761629	0.65526
Tb427tmp.211.0930	362.882	445.115	467.758	348.749	296.147	334.385	300.049	283.235	309.063	275.743	275.849	259.236	259.236	-0.381558	-0.515675	-0.653884	0.0497034	0.0175051	0.00869595	0.326622	0.08379	0.0253028	0.161166	0.0311719	0.00564278	0.792727	1.50624	2.24851
Tb427.05.2990	277.525	271.099	292.749	283.134	259.135	280.974	285.707	268.086	319.117	296.317	296.9	293.801	259.135	-0.0314265	0.0530872	0.0762167	0.578166	0.553717	0.0789896	0.753714	0.670047	0.125358	0.371944	0.249283	0.0279561	0.429522	0.603308	1.55352
Tb427.03.5560	343.868	406.547	396.291	311.84	258.968	303.867	265.158	297.757	300.627	265.532	321.713	374.532	258.968	-0.390675	-0.409158	-0.25372	0.0235191	0.0137472	0.170816	0.275642	0.074538	0.233828	0.136544	0.0277515	0.052146	0.864728	1.55671	1.28278
Tb427.06.2480	274.721	258.732	293.603	281.344	283.523	280.955	276.246	302.926	279.353	308.103	299.247	334.46	258.732	0.0323696	0.0538745	0.187451	0.569572	0.469242	0.0588935	0.747374	0.598804	0.0990612	0.368777	0.222746	0.0220916	0.433236	0.65219	1.65577
Tb427.07.3520	322.78	343.416	267.464	361.642	383.013	310.368	291.343	280.395	302.111	332.451	258.608	295.761	258.608	0.176306	-0.0955128	-0.0742547	0.265607	0.444465	0.642246	0.548737	0.57647	0.699348	0.270764	0.214438	0.155961	0.567409	0.668698	0.806983
Tb427.08.2650	301.719	302.999	333.925	285.315	292.624	311.88	260.613	258.548	281.139	286.869	285.158	293.44	258.548	-0.0770651	-0.230036	-0.117098	0.284375	0.0224833	0.0873625	0.564829	0.0944945	0.136101	0.278722	0.0351505	0.0303518	0.554828	1.45407	1.51781
Tb427.07.2590	384.155	433.147	456.666	321.006	332.104	329.562	269.371	263.49	310.404	276.564	293.997	258.512	258.512	-0.374547	-0.595272	-0.619757	0.0108971	0.00522317	0.00332072	0.240273	0.0514963	0.0143979	0.120272	0.0191757	0.00321086	0.919834	1.71725	2.49338
Tb427.04.4980	306.181	336.377	258.423	286.761	325.515	288.06	284.395	311.913	271.807	386.767	338.434	329.727	258.423	-0.0010335	-0.0536112	0.227576	0.993798	0.690688	0.149422	0.997373	0.78037	0.209402	0.492306	0.290326	0.0466987	0.307765	0.537114	1.3307
Tb427.02.4210	355.04	369.507	346.497	358.499	375.88	389.922	344.765	316.053	311.636	268.455	263.595	258.38	258.38	0.0700102	-0.139315	-0.438307	0.191276	0.0565516	0.000215936	0.485162	0.152789	0.00503004	0.239394	0.056835	0.00112175	0.620887	1.24538	2.9501
Tb427.07.7330	282.415	295.914	272.344	321.487	298.778	258.195	303.276	327.288	309.962	326.66	334.026	322.434	258.195	0.0463714	0.144863	0.208764	0.663212	0.0388434	0.00441563	0.808728	0.12606	0.0168907	0.399052	0.0468923	0.00376679	0.398971	1.3289	2.42403
Tb427.10.8580	319.914	257.81	325.578	319.175	306.506	296.149	343.435	366.79	399.482	270.05	326.404	273.941	257.81	0.0292939	0.2969	-0.0535365	0.799069	0.0641766	0.718144	0.893316	0.165083	0.768213	0.44079	0.0614085	0.171319	0.355768	1.21177	0.766195
Tb427tmp.02.1600	297.561	320.048	298.336	309.895	332.208	300.922	270.132	257.696	298.843	292.971	274.029	291.804	257.696	0.0420374	-0.147947	-0.0929308	0.489214	0.104854	0.117846	0.694418	0.223336	0.173238	0.342647	0.0830775	0.0386337	0.465153	1.08052	1.41303
Tb427tmp.02.1220	293.973	303.764	314.375	347.959	319.341	353.469	332.371	316.025	353.753	262.746	274.424	257.449	257.449	0.162375	0.135817	-0.198946	0.0402826	0.0729001	0.00716807	0.315341	0.179707	0.0225453	0.156212	0.0668484	0.00502781	0.806284	1.17491	2.29862
Tb427tmp.211.3180	423.534	466.641	509.853	399.044	385.61	437.328	437.198	426.085	385.002	257.34	273.478	261.888	257.34	-0.196234	-0.165509	-0.820597	0.113154	0.162057	0.00133825	0.408356	0.294928	0.00935199	0.201596	0.10973	0.00208559	0.695518	0.959676	2.68077
Tb427.10.8150	297.799	257.068	302.225	292.529	294.837	274.707	299.805	316.161	296.592	305.21	307.174	279.677	257.068	0.00836014	0.0904673	0.0576916	0.92095	0.301457	0.527874	0.958381	0.449241	0.592647	0.472895	0.167111	0.132168	0.325235	0.776995	0.878873
Tb427.04.1270	386.038	401.948	463.493	368.661	305.211	381.651	320.205	344.512	327.078	256.879	286.887	277.09	256.879	-0.245675	-0.335521	-0.608434	0.12215	0.024797	0.00470431	0.418701	0.0994492	0.0175352	0.206801	0.0370325	0.00391052	0.684447	1.43142	2.40776
Tb427.07.2550	269.967	288.474	280.464	289.881	283.352	298.277	320.195	296.738	343.47	256.832	261.897	279.639	256.832	0.0550091	0.195134	-0.0714534	0.189472	0.0493085	0.197323	0.483883	0.141768	0.263859	0.238773	0.0527511	0.058843	0.622015	1.27777	1.2303
Tb427.03.1760	314.835	318.262	319.031	287.578	256.754	267.601	294.902	318.35	272.896	351.679	291.844	282.798	256.754	-0.229795	-0.103608	-0.0396438	0.00686374	0.170677	0.7114	0.22477	0.305244	0.762568	0.11164	0.113565	0.17006	0.952178	0.944754	0.769398
Tb427.05.130	298.226	305.908	320.397	342.488	327.811	364.834	363.89	348.906	366.108	256.444	345.083	387.505	256.444	0.163023	0.222774	0.0972946	0.0427275	0.00368008	0.612135	0.315925	0.0451682	0.671136	0.155912	0.0168019	0.149708	0.807122	1.77464	0.824755
Tb427.10.4260	323.112	353.538	371.748	354.841	341.251	360.284	352.238	385.646	315.296	277.048	283.363	256.412	256.412	0.0109372	0.00656607	-0.360089	0.870234	0.951793	0.00917375	0.930785	0.968404	0.0261247	0.459299	0.360231	0.00582643	0.337905	0.443418	2.2346
Tb427.05.3900	312.021	303.048	312.533	294.202	329.851	307.077	301.349	295.759	333.709	256.077	265.506	284.02	256.077	0.00547621	0.0049907	-0.203436	0.919047	0.934361	0.00974089	0.957711	0.957832	0.0270739	0.472643	0.356299	0.00603775	0.325467	0.448185	2.21912
Tb427.07.3590	363.199	380.809	406.286	412.965	408.211	417.618	329.961	346.604	350.488	267.065	255.935	301.651	255.935	0.106935	-0.163491	-0.480147	0.0824855	0.0426515	0.00429508	0.37023	0.132416	0.0166284	0.182683	0.0492755	0.0037083	0.738302	1.30737	2.43083
Tb427tmp.211.0700	285.417	307.753	301.418	352.742	319.132	299.283	300.939	293.17	280.963	270.197	269.071	255.639	255.639	0.11848	-0.0318238	-0.170437	0.206762	0.502133	0.0149892	0.501983	0.628058	0.0357881	0.247814	0.233683	0.0079811	0.605875	0.631373	2.09794
Tb427.01.840	279.854	255.467	293.135	299.754	281.904	291.552	275.517	283.664	292.715	286.925	300.494	328.16	255.467	0.0759036	0.0402541	0.14426	0.287745	0.553525	0.151253	0.567091	0.670009	0.211541	0.279841	0.249233	0.0471757	0.553089	0.603394	1.32628
Tb427tmp.211.4820	266.857	268.185	275.264	309.263	307.576	325.638	275.788	309.29	268.791	284.228	260.326	255.401	255.401	0.217989	0.0755469	-0.018549	0.00223143	0.31891	0.728804	0.192948	0.466656	0.777269	0.0996091	0.173616	0.173349	1.0017	0.760411	0.761079
Tb427.08.4870	302.347	285.596	284.071	294.651	318.117	314.334	332.535	318.941	325.671	255.16	269.695	256.068	255.16	0.088378	0.164224	-0.159171	0.120636	0.00763945	0.0155517	0.417225	0.0585264	0.0366471	0.206238	0.0217788	0.00817267	0.685632	1.66197	2.08764
Tb427.07.2240	513.693	518.2	616.253	476.817	438.354	479.732	429.857	409.995	419.648	302.853	313.157	255.007	255.007	-0.24068	-0.387993	-0.920072	0.0790686	0.0188425	0.00240984	0.366989	0.0866675	0.0123173	0.181312	0.0322482	0.00274688	0.741573	1.49149	2.56116
Tb427.07.5520	355.332	326.011	375.861	359.396	348.861	353.212	297.124	288.628	302.614	257.591	254.914	293.04	254.914	0.00580709	-0.251028	-0.392218	0.928035	0.020026	0.0115113	0.961937	0.0891235	0.0300896	0.474834	0.0331526	0.00671116	0.323458	1.47948	2.1732
Tb427.05.1960	272.313	281.508	325.953	256.287	254.657	298.892	274.679	272.134	308.552	274.96	293.241	313.855	254.657	-0.119504	-0.040592	0.00373876	0.349031	0.709047	0.97149	0.608785	0.795383	0.977012	0.300394	0.295872	0.217883	0.522309	0.528896	0.661776
Tb427tmp.02.4990	277.549	266.027	260.102	254.613	304.223	295.566	313.568	305.428	285.258	337.919	310.365	311.258	254.613	0.088299	0.17011	0.255729	0.353787	0.0271988	0.00748753	0.613401	0.104139	0.0230964	0.302671	0.0387514	0.0051525	0.519029	1.41171	2.28798
Tb427.08.2080	361.798	416.624	495.748	486.932	334.62	477.253	416.421	433.55	464.379	260.065	297.647	254.578	254.578	0.0276261	0.044791	-0.649492	0.902184	0.762155	0.0201243	0.947572	0.839049	0.0438098	0.467562	0.312114	0.00977001	0.330161	0.505687	2.0101
Tb427.10.7850	274.833	254.489	278.871	289.271	260.019	264.037	282.512	290.075	300.779	288.983	319.444	326.808	254.489	0.00913459	0.111886	0.210629	0.892287	0.0779863	0.0374986	0.942039	0.187544	0.0699189	0.464831	0.0697635	0.0155926	0.332705	1.15637	1.80708
Tb427.08.2360	325.005	286.062	254.387	296.303	349.617	315.928	312.669	291.551	296.368	319.529	345.654	368.962	254.387	0.152351	0.0574077	0.256909	0.279024	0.613284	0.0870057	0.560852	0.718992	0.135668	0.276786	0.267454	0.0302562	0.557855	0.57275	1.51919
Tb427.04.2320	389.771	374.598	439.734	374.112	337.258	307.746	332.236	355.544	371.446	254.087	262.787	273.85	254.087	-0.240641	-0.184948	-0.606713	0.0883226	0.100859	0.00254714	0.37697	0.218521	0.0126535	0.186364	0.0812903	0.00282186	0.729637	1.08996	2.54946
Tb427.05.1860	274.634	275.671	293.873	264.647	253.98	260.024	264.227	265.87	282.002	306.036	308.048	294.446	253.98	-0.11657	-0.0558914	0.105988	0.0350421	0.273787	0.0468035	0.300645	0.419416	0.0831662	0.148348	0.156017	0.0185469	0.828719	0.806829	1.73173
Tb427.07.2570	253.674	272.301	277.197	273.847	275.119	259.884	275.663	283.381	274.601	272.185	270.837	258.261	253.674	0.0101621	0.053724	-0.00339656	0.837893	0.256591	0.944032	0.914494	0.401827	0.956337	0.45124	0.1495	0.213273	0.345593	0.825358	0.671065
Tb427tmp.160.2380	254.198	323.201	253.629	363.72	356.599	301.003	335.27	336.062	302.809	375.74	342.815	364.377	253.629	0.297468	0.229233	0.381974	0.105553	0.135428	0.0284559	0.400337	0.26144	0.0566258	0.197882	0.0972515	0.0126281	0.703594	1.0121	1.89866
Tb427.05.1520	338.302	348.96	318.777	337.818	331.038	330.092	369.889	324.029	332.482	279.767	271.586	253.258	253.258	-0.0102042	0.0289071	-0.322324	0.809242	0.704128	0.00472862	0.899993	0.79172	0.0175864	0.444085	0.294508	0.00392194	0.352534	0.530903	2.4065
Tb427tmp.03.0725	293.285	318.573	338.567	271.856	253.021	288.905	288.45	285.904	302.158	299.278	311.313	321.113	253.021	-0.223929	-0.116798	-0.0286991	0.0526249	0.15415	0.689986	0.332149	0.285365	0.742678	0.163893	0.106151	0.165624	0.78544	0.974074	0.780876
Tb427.10.13770	337.692	354.94	408.486	354.617	369.005	288.52	273.231	252.752	285.868	271.471	286.122	304.057	252.752	-0.121558	-0.439683	-0.353795	0.415516	0.0145951	0.0266467	0.642815	0.0770537	0.054153	0.317185	0.0286628	0.0120766	0.498688	1.54268	1.91805
Tb427.10.14490	414.406	381.516	347.49	385.019	381.363	401.082	365.543	343.883	368.038	280.993	272.236	252.733	252.733	0.0300344	-0.0857045	-0.504559	0.712296	0.349871	0.00590715	0.842706	0.497014	0.0199528	0.415818	0.184901	0.00444967	0.381097	0.73306	2.35167
Tb427tmp.211.1040	429.692	427.704	403.301	312.372	268.796	314.582	310.774	295.123	321.706	286.779	302.115	252.676	252.676	-0.493054	-0.442642	-0.583067	0.00208736	0.000636762	0.00116723	0.192948	0.0270567	0.00876053	0.103531	0.0106225	0.00195368	0.984931	1.97377	2.70915
Tb427.06.2510	313.146	340.575	339.203	290.825	304.052	307.834	343.877	318.038	350.462	252.452	302.64	294.003	252.452	-0.13742	0.027991	-0.225759	0.0433363	0.651962	0.0551292	0.316425	0.750009	0.0940998	0.156288	0.278992	0.0209852	0.806076	0.554408	1.67809
Tb427.10.5130	269.467	252.46	295.913	292.945	276.887	275.536	281.662	262.529	252.414	298.527	306.114	295.69	252.414	0.0477612	-0.0379536	0.138636	0.543119	0.667207	0.102259	0.73156	0.761962	0.154729	0.361017	0.283438	0.034506	0.442472	0.547541	1.4621
Tb427.08.7440	283.239	252.395	253.951	353.171	305.904	341.216	336.578	321.53	343.22	265.041	284.109	259.217	252.395	0.341253	0.342749	0.0339159	0.0155815	0.00406032	0.643702	0.257735	0.0465454	0.700475	0.128804	0.0173142	0.156213	0.89007	1.7616	0.806283
Tb427tmp.244.2860	261.41	319.075	324.168	300.452	252.35	283.789	270.521	294.508	316.935	283.149	267.412	299.512	252.35	-0.112842	-0.0366431	-0.089777	0.408136	0.770069	0.457677	0.638777	0.844232	0.525552	0.315205	0.314041	0.117203	0.501408	0.503013	0.931061
Tb427tmp.211.1210	291.126	275.502	252.18	295.956	295.467	329.81	337.503	316.789	298.848	270.243	299.817	293.973	252.18	0.170041	0.219163	0.0775602	0.100361	0.0480026	0.356775	0.393232	0.139678	0.432373	0.194033	0.0519581	0.0964233	0.712125	1.28435	1.01582
Tb427.02.5180	288.125	270.292	292.047	301.241	306.735	307.47	284.154	336.077	251.965	313.26	286.045	296.167	251.965	0.106225	0.0364022	0.0743985	0.0360556	0.789657	0.222128	0.304212	0.859058	0.291264	0.150108	0.319583	0.0649657	0.823597	0.495417	1.18732
Tb427.02.4445	365.531	357.239	374.25	338.316	368.867	325.192	317.156	356.271	371.355	251.949	307.435	288.963	251.949	-0.0876227	-0.0703864	-0.370862	0.194444	0.360591	0.00824595	0.490001	0.507877	0.0245547	0.241852	0.188923	0.00547726	0.61645	0.723716	2.26144
Tb427tmp.01.3290	272.24	259.819	251.895	286.672	285.387	269.595	268.41	272.754	255.188	269.449	254.328	261.22	251.895	0.102458	0.0226363	0.00191703	0.0758359	0.629998	0.964605	0.363225	0.731883	0.972322	0.17943	0.272279	0.216837	0.746105	0.564985	0.663866
Tb427.01.890	280.464	295.141	298.834	278.92	253.027	292.646	303.512	283.037	302.207	251.786	256.553	282.978	251.786	-0.0846772	0.0234287	-0.144103	0.267171	0.611565	0.0687633	0.549736	0.717706	0.112191	0.271257	0.267011	0.0250196	0.56662	0.57347	1.60172
Tb427.04.5230	340.343	361.827	389.091	360.751	302.202	344.047	305.498	305.013	331.408	251.777	303.976	279.902	251.777	-0.115933	-0.212322	-0.385017	0.278333	0.0398595	0.0145442	0.559967	0.128034	0.0350374	0.276305	0.0476265	0.00781369	0.558611	1.32215	2.10714
Tb427tmp.211.1330	279.725	251.682	265.616	271.719	268.703	272.743	258.988	277.157	266.942	260.995	281.367	295.96	251.682	0.0289271	0.0109349	0.072883	0.546867	0.844375	0.348503	0.733426	0.897953	0.424202	0.361952	0.334025	0.0946012	0.441349	0.476221	1.0241
Tb427.05.1590	253.755	298.532	306.235	288.705	251.574	265.365	296.059	367.233	336.718	286.86	318.023	285.198	251.574	-0.0917117	0.220088	0.0520809	0.419876	0.147614	0.618821	0.645872	0.277226	0.676942	0.318756	0.103124	0.150965	0.496541	0.986641	0.821125
Tb427.01.3390	481.4	517.518	552.919	490.483	444.107	520.533	406.479	409	452.541	251.507	258.858	286.005	251.507	-0.0928361	-0.291399	-0.962465	0.347848	0.0206311	0.000405998	0.608568	0.0902418	0.00588856	0.300405	0.0335686	0.00132327	0.522293	1.47407	2.87835
Tb427tmp.03.0020	258.026	253.978	254.815	273.691	269.015	268.204	260.343	255.584	258.047	251.506	270.93	256.951	251.506	0.080656	0.013397	0.0234532	0.00222789	0.266169	0.517878	0.192948	0.411843	0.583165	0.100568	0.153199	0.130051	0.997538	0.814743	0.885885
Tb427.05.1350	260.065	304.445	304.426	269.047	282.42	277.259	253.002	251.472	275.633	309.291	317.598	312.474	251.472	-0.0683558	-0.155577	0.112433	0.4303	0.151394	0.192313	0.652421	0.281989	0.258239	0.321925	0.104895	0.0575899	0.492245	0.979243	1.23965
Tb427tmp.211.2860	251.151	258.75	301.936	286.429	277.568	271.621	277.708	276.695	264.706	256.535	279.108	313.157	251.151	0.0416528	0.0128646	0.0642345	0.653916	0.889365	0.617967	0.80271	0.930164	0.676114	0.396128	0.346007	0.150796	0.402165	0.460915	0.82161
Tb427.03.3030	283.801	312.139	348.142	267.042	251.073	264.421	297.856	298.52	332.799	255.635	298.708	282.529	251.073	-0.270755	-0.0229615	-0.173905	0.0490368	0.831654	0.186774	0.324694	0.888334	0.252104	0.160429	0.330457	0.0562217	0.794718	0.480885	1.2501
Tb427.10.16080	319.833	301.541	366.171	400.799	318.559	342.513	309.011	275.761	303.557	250.934	258.872	255.076	250.934	0.104691	-0.152752	-0.368609	0.470069	0.20411	0.0185893	0.681726	0.343282	0.0413656	0.336513	0.127696	0.00922523	0.472999	0.893824	2.03502
Tb427.06.4100	291.093	250.779	291.057	266.246	302.232	280.119	317.721	301.603	335.999	324.02	333.747	343.645	250.779	0.0268873	0.197796	0.26577	0.77446	0.0710629	0.0182648	0.880924	0.176618	0.0408465	0.434675	0.0656994	0.00911051	0.361835	1.18244	2.04046
Tb427.01.2750	395.486	446.389	474.788	346.968	374.409	384.287	294.426	265.772	250.569	294.106	256.16	266.115	250.569	-0.251974	-0.699527	-0.689571	0.0523334	0.0031363	0.00296331	0.331677	0.0423834	0.0136455	0.163746	0.0157915	0.00304466	0.785829	1.80158	2.51646
Tb427.08.5450	384.919	418.222	468.531	490.747	378.513	447.701	409.448	454.059	419.02	274.795	286.396	250.563	250.563	0.050486	0.0122637	-0.647611	0.729724	0.902819	0.00443353	0.852101	0.938582	0.016913	0.420493	0.349138	0.00377338	0.376241	0.457003	2.42327
Tb427.07.1030	250.417	265.161	264.341	304.707	325.246	304.998	334.686	323.276	308.085	322.303	340.194	336.797	250.417	0.261569	0.30877	0.357587	0.00340783	0.00238887	0.00055204	0.205589	0.0381565	0.00653293	0.10294	0.0141936	0.00145838	0.987416	1.84791	2.83613
Tb427.07.6230	276.173	263.555	321.077	288.745	304.67	298.343	296.446	282.487	260.532	250.41	298.202	309.548	250.41	0.0509691	-0.0362132	-0.00443661	0.598317	0.744274	0.973744	0.766924	0.824388	0.978547	0.378424	0.306694	0.21823	0.422021	0.513295	0.661085
Tb427.05.2810	268.733	251.209	250.345	288.791	290.488	290.708	298.077	276.933	270.789	310.095	335.112	356.189	250.345	0.175597	0.134918	0.378544	0.00526053	0.0692479	0.00619617	0.218048	0.173912	0.0205125	0.107828	0.0647111	0.00457448	0.967269	1.18902	2.33966
Tb427.10.8870	520.926	505.463	617.262	469.705	439.103	483.514	380.882	391.475	390.287	250.33	304.079	268.725	250.33	-0.239412	-0.499495	-0.997705	0.0883605	0.0103124	0.00204726	0.37697	0.0656175	0.0113773	0.186346	0.0244608	0.00254133	0.729679	1.61153	2.59494
Tb427.10.13320	309.018	287.419	321.738	309.979	298.768	303.773	274.167	298.538	282.071	250.286	285.191	270.738	250.286	-0.00891487	-0.103223	-0.187604	0.866584	0.161517	0.0587882	0.929241	0.294419	0.0989241	0.458516	0.109535	0.022061	0.338645	0.960447	1.65637
Tb427.05.1270	285.921	288.932	310.449	304.956	273.465	250.234	284.133	280.526	263.805	258.022	279.389	287.94	250.234	-0.0953978	-0.0957311	-0.101161	0.34466	0.129415	0.165094	0.607505	0.254405	0.227418	0.299909	0.0946347	0.0507164	0.523011	1.02395	1.29485
Tb427.10.8710	369.081	307.378	332.316	348.57	281.922	302.889	287.821	308.013	319.753	250.19	297.444	271.585	250.19	-0.112066	-0.139834	-0.300281	0.398489	0.198965	0.0486151	0.631839	0.337129	0.0855358	0.311769	0.125407	0.0190813	0.506167	0.901678	1.71939
Tb427.04.1830	459.641	491.391	388.119	300.95	302.906	268.483	261.406	303.057	250.087	309.569	255.667	269.436	250.087	-0.618357	-0.717245	-0.682038	0.00874063	0.00715663	0.00824162	0.233252	0.057631	0.0245547	0.116663	0.0214709	0.00547831	0.933066	1.66815	2.26135
Tb427.10.2470	352.607	365.686	439.474	355.125	344.51	397.325	425.655	430.909	395.599	249.953	283.316	262.384	249.953	-0.0778341	0.113078	-0.541134	0.554789	0.341756	0.0136964	0.738729	0.489199	0.0336881	0.364672	0.181975	0.00751276	0.438098	0.739989	2.1242
Tb427.10.10710	271.35	249.806	294.573	279.601	328.033	275.625	293.094	305.37	293.805	319.963	300.64	344.394	249.806	0.114747	0.12939	0.242436	0.348861	0.132294	0.0513708	0.608785	0.257459	0.0889998	0.300634	0.0957709	0.0198478	0.521962	1.01877	1.70229
Tb427.05.3550	282.921	249.799	253.866	273.51	286.217	249.919	292.85	305.086	296.618	259.75	304.176	287.262	249.799	0.0416896	0.185565	0.113874	0.633004	0.0310748	0.264898	0.790148	0.11193	0.336422	0.389927	0.0416361	0.0750253	0.409016	1.38053	1.12479
Tb427.10.8250	249.743	278.985	324.417	294.87	255.31	284.602	272.435	316.066	297.502	297.268	305.646	322.865	249.743	-0.0313941	0.0545208	0.117877	0.816808	0.6855	0.351772	0.903894	0.776733	0.427368	0.446164	0.288985	0.0953072	0.350505	0.539124	1.02087
Tb427.08.6020	249.71	260.61	271.465	275.42	270.495	271.782	301.067	304.628	286.386	302.344	270.67	277.193	249.71	0.064794	0.190402	0.121043	0.1371	0.0119181	0.118802	0.432494	0.0700563	0.174352	0.213406	0.0260698	0.0388854	0.670793	1.58386	1.41021
Tb427.04.3460	321.783	362.503	400.854	355.184	305.692	355.399	300.893	312.754	364.733	249.604	339.028	348.662	249.604	-0.0945913	-0.149416	-0.211308	0.461133	0.302454	0.274277	0.674034	0.449888	0.345891	0.332605	0.167389	0.0771517	0.478071	0.776274	1.11265
Tb427.08.1890	297.274	305.572	343.55	419.887	304.536	340.536	278.747	282.487	251.652	255.531	249.565	258.77	249.565	0.170282	-0.21939	-0.309123	0.344847	0.0612634	0.013733	0.607505	0.160114	0.0337206	0.299877	0.0595785	0.00752174	0.523057	1.22491	2.12368
Tb427.07.6380	307.849	297.518	275.493	257.692	282.814	285.404	249.304	276.346	293.187	318.428	296.838	327.485	249.304	-0.0929297	-0.105338	0.0979629	0.231784	0.264635	0.192537	0.518514	0.410246	0.258456	0.255964	0.152605	0.0576383	0.591821	0.81643	1.23929
Tb427tmp.211.3000	249.254	255.976	310.936	271.788	272.256	282.182	254.99	274.8	302.672	277.971	279.569	287.038	249.254	0.0176719	0.0285214	0.0493675	0.873929	0.831605	0.656384	0.932939	0.888334	0.71176	0.460341	0.33048	0.15873	0.33692	0.480855	0.799342
Tb427tmp.39.0010	261.248	257.734	309.968	266.388	249.134	269.053	299.36	297.01	276.978	289.554	312.922	287.94	249.134	-0.0793734	0.0752714	0.103196	0.456796	0.463833	0.334517	0.670494	0.593602	0.409335	0.330843	0.220834	0.0912858	0.480378	0.655933	1.0396
Tb427tmp.02.2510	287.92	314.18	320.538	326.693	278.694	299.123	315.021	333.345	284.193	267.946	266.175	249.103	249.103	-0.0286273	0.0154312	-0.236339	0.741931	0.859099	0.0162849	0.860023	0.908946	0.0377694	0.424362	0.338131	0.00842428	0.372263	0.470915	2.07447
Tb427.03.1080	306.181	329.301	366.739	317.769	249.005	297.621	318.962	314.435	332.983	281.769	273.122	279.887	249.005	-0.213439	-0.0525383	-0.263737	0.163797	0.553721	0.0352202	0.461306	0.670047	0.0665058	0.227623	0.249247	0.0148314	0.642784	0.603369	1.82882
Tb427.03.3500	248.893	300.092	316.65	308.623	258.074	319.456	322.669	323.066	330.45	250.922	249.097	255.139	248.893	0.0337967	0.173395	-0.196982	0.817878	0.147412	0.146442	0.903894	0.276968	0.206165	0.446143	0.10303	0.0459767	0.350526	0.987037	1.33746
Tb427tmp.01.7040	266.053	263.313	305.917	261.615	317.93	278.312	259.633	262.383	266.364	248.877	285.049	303.853	248.877	0.0384714	-0.0833735	0.00430482	0.745613	0.323775	0.970586	0.862695	0.471818	0.976492	0.425681	0.175509	0.217786	0.370916	0.7557	0.661971
Tb427.05.4090	253.171	248.821	278.279	284.467	261.467	275.291	263.423	262.643	274.975	295.626	274.928	303.238	248.821	0.0738027	0.0379004	0.163314	0.295625	0.527176	0.066963	0.572112	0.647632	0.109857	0.282444	0.240943	0.0244992	0.549067	0.618086	1.61085
Tb427.01.630	307.633	248.808	320.723	322.894	324.059	295.977	293.128	315.335	321.079	314.681	360.72	336.089	248.808	0.104306	0.0836735	0.205564	0.411662	0.502199	0.157757	0.6399	0.628058	0.219126	0.315863	0.233642	0.0488673	0.500501	0.631449	1.31098
Tb427.07.6960	302.35	306.964	336.326	274.927	282.923	297.07	287.31	267.954	279.852	248.561	293.794	284.986	248.561	-0.1455	-0.179313	-0.192808	0.0721413	0.0376702	0.0868478	0.357301	0.124066	0.135502	0.176402	0.046155	0.0302183	0.753496	1.33578	1.51973
Tb427.10.6850	248.532	289.709	301.745	280.445	259.913	253.878	291.928	339.249	317.336	328.881	336.226	364.955	248.532	-0.0807979	0.175301	0.294292	0.444725	0.162062	0.0314591	0.660991	0.294928	0.0609823	0.326217	0.109709	0.0135997	0.486493	0.959759	1.86647
Tb427.06.1270	279.854	339.098	324.379	306.152	297.809	275.452	268.857	287.065	248.447	314.464	321.875	372.748	248.447	-0.101225	-0.229909	0.0972146	0.347392	0.0922098	0.439298	0.608568	0.20741	0.508569	0.300463	0.077167	0.113421	0.522208	1.11257	0.945308
Tb427.03.2740	359.116	324.813	350.976	329.836	344.274	327.555	345.223	318.373	293.669	270.128	262.856	248.324	248.324	-0.0470995	-0.112509	-0.405535	0.393441	0.226612	0.00225816	0.628286	0.368595	0.0119004	0.310054	0.137112	0.00265391	0.508562	0.862926	2.57611
Tb427.04.1890	286.133	299.93	344.519	291.035	320.952	298.884	273.354	284.998	316.566	248.297	291.267	283.248	248.297	-0.0308859	-0.0889851	-0.177573	0.756252	0.443448	0.177979	0.868597	0.575608	0.242555	0.428648	0.214117	0.0540922	0.367899	0.669348	1.26687
Tb427.10.2170	248.285	323.62	349.255	292.623	334.122	350.255	344.397	291.315	399.435	311.906	374.059	442.194	248.285	0.0849079	0.168311	0.292446	0.621341	0.431738	0.2264	0.781668	0.564991	0.295656	0.3857	0.210168	0.0659342	0.413751	0.677433	1.18089
Tb427.10.10010	317.53	334.147	471.512	272.54	302.681	296.251	278.504	248.265	285.408	250.83	252.668	251.275	248.265	-0.366074	-0.467734	-0.573484	0.166288	0.107367	0.0655919	0.463512	0.226793	0.108034	0.228712	0.0843637	0.0240926	0.640712	1.07384	1.61812
Tb427.02.380	255.264	293.425	288.382	278.261	259.81	289.85	302.394	324.324	299.879	248.274	276.14	248.264	248.264	-0.0158567	0.146592	-0.115483	0.847042	0.104616	0.229537	0.918569	0.222943	0.298628	0.453251	0.0829316	0.066597	0.343662	1.08128	1.17655
Tb427tmp.01.7400	294.697	329.845	303.626	298.293	339.426	338.634	297.488	270.156	313.365	264.047	248.053	273.938	248.053	0.073016	-0.0752268	-0.239785	0.403162	0.393307	0.0216988	0.63551	0.529207	0.0462094	0.313654	0.196857	0.0103051	0.503549	0.705849	1.98695
Tb427.03.2650	354.198	305.837	323.358	373.51	279.496	319.91	258.618	288.213	324.36	276.998	248.024	274.229	248.024	-0.0154527	-0.174778	-0.299119	0.914855	0.18953	0.02205	0.955335	0.327377	0.0467179	0.471392	0.121786	0.0104185	0.326617	0.914401	1.98219
Tb427.04.360	521.182	472.994	578.746	473.885	399.832	473.422	423.665	410.662	424.316	247.922	305.991	294.332	247.922	-0.223549	-0.321578	-0.890893	0.127583	0.0274941	0.00239657	0.42262	0.104424	0.01228	0.2087	0.0388441	0.00274017	0.680477	1.41067	2.56222
Tb427.10.15250	402.55	416.508	429.561	404.274	370.505	390.042	408.293	381.817	379.975	261.138	268.025	247.921	247.921	-0.100225	-0.0937205	-0.684192	0.0894276	0.0949907	8.76107e-05	0.377912	0.210798	0.00390186	0.186637	0.0784135	0.000873539	0.729001	1.10561	3.05872
Tb427.05.4050	430.019	305.98	281.057	305.508	330.33	310.219	283.005	266.19	247.682	304.015	265.678	274.229	247.682	-0.104401	-0.351971	-0.269218	0.638901	0.194793	0.291258	0.792857	0.332739	0.364171	0.39122	0.12378	0.0812138	0.407579	0.90735	1.09037
Tb427.10.11590	273.792	317.17	316.294	347.13	303.977	315.957	276.582	300.266	292.033	258.265	247.629	252.623	247.629	0.0921028	-0.0623496	-0.258329	0.358748	0.466471	0.0276265	0.613927	0.596294	0.0554841	0.30458	0.221812	0.0123755	0.516298	0.654014	1.90744
Tb427.10.4120	690.812	973.083	838.077	1039.35	544.021	701.622	444.513	382.424	393.969	285.64	247.49	288.716	247.49	-0.130874	-1.03511	-1.60612	0.687815	0.00697683	0.00246793	0.826826	0.0573463	0.0124686	0.408049	0.021332	0.00278062	0.389288	1.67097	2.55586
Tb427.10.2730	357.62	408.235	414.31	397.105	348.178	372.836	340.922	365.318	326.783	265.221	306.01	247.27	247.27	-0.0779147	-0.192116	-0.527933	0.416709	0.0817468	0.00850774	0.643536	0.193214	0.0249784	0.317612	0.071878	0.00557331	0.498103	1.1434	2.25389
Tb427.10.3330	255.554	246.894	284.521	281.564	307.987	289.108	329.961	288.137	337.32	311.583	324.042	364.489	246.894	0.158996	0.279823	0.345784	0.0915894	0.0422639	0.0222878	0.379237	0.131764	0.0470471	0.187353	0.0490142	0.0104935	0.727339	1.30968	1.97908
Tb427_08_v4.snoRNA.0023	355.265	401.575	326.274	308.111	373.784	363.467	305.313	357.363	246.868	426.131	320.879	340.969	246.868	-0.0511811	-0.251968	0.00646615	0.695897	0.209447	0.968829	0.8325	0.348861	0.975516	0.410781	0.129831	0.21755	0.386389	0.886622	0.662442
Tb427tmp.01.3580	297.457	297.588	333.911	340.644	339.279	293.42	311.822	322.135	318.963	246.792	270.372	254.022	246.792	0.0673394	0.036745	-0.268529	0.494317	0.557764	0.0197987	0.697597	0.673541	0.0432968	0.344241	0.250547	0.00965745	0.463137	0.60111	2.01514
Tb427.07.1540	272.616	268.633	328.743	289.021	263.247	302.784	278.91	265.964	281.301	246.712	257.465	270.71	246.712	-0.024989	-0.0745518	-0.167013	0.836414	0.505363	0.198845	0.914473	0.63041	0.265637	0.45123	0.234503	0.0592397	0.345602	0.629852	1.22739
Tb427.07.2290	414.951	429.606	448.101	426.464	341.46	336.976	315.642	331.123	335.058	245.828	251.725	254.567	245.828	-0.226424	-0.396806	-0.781306	0.110699	0.000778616	5.42547e-05	0.405432	0.0270567	0.00338018	0.200151	0.0104601	0.000756526	0.698643	1.98046	3.12118
Tb427tmp.01.7450	258.115	245.511	261.163	247.95	268.218	256.68	318.26	311.745	324.201	302.79	348.409	355.898	245.511	0.0151252	0.31924	0.397071	0.740784	0.000458416	0.00947638	0.859183	0.025871	0.0266163	0.423948	0.00994155	0.0059373	0.372688	2.00255	2.22641
Tb427tmp.211.4520	248.616	265.048	280.247	245.4	255.183	257.56	267.074	272.517	274.923	245.88	274.016	291.005	245.4	-0.0665081	0.0369624	0.0305487	0.293263	0.506525	0.741507	0.571304	0.631473	0.788337	0.281931	0.234898	0.175807	0.549858	0.62912	0.754964
Tb427.10.9570	595.821	620.591	591.924	588.544	460.77	539.705	497.348	504.46	495.877	249.761	260.563	245.21	245.21	-0.186526	-0.271928	-1.25909	0.12887	0.000379632	4.03845e-06	0.424367	0.025871	0.0024597	0.20944	0.0101107	0.000624126	0.67894	1.99522	3.20473
Tb427.10.9430	301.197	347.988	413.553	367.997	325.515	327.549	265.714	289.213	295.813	285.313	264.942	245.21	245.21	-0.0577181	-0.320996	-0.417918	0.714742	0.105045	0.0615637	0.844007	0.223624	0.10266	0.416459	0.0831848	0.0228941	0.380427	1.07996	1.64028
Tb427.10.14260	394.817	410.719	485.395	292.419	245.191	268.346	255.812	270.585	311.353	255.151	274.029	250.811	245.191	-0.679639	-0.623821	-0.726882	0.00650511	0.00966372	0.0041033	0.22477	0.0642389	0.0162182	0.111685	0.0239123	0.00361681	0.952003	1.62138	2.44167
Tb427.07.900	285.855	288.595	288.492	313.359	321.146	311.084	271.719	269.69	295.007	268.62	245.188	261.713	245.188	0.13195	-0.0450412	-0.154095	0.000971556	0.340112	0.0141751	0.168869	0.487701	0.0344376	0.08871	0.181417	0.00767992	1.05203	0.741321	2.11464
Tb427tmp.160.4270	400.441	351.701	402.91	313.511	313.102	327.677	286.53	280.073	245.18	294.283	296.689	316.886	245.18	-0.275458	-0.508791	-0.347419	0.0181864	0.00555511	0.0104959	0.264963	0.0526687	0.0283757	0.131885	0.0196117	0.00632805	0.879804	1.70748	2.19873
Tb427.03.4910	420.447	433.25	508.192	410.158	338.141	443.329	379.128	439.736	409.083	245.174	261.099	262.576	245.174	-0.192674	-0.149362	-0.824836	0.242175	0.241237	0.00210224	0.528092	0.384564	0.0115091	0.260633	0.143052	0.00256663	0.583971	0.844505	2.59064
Tb427.03.3370	245.097	257.839	273.01	284.742	260.45	289.869	331.142	348.594	300.95	288.847	310.472	285.31	245.097	0.105926	0.337837	0.189118	0.179916	0.0132355	0.0324196	0.474766	0.0729072	0.0624511	0.234375	0.0271335	0.0139272	0.630088	1.56649	1.85614
Tb427tmp.160.3020	468.217	501.503	556.604	528.74	425.132	481.443	395.953	411.847	417.964	245.08	276.468	247.597	245.08	-0.0886942	-0.31638	-0.988734	0.485415	0.0196524	0.000801427	0.691774	0.0882615	0.00772268	0.341535	0.0328384	0.00172223	0.466565	1.48362	2.76391
Tb427tmp.02.2210	320.753	318.767	245.016	285.439	323.211	305.03	347.911	341.527	403.947	293.401	345.132	311.085	245.016	0.0467664	0.305808	0.102424	0.739061	0.0941181	0.498521	0.857796	0.2097	0.565117	0.423263	0.0780114	0.126027	0.373389	1.10784	0.899538
Tb427tmp.03.0310	273.159	244.958	264.63	285.043	255.578	276.658	267.6	276.067	264.471	277.241	269.418	286.431	244.958	0.0622833	0.046056	0.0899263	0.395524	0.402144	0.158351	0.629861	0.53685	0.219715	0.310842	0.1997	0.0490021	0.50746	0.699622	1.30979
Tb427.07.3350	248.928	264.748	273.761	301.609	302.084	277.38	285.351	294.718	293.805	253.351	250.208	244.814	244.814	0.162097	0.150262	-0.0734062	0.0459866	0.0213521	0.164971	0.321164	0.0922582	0.227324	0.158586	0.0343186	0.0506955	0.799736	1.46447	1.29503
Tb427.03.880	262.107	271.527	263.76	285.729	279.728	281.326	264.507	291.135	244.527	285.444	278.076	286.093	244.527	0.0867001	0.00501217	0.091514	0.00850616	0.949806	0.010926	0.233252	0.966864	0.0291132	0.116634	0.359659	0.00649452	0.933177	0.444109	2.18745
Tb427tmp.02.1260	346.32	384.892	427.128	363.901	391.875	414.217	334.226	323.84	354.671	244.513	260.561	249.829	244.513	0.0144406	-0.193798	-0.617694	0.894516	0.12453	0.00483862	0.942823	0.248028	0.0178202	0.465329	0.0922625	0.00397407	0.33224	1.03497	2.40076
Tb427tmp.01.1770	281.417	305.361	299.776	308.103	311.386	279.721	286.457	284.46	272.547	244.37	265.254	260.44	244.37	0.0204502	-0.0718813	-0.203229	0.750494	0.16385	0.0155471	0.865352	0.296798	0.0366466	0.427011	0.110427	0.00817256	0.369561	0.956926	2.08764
Tb427tmp.02.4950	376.618	394.008	478.316	411.532	391.796	428.239	294.377	323.337	320.456	244.304	281.155	304.878	244.304	-0.0202114	-0.412786	-0.588939	0.869692	0.0340132	0.017921	0.930785	0.117485	0.0402461	0.459375	0.043721	0.00897526	0.337833	1.35931	2.04695
Tb427tmp.47.0004	357.507	360.92	289.124	351.376	324.845	350.894	313.806	292.566	308.284	288.261	256.441	244.278	244.278	0.0277434	-0.139552	-0.352793	0.806887	0.270453	0.0531184	0.898396	0.416341	0.0913426	0.443519	0.154873	0.0203703	0.353088	0.810025	1.691
Tb427.10.6480	266.443	249.315	263.811	275.41	262.4	254.479	276.779	277.087	244.503	247.85	277.83	244.225	244.225	0.0233502	0.034379	-0.0179963	0.628258	0.6305	0.800122	0.786603	0.732338	0.838757	0.388194	0.272419	0.187073	0.410951	0.564763	0.727988
Tb427.08.6440	375.45	381.091	439.147	471.251	356.239	422.394	311.768	371.814	318.559	244.048	259.347	259.109	244.048	0.0639533	-0.254755	-0.649024	0.667696	0.0813417	0.00233419	0.81237	0.192605	0.0121168	0.400849	0.0716463	0.00270217	0.397019	1.14481	2.56829
Tb427.08.2050	267.863	262.093	243.97	275.769	283.76	274.046	283.588	288.977	258.961	303.068	288.463	299.132	243.97	0.107117	0.103565	0.202685	0.0632549	0.176486	0.00985767	0.343119	0.311558	0.0272891	0.169305	0.115906	0.00608573	0.771329	0.935892	2.21569
Tb427.10.1570	300.101	343.485	302.221	354.913	304.894	302.804	269.514	271.805	290.255	278.078	243.924	247.036	243.924	0.0254069	-0.1857	-0.29849	0.812613	0.0708147	0.0298562	0.901941	0.176109	0.0586732	0.445084	0.0655099	0.0130867	0.351558	1.18369	1.88317
Tb427tmp.01.5200	283.266	243.846	283.583	298.677	270.219	272.057	269.468	256.985	250.705	261.433	269.461	285.655	243.846	0.0528656	-0.060952	0.0103793	0.564563	0.478021	0.902742	0.744519	0.606593	0.922547	0.36737	0.225643	0.205749	0.434896	0.646577	0.686662
Tb427.08.6850	267.13	243.74	249.125	284.867	254.671	254.756	282.823	303.649	249.539	286.618	281.522	273.655	243.74	0.0636853	0.137535	0.147481	0.404875	0.216254	0.0272214	0.63618	0.357662	0.0549449	0.314014	0.133045	0.0122532	0.503051	0.876002	1.91175
Tb427.10.12000	344.015	293.529	348.18	259.607	243.635	257.683	285.086	334.747	281.007	298.76	321.192	284.101	243.635	-0.37343	-0.129914	-0.124779	0.0148388	0.314747	0.257047	0.257735	0.462165	0.327703	0.128481	0.171935	0.073081	0.891161	0.764635	1.1362
Tb427.08.4930	243.584	246.087	259.878	292.504	276.09	262.215	285.535	299.566	285.063	248.682	291.098	268.493	243.584	0.148496	0.215263	0.108819	0.0553359	0.00443634	0.213908	0.336597	0.0482149	0.282314	0.166277	0.0179352	0.0629589	0.779167	1.74629	1.20094
Tb427.05.2040	243.471	246.642	257.21	272.14	268.008	263.955	283.746	277.304	265.562	344.56	309.313	349.537	243.471	0.105647	0.145478	0.425107	0.0166668	0.0173276	0.00304922	0.257735	0.0834595	0.0138084	0.128029	0.0310744	0.0030817	0.892693	1.5076	2.51121
Tb427tmp.46.0010	293.679	352.136	295.947	291.662	296.378	271.205	271.168	287.623	243.397	288.894	290.542	311.524	243.397	-0.132292	-0.23142	-0.0800011	0.253127	0.113896	0.454374	0.536532	0.234751	0.522624	0.264897	0.087324	0.11655	0.576922	1.05887	0.933487
Tb427.10.10380	276.696	268.535	256.041	266.248	293.699	245.688	258.902	260.257	269.68	243.26	272.06	288.229	243.26	0.00783412	-0.0225615	0.0040943	0.928136	0.580272	0.960646	0.961937	0.692879	0.969036	0.474825	0.257759	0.216104	0.323466	0.588785	0.665336
Tb427tmp.01.5000	243.123	259.801	249.284	260.074	282.406	275.422	290.725	272.017	278.692	273.418	292.003	308.995	243.123	0.120797	0.161718	0.217189	0.0557419	0.0153513	0.0231028	0.336666	0.0789298	0.0483814	0.166501	0.0293691	0.0107895	0.778583	1.53211	1.967
Tb427.10.1230	348.648	371.901	349.229	360.738	391.435	342.649	277.821	273.428	286.173	253.103	243.12	273.109	243.12	0.0333861	-0.353285	-0.475631	0.632824	0.000811797	0.00101511	0.790148	0.0270567	0.00832508	0.389936	0.0103997	0.00185657	0.409007	1.98298	2.73129
Tb427tmp.55.0008	355.063	333.658	419.856	328.601	279.628	284.528	307.554	283.144	265.94	243.021	283.009	268.872	243.021	-0.312368	-0.371951	-0.479862	0.0760216	0.0424876	0.0212572	0.36325	0.132158	0.0455722	0.179447	0.0491609	0.0101631	0.746065	1.30838	1.99298
Tb427tmp.46.0004	242.99	253.837	262.394	256.5	294.798	275.036	291.572	292.913	310.035	323.042	338.34	352.786	242.99	0.122206	0.236594	0.417707	0.145575	0.00527199	0.00115973	0.441604	0.0516268	0.00876053	0.218065	0.0192155	0.00195702	0.661415	1.71635	2.7084
Tb427tmp.55.0017	331.877	332.603	328.143	320.552	294.248	319.132	283.8	281.755	308.387	274.887	242.912	255.757	242.912	-0.0879291	-0.183707	-0.35974	0.0865746	0.0103071	0.00147543	0.374942	0.0656175	0.00973781	0.185008	0.0244675	0.00217163	0.73281	1.61141	2.66321
Tb427.07.6460	262.959	258.924	242.872	258.926	328.386	282.303	317.324	330.904	284.873	265.412	283.565	275.525	242.872	0.18538	0.287036	0.108528	0.17626	0.0199728	0.0692309	0.471921	0.0890535	0.11275	0.23286	0.0331368	0.0251453	0.632905	1.47969	1.59954
Tb427.01.5180	337.872	322.905	346.27	309.44	295.78	322.977	417.95	400.19	439.073	242.826	332.497	347.356	242.826	-0.117628	0.320098	-0.126231	0.0649907	0.00316944	0.446646	0.346986	0.0424832	0.515232	0.171214	0.0158271	0.114902	0.766461	1.8006	0.939674
Tb427tmp.160.3540	258.614	296.607	258.93	249.792	242.897	272.241	267.318	283.204	257.55	242.784	249.626	245.553	242.784	-0.0899672	-0.0108115	-0.14175	0.347087	0.896762	0.117567	0.608568	0.934759	0.172951	0.300394	0.347726	0.0385697	0.522309	0.458763	1.41375
Tb427.03.2290	336.832	331.539	399.97	283.871	242.764	300.244	302.082	313.833	331.848	303.409	314.716	313.236	242.764	-0.369625	-0.172773	-0.197958	0.0445511	0.1641	0.109608	0.317017	0.296914	0.163969	0.156867	0.110448	0.0365666	0.804469	0.956844	1.43692
Tb427.10.4640	296.813	337.158	351.618	355.25	301.09	331.599	268.827	280.176	292.915	242.74	245.395	250.114	242.74	0.00343508	-0.227305	-0.416877	0.974115	0.054746	0.00757149	0.986719	0.149675	0.0232943	0.486878	0.055684	0.00519486	0.31258	1.25427	2.28443
Tb427tmp.211.3880	269.542	307.726	301.473	316.33	277.626	320.438	292.362	319.217	293.869	262.562	254.442	242.721	242.721	0.0573783	0.0431946	-0.209959	0.546237	0.577126	0.0393016	0.733421	0.689981	0.0724478	0.361893	0.256662	0.0161576	0.44142	0.590638	1.79162
Tb427.07.5870	423.259	474.493	363.352	326.911	347.2	290.692	253.233	242.615	283.845	285.894	255.338	252.973	242.615	-0.386381	-0.693709	-0.667103	0.0522017	0.00956704	0.0100181	0.331677	0.0642313	0.0275953	0.16423	0.0239266	0.00615403	0.784549	1.62112	2.21084
Tb427.02.5240	246.689	249.852	255.383	257.303	306.22	281.796	265.004	260.331	242.59	279.504	268.344	289.284	242.59	0.168907	0.0303793	0.15487	0.0958368	0.504626	0.0123593	0.384414	0.629876	0.031518	0.189949	0.23434	0.00702883	0.721364	0.630153	2.15312
Tb427.08.2460	526.513	582.824	640.505	560.137	498.771	553.517	446.431	430.669	425.207	242.561	248.847	242.476	242.476	-0.117992	-0.426154	-1.2536	0.296924	0.0112398	0.000506899	0.573092	0.0682028	0.00630899	0.282812	0.0253721	0.0014094	0.548503	1.59564	2.85097
Tb427.10.14130	422.925	398.939	412.059	406.045	356.283	431.32	350.233	397.882	281.874	248.682	274.473	242.325	242.325	-0.047876	-0.260624	-0.688818	0.592411	0.119119	0.000203219	0.763439	0.241134	0.00495591	0.376705	0.0896981	0.00110522	0.423999	1.04722	2.95655
Tb427tmp.211.4370	317.882	355.971	363.328	301.368	286.912	299.283	273.396	264.832	257.868	261.566	268.372	242.235	242.235	-0.224746	-0.381654	-0.425671	0.027981	0.00555596	0.00539054	0.28549	0.0526687	0.0189386	0.14087	0.0195919	0.0042235	0.851182	1.70792	2.37433
Tb427.10.5300	374.344	416.448	403.958	345.977	333.66	317.192	258.668	296.668	242.166	298.614	263.594	285.022	242.166	-0.26129	-0.583147	-0.495883	0.0117425	0.00290613	0.00198543	0.241432	0.0409375	0.0112317	0.11913	0.0152919	0.00250482	0.923978	1.81554	2.60122
Tb427.08.3740	322.173	266.198	277.547	275.058	242.142	272.348	275.7	269.932	276.092	311.611	314.764	349.387	242.142	-0.133203	-0.0755751	0.172299	0.273627	0.440008	0.155208	0.554245	0.572874	0.216055	0.273594	0.2131	0.0481824	0.562894	0.671416	1.31711
Tb427.10.790	333.777	342.337	328.957	315.36	271.68	295.043	254.07	301.908	296.781	249.525	248.126	241.778	241.778	-0.188309	-0.237086	-0.442813	0.0361217	0.0316167	4.2237e-05	0.304455	0.112737	0.00298396	0.150227	0.0419366	0.000693192	0.823251	1.37741	3.15915
Tb427.04.3320	331.032	346.038	302.026	364.428	357.827	364.232	309.424	314.721	363.566	257.94	273.171	241.685	241.685	0.150148	0.0126375	-0.341363	0.0522853	0.900374	0.0121241	0.331677	0.937114	0.031134	0.163851	0.348592	0.00694615	0.785551	0.457682	2.15826
Tb427.06.3340	431.097	386.551	399.002	357.192	291.01	313.746	277.23	254.779	281.044	246.151	241.498	261.37	241.498	-0.338881	-0.581492	-0.69984	0.0225497	0.000992851	0.000431716	0.275228	0.0283344	0.00598359	0.136849	0.01054	0.0013344	0.863759	1.97716	2.87471
Tb427.06.4970	334.421	366.59	393.834	334.49	279.863	320.324	309.179	314.482	298.645	241.484	282.025	253.624	241.484	-0.228187	-0.24741	-0.494493	0.0875803	0.031888	0.00721207	0.376417	0.113259	0.0226294	0.185774	0.0421308	0.00504722	0.731016	1.3754	2.29695
Tb427tmp.02.4460	301.252	281.728	278.353	281.62	316.563	309.478	259.072	255.811	247.796	272.125	241.466	281.628	241.466	0.0755841	-0.175495	-0.115217	0.295162	0.0140206	0.192178	0.572112	0.0753363	0.2581	0.282338	0.028024	0.0575587	0.549231	1.55247	1.23989
Tb427tmp.02.2530	285.029	272.819	273.972	362.872	297.907	328.444	302.162	314.565	295.932	241.446	242.248	258.759	241.446	0.250024	0.133803	-0.163973	0.0520242	0.0159868	0.0121958	0.331677	0.0804186	0.0312543	0.163928	0.029925	0.00697002	0.785347	1.52397	2.15677
Tb427.04.1720	265.851	257.083	251.361	266.065	254.903	284.319	253.033	261.099	241.42	303.927	251.652	284.257	241.42	0.0566188	-0.0353536	0.117225	0.340365	0.428406	0.239306	0.604846	0.561711	0.309193	0.298563	0.208948	0.0689567	0.524963	0.679962	1.16142
Tb427.08.2740	330.533	286.06	334.752	299.463	316.43	301.579	342.225	342.485	348.841	266.76	275.707	241.386	241.386	-0.052306	0.119567	-0.279385	0.530522	0.156366	0.0402671	0.72261	0.287965	0.0737581	0.356597	0.107119	0.0164488	0.447822	0.970135	1.78387
Tb427.06.440	489.017	502.819	521.001	556.593	463.357	561.082	442.997	430.723	461.775	259.987	241.225	244.362	241.225	0.0636098	-0.179882	-1.02083	0.530833	0.0102595	1.97671e-05	0.722871	0.0656175	0.00269481	0.356687	0.0244692	0.000600969	0.447713	1.61138	3.22115
Tb427.01.3050	241.045	263.794	271.216	261.544	277.94	260.002	279.995	275.173	271.11	284.932	271.638	286.373	241.045	0.0429137	0.0904678	0.119275	0.507339	0.150611	0.0945064	0.706832	0.280788	0.145217	0.348775	0.104449	0.0323849	0.457454	0.981096	1.48966
Tb427.03.900	240.907	243.974	250.045	258.677	261.197	259.379	281.345	308.204	272.217	278.454	300.644	295.583	240.907	0.0844945	0.229697	0.251158	0.0060881	0.0191213	0.00298723	0.221669	0.0873132	0.0136867	0.111685	0.0325055	0.003054	0.952005	1.48804	2.51513
Tb427.05.4410	240.863	244.89	276.754	271.29	315.339	249.676	304.347	300.546	294.943	316.886	337.507	379.162	240.863	0.133279	0.238912	0.438792	0.333954	0.017241	0.013776	0.601551	0.0832671	0.0337844	0.296829	0.0309741	0.00753637	0.527494	1.509	2.12284
Tb427tmp.211.4460	449.377	572.638	654.566	470.05	491.351	532.332	307.242	325.709	446.804	240.858	242.014	318.884	240.858	-0.166601	-0.634817	-1.06429	0.38379	0.0546887	0.0109262	0.621836	0.149675	0.0291132	0.306843	0.055719	0.00649254	0.513084	1.254	2.18759
Tb427.07.3870	282.849	315.772	352.541	327.076	240.849	320.276	305.273	346.504	334.131	273.247	341.228	306.584	240.849	-0.0988049	0.0517626	-0.046398	0.572881	0.648555	0.739173	0.749782	0.747671	0.786258	0.369966	0.278122	0.175343	0.431838	0.555764	0.756111
Tb427tmp.57.0004	298.072	317.641	337.203	276.767	311.018	289.832	278.854	283.549	240.628	288.092	261.747	266.394	240.628	-0.118758	-0.246893	-0.223369	0.171199	0.0474915	0.0306383	0.468589	0.138881	0.0597813	0.231269	0.0516628	0.0133318	0.635882	1.28682	1.87511
Tb427.03.3880	287.273	266.375	274.109	277.034	336.583	247.451	286.922	293.746	240.394	268.917	284.068	307.613	240.394	0.0569206	-0.0117151	0.0561317	0.701048	0.906484	0.440772	0.835785	0.940954	0.509799	0.412428	0.350021	0.11369	0.384652	0.455907	0.944277
Tb427.05.2780	269.013	305.256	330.818	319.096	250.028	310.653	282.084	291.142	282.193	255.796	256.951	240.353	240.353	-0.040918	-0.0814243	-0.265212	0.779635	0.413981	0.0536752	0.883601	0.548257	0.0921286	0.435996	0.203943	0.0205456	0.360517	0.69049	1.68728
Tb427.04.2080	403.672	405.894	442.175	385.48	312.871	396.823	369.76	376.546	347.472	240.324	260.535	240.305	240.305	-0.192777	-0.194617	-0.756071	0.147456	0.0260441	0.000276534	0.443839	0.102054	0.00532958	0.219004	0.0379796	0.00119544	0.659548	1.42045	2.92247
Tb427tmp.160.5270	267.191	270.07	293.486	310.869	281.048	283.184	281.263	306.84	302.136	240.227	272.074	276.12	240.227	0.0750426	0.0997846	-0.0754409	0.309426	0.158329	0.372944	0.582761	0.290388	0.442362	0.28776	0.108024	0.0999195	0.54097	0.966478	1.00035
Tb427.08.5250	253.115	277.163	259.097	278.466	315.96	294.164	277.117	285.673	243.196	262.406	240.185	267.012	240.185	0.170808	0.0300454	-0.0365962	0.0644388	0.728131	0.581115	0.345257	0.810779	0.642883	0.170431	0.301597	0.143369	0.768452	0.520573	0.843544
Tb427.08.570	363.653	400.335	449.274	324.45	298.288	352.109	316.047	338.644	325.043	240.102	290.233	284.801	240.102	-0.315643	-0.308429	-0.573777	0.0532364	0.0386243	0.0107718	0.334195	0.125648	0.0288768	0.164902	0.0467393	0.00643996	0.782773	1.33032	2.19112
Tb427.08.6060	315.094	330.885	284.446	321.14	288.666	266.916	354.239	342.472	313.675	301.687	253.683	239.967	239.967	-0.0857689	0.118945	-0.226325	0.438675	0.216794	0.123658	0.657892	0.358339	0.179654	0.324624	0.133297	0.0400646	0.488619	0.875181	1.39724
Tb427.08.6910	292.53	294.621	318.003	285.992	270.07	261.873	243.094	272.398	239.947	246.756	271.256	252.402	239.947	-0.146177	-0.260849	-0.232528	0.0546524	0.0192771	0.015172	0.335834	0.0876056	0.0360693	0.165711	0.032588	0.00804381	0.780649	1.48694	2.09454
Tb427.07.4700	337.008	328.682	318.751	324.65	349.802	343.769	318.348	319.869	334.731	239.771	256.293	264.892	239.771	0.0486751	-0.01694	-0.37149	0.28981	0.633215	0.00119523	0.568641	0.734551	0.00885088	0.280626	0.273242	0.00197383	0.551873	0.563453	2.70469
Tb427.01.990	379.181	369.792	390.115	349.587	326.249	359.22	351.958	375.52	399.654	239.722	239.664	283.443	239.664	-0.138171	-0.0152234	-0.578449	0.0384765	0.803206	0.00133798	0.311098	0.868889	0.00935199	0.153506	0.323214	0.00208692	0.813876	0.49051	2.68049
Tb427tmp.01.4840	250.371	241.981	310.52	266.798	248.004	280.79	285.638	298.931	302.327	239.552	285.252	274.72	239.552	-0.0131402	0.143594	-0.00602848	0.922999	0.275222	0.967354	0.959242	0.421036	0.974385	0.473342	0.156628	0.217297	0.324825	0.805129	0.662946
Tb427tmp.211.4770	316.599	294.226	377.884	270.361	255.196	265.943	299.529	292.001	317.487	239.485	269.271	259.736	239.485	-0.320955	-0.121238	-0.363517	0.0608616	0.366724	0.050345	0.34016	0.511443	0.087708	0.167934	0.191277	0.0195656	0.77486	0.718337	1.70851
Tb427.07.6910	354.274	358.389	365.688	345.779	400.968	370.944	365.199	320.541	328.713	245.671	269.952	239.484	239.484	0.051696	-0.0881242	-0.514073	0.46613	0.206149	0.000401197	0.67861	0.345572	0.00588856	0.335006	0.128548	0.00133102	0.474947	0.890936	2.87582
Tb427.06.750	324.575	363.574	365.661	322.722	307.086	335.756	296.701	322.789	311.709	239.365	249.506	259.457	239.365	-0.126172	-0.178455	-0.493875	0.134691	0.0562512	0.00220275	0.429554	0.15233	0.0118218	0.211955	0.0566644	0.00263726	0.673756	1.24669	2.57885
Tb427.08.7970	403.75	350.528	335.198	408.347	424.914	407.146	385.287	362.668	400.537	239.257	248.063	269.907	239.257	0.187179	0.076106	-0.524838	0.0798421	0.449734	0.00814564	0.367857	0.580811	0.0243666	0.181738	0.216053	0.00543399	0.740555	0.66544	2.26488
Tb427.05.4460	277.454	277.596	239.092	261.856	245.472	260.188	296.375	307.403	290.273	269.543	282.365	271.156	239.092	-0.0492004	0.17096	0.0516075	0.555923	0.0726985	0.512566	0.739144	0.179433	0.578201	0.364939	0.0667644	0.128944	0.437779	1.17546	0.889597
Tb427.10.9730	319.786	325.25	413.551	394.434	294.403	304.212	322.453	342.96	347.052	239.065	276.848	270.616	239.065	-0.0922028	-0.0642679	-0.428565	0.64565	0.649269	0.0495474	0.79731	0.748043	0.0866623	0.393494	0.278271	0.0193286	0.405062	0.555532	1.7138
Tb427tmp.01.3960	240.71	255.432	286.568	248.211	247.117	243.702	280.579	281.526	277.449	239.01	249.203	246.992	239.01	-0.0828443	0.101145	-0.0903323	0.344212	0.235232	0.317221	0.607279	0.377149	0.392211	0.299714	0.140314	0.087467	0.523293	0.852899	1.05816
Tb427.08.5890	294.142	238.969	301.852	298.498	289.013	273.745	261.622	286.882	274.068	287	316.537	285.685	238.969	0.0447285	-0.0215701	0.0908312	0.69884	0.854359	0.461266	0.834274	0.905738	0.529088	0.411732	0.336921	0.117992	0.385385	0.472472	0.928148
Tb427.07.4880	273.786	294.647	338.31	239.181	258.047	255.084	238.916	280.526	254.771	263.604	278.928	253.407	238.916	-0.269363	-0.227965	-0.188035	0.0608232	0.121653	0.144543	0.34016	0.244291	0.203732	0.167944	0.0908846	0.0454341	0.774836	1.04151	1.34262
Tb427tmp.01.5280	637.807	554.673	458.15	337.673	301.653	338.875	335.132	346.025	300.974	280.965	263.131	238.811	238.811	-0.754815	-0.749029	-1.0761	0.0136613	0.0142249	0.00560307	0.256648	0.075984	0.01931	0.126754	0.0282649	0.00430633	0.897039	1.54875	2.36589
Tb427.10.13110	518.982	442.611	490.056	465.619	444.821	501.74	360.461	365.572	352.57	309.601	272.424	238.74	238.74	-0.039769	-0.428529	-0.822651	0.66055	0.00530401	0.00224625	0.807019	0.0516268	0.011889	0.398225	0.0192398	0.00265337	0.399872	1.7158	2.5762
Tb427.05.2570	380.75	429.791	493.375	361.531	293.721	344.455	333.274	309.844	333.732	251.223	261.752	238.74	238.74	-0.383274	-0.416641	-0.794594	0.0576977	0.0313679	0.00521783	0.337864	0.11252	0.0185732	0.167124	0.0418626	0.00414421	0.77696	1.37817	2.38256
Tb427tmp.02.3330	238.611	255.997	280.505	258.891	247.496	246.359	255.15	274.623	270.767	241.688	268.145	253.585	238.611	-0.0422439	0.0465668	-0.0219329	0.591326	0.565057	0.799462	0.763246	0.680035	0.838482	0.376671	0.252963	0.18699	0.424038	0.596944	0.728182
Tb427tmp.160.5150	238.579	272.025	288.972	295.589	277.62	281.206	283.456	311.4	271.106	305.26	288.201	317.295	238.579	0.0957019	0.115067	0.18783	0.311423	0.309027	0.0953149	0.583871	0.456492	0.146028	0.28815	0.169819	0.0325656	0.540381	0.770014	1.48724
Tb427.06.1540	300.119	297.01	290.641	324.062	338.326	310.188	284.772	276.648	274.31	238.52	251.563	251.128	238.52	0.131625	-0.0871484	-0.2603	0.0301765	0.0147592	0.000666839	0.287543	0.0774193	0.0070889	0.141961	0.0287988	0.00158144	0.847831	1.54063	2.80095
Tb427.01.2985	392.167	353.299	315.515	328.765	316.915	391.487	359.957	288.194	238.509	293.658	255.922	279.214	238.509	-0.0327503	-0.258946	-0.356314	0.816386	0.235187	0.0351058	0.903894	0.377149	0.0663499	0.446116	0.140315	0.0147967	0.350552	0.852897	1.82984
Tb427.10.10110	264.965	260.518	274.067	290.388	315.264	289.642	238.28	273.956	315.635	280.534	301.925	315.823	238.28	0.163172	0.0502168	0.167979	0.0266341	0.69892	0.0403797	0.28115	0.787165	0.0738665	0.138965	0.292813	0.016473	0.857095	0.533409	1.78323
Tb427.03.1150	297.319	273.35	310.024	290.95	279.445	288.526	250.817	238.254	264.59	258.411	273.688	272.082	238.254	-0.0361131	-0.224723	-0.13112	0.555939	0.0324261	0.0966218	0.739144	0.114683	0.147595	0.364831	0.0426746	0.0329151	0.437909	1.36983	1.4826
Tb427.05.3120	437.714	523.317	648.429	436.833	382.93	405.653	270.694	298.681	304.523	244.053	238.254	266.543	238.254	-0.393305	-0.88104	-1.10383	0.112564	0.0168136	0.00971399	0.407933	0.082331	0.0270671	0.201349	0.0306414	0.00603722	0.696051	1.51369	2.21916
Tb427.03.1430	257.243	238.25	265.673	249.57	275.697	277.149	281.154	274.395	300.338	271.086	256.126	281.084	238.25	0.0761391	0.16921	0.0866737	0.318761	0.0482567	0.222224	0.588716	0.140168	0.291264	0.290589	0.0521403	0.0649629	0.536721	1.28283	1.18733
Tb427.03.3540	239.326	244.322	263.62	255.036	259.835	238.141	263.453	266.211	240.118	249.629	260.283	266.73	238.141	0.0110452	0.0428232	0.0556226	0.856196	0.536308	0.334426	0.923634	0.655832	0.409335	0.455962	0.243978	0.0912878	0.341071	0.61265	1.03959
Tb427tmp.01.2670	249.102	238.137	273.236	259.685	242.374	251.201	282.157	272.006	271.684	247.274	257.773	256.722	238.137	-0.0137541	0.118975	0.00245314	0.844667	0.116773	0.970302	0.918124	0.238394	0.976492	0.453066	0.088679	0.217828	0.343838	1.05218	0.661887
Tb427.04.1170	282.343	283.202	283.197	240.461	254.667	247.701	281.437	268.363	263.444	237.999	248.199	260.033	237.999	-0.192294	-0.0616376	-0.185703	0.00101027	0.0925775	0.00583946	0.168869	0.207816	0.0197563	0.0845576	0.0773042	0.00440585	1.07285	1.1118	2.35597
Tb427.05.3200	332.674	367.703	397.338	321.901	287.859	338.421	291.381	312.909	313.731	263.824	303.084	237.946	237.946	-0.21127	-0.257906	-0.447706	0.105275	0.0405583	0.0214043	0.400337	0.12911	0.0457696	0.197729	0.0480268	0.0102071	0.703929	1.31852	1.9911
Tb427.10.7120	376.879	371.519	380.187	400.151	410.772	355.376	337.653	359.175	325.04	246.576	272.321	237.889	237.889	0.0474242	-0.143306	-0.576557	0.504437	0.0258112	0.000310791	0.704723	0.101515	0.00543713	0.347732	0.0377852	0.00121856	0.458755	1.42268	2.91415
Tb427tmp.160.5070	337.797	318.379	336.77	332.793	314.731	311.189	295.76	286.611	237.876	280.17	283.593	260.617	237.876	-0.0506155	-0.275657	-0.268407	0.282422	0.0390351	0.00415525	0.563736	0.126531	0.0163226	0.278165	0.0470675	0.00364011	0.555698	1.32728	2.43889
Tb427tmp.211.2740	664.067	756.099	513.928	681.014	753.258	720.259	681.737	616.92	468.506	306.698	237.831	257.911	237.831	0.155715	-0.130223	-1.26919	0.374611	0.588302	0.00682094	0.614252	0.699791	0.0218333	0.303184	0.260336	0.00486904	0.518293	0.584465	2.31256
Tb427.08.3440	282.291	247.384	336.462	239.864	269.176	256.261	251.006	272.398	282.261	264.357	237.794	246.806	237.794	-0.178567	-0.104414	-0.209712	0.285185	0.504312	0.222411	0.565371	0.629869	0.291455	0.278972	0.234302	0.0649973	0.55444	0.630225	1.1871
Tb427.06.4210	237.754	253.614	280.798	267.851	257.622	269.958	279.913	277.274	331.351	268.171	303.264	289.873	237.754	0.0428235	0.202521	0.157615	0.586625	0.147357	0.140586	0.759975	0.276936	0.198897	0.375044	0.103016	0.044356	0.425918	0.987096	1.35305
Tb427tmp.02.4900	365.048	358.149	335.214	382.69	394.915	398.306	318.555	326.081	252.964	242.309	237.673	255.947	237.673	0.151877	-0.237757	-0.524261	0.0183938	0.0977667	0.000523498	0.264963	0.214593	0.00636879	0.131024	0.0798369	0.00142145	0.88265	1.0978	2.84727
Tb427.08.1570	237.624	292.916	270.823	282.917	321.663	250.17	250.915	251.445	249.469	271.872	260.151	263.581	237.624	0.0930454	-0.0920522	-0.0104065	0.5339	0.362516	0.912667	0.724986	0.509795	0.931028	0.357731	0.189636	0.207628	0.446444	0.722079	0.682713
Tb427tmp.211.0170	289.088	311.979	311.854	327.2	356.741	331.911	292.436	306.305	288.506	237.474	242.136	253.796	237.474	0.154127	-0.0411552	-0.31588	0.0449881	0.410897	0.00268543	0.318793	0.545146	0.0129162	0.157302	0.202786	0.00288043	0.803264	0.692962	2.54054
Tb427tmp.52.0013	333.44	337.873	332.637	353.14	322.599	322.468	283.683	284.99	270.237	237.42	238.64	245.764	237.42	-0.00827534	-0.259099	-0.475966	0.862034	0.000384268	6.76092e-06	0.926559	0.025871	0.0024597	0.457193	0.0100577	0.000626923	0.3399	1.9975	3.20279
Tb427.06.510	256.409	237.352	357.587	278.531	237.767	289.654	588.765	552.692	750.03	2989.34	4637.89	4096.74	237.352	-0.0790538	1.1517	3.78357	0.727687	0.00823127	0.0017358	0.851024	0.0602479	0.0104525	0.419922	0.0224338	0.00233101	0.376831	1.6491	2.63246
Tb427.06.1470	487.062	440.27	467.593	468.773	438.976	532.163	416.575	339.868	366.765	324.765	237.349	289.409	237.349	0.0457939	-0.312562	-0.71207	0.650231	0.0260479	0.00325955	0.80023	0.102054	0.0142366	0.394908	0.037967	0.0031749	0.403505	1.42059	2.49827
Tb427tmp.02.0580	370.397	401.575	421.796	446.087	309.727	426.569	362.559	351.691	349.534	237.277	255.982	249.779	237.277	-0.0138251	-0.166316	-0.684012	0.937016	0.0488952	0.000704573	0.967501	0.141114	0.00730577	0.477483	0.0525124	0.00162926	0.321042	1.27974	2.78801
Tb427tmp.211.0890	245.725	300.146	321.125	290.225	267.04	335.197	320.644	333.169	319.117	237.211	276.363	287.779	237.211	0.0417664	0.166311	-0.113587	0.791819	0.198018	0.466076	0.889048	0.336082	0.533429	0.438718	0.125018	0.11896	0.357814	0.903029	0.9246
Tb427.02.4580	422.431	560.49	630.596	475.327	316.745	465.788	415.382	392.901	375.428	276.107	255.195	237.201	237.201	-0.359237	-0.446891	-1.07009	0.211786	0.0827476	0.0105748	0.505248	0.194692	0.0285241	0.249444	0.0724224	0.00636115	0.603027	1.14013	2.19646
Tb427.07.4180	432.944	494.768	376.819	364.829	338.604	423.758	371.956	348.982	357.341	315.793	282.406	237.19	237.19	-0.210799	-0.274801	-0.64301	0.235332	0.0955614	0.0188358	0.521892	0.211661	0.0417925	0.257546	0.0787348	0.00932014	0.589145	1.10383	2.03058
Tb427.08.6040	269.615	237.178	240.598	272.846	308.196	283.696	289.815	296.612	269.949	362.843	337.9	363.81	237.178	0.210398	0.19638	0.510312	0.056012	0.0494469	0.00136974	0.336666	0.14189	0.00943724	0.166688	0.0527875	0.0021046	0.778095	1.27747	2.67683
Tb427tmp.211.1280	240.928	237.135	257.041	269.522	281.736	280.392	275.707	295.662	261.179	291.776	305.738	313.608	237.135	0.178029	0.179585	0.309697	0.011206	0.0501458	0.00266416	0.240273	0.142859	0.012851	0.119417	0.0531413	0.00286591	0.922933	1.27457	2.54274
Tb427.05.620	306.283	287.003	320.861	312.182	247.133	289.425	273.977	294.871	263.582	240.643	247.245	237.058	237.058	-0.107103	-0.135097	-0.334552	0.366566	0.112749	0.00353902	0.613927	0.233449	0.0148564	0.307835	0.0868396	0.00331312	0.511681	1.06128	2.47976
Tb427.07.3920	300.075	340.131	353.077	326.717	251.176	316.532	327.699	354.649	297.275	240.4	236.787	251.504	236.787	-0.151246	-0.0199788	-0.446897	0.312545	0.85274	0.00597722	0.584573	0.904492	0.0200882	0.288524	0.336457	0.00448062	0.539819	0.47307	2.34866
Tb427.10.840	323.062	255.506	236.752	264.398	337.613	278.682	292.514	277.232	319.037	240.372	267.409	252.418	236.752	0.11127	0.124464	-0.100991	0.561742	0.44476	0.53853	0.742364	0.576528	0.601857	0.366306	0.214512	0.13422	0.436156	0.668548	0.872183
Tb427tmp.01.5120	336.083	348.828	318.392	351.037	371.219	360.778	288.42	295.868	266.422	255.818	251.997	236.702	236.702	0.110321	-0.238017	-0.43038	0.0658301	0.0151944	0.0012325	0.347733	0.0786912	0.00899079	0.171625	0.0292904	0.00200503	0.765421	1.53328	2.69788
Tb427tmp.02.4880	249.589	247.8	314.955	255.574	248.034	236.674	282.957	289.483	271.544	259.099	282.544	278.627	236.674	-0.134015	0.0551258	0.0140076	0.350881	0.666453	0.915014	0.610392	0.761727	0.933079	0.301276	0.283356	0.208086	0.521036	0.547668	0.681758
Tb427.08.4570	250.371	236.658	277.159	285.304	296.14	264.531	291.153	317.482	301.162	283.143	328.725	313.685	236.658	0.146688	0.251619	0.276389	0.144934	0.0265509	0.0399042	0.441604	0.103149	0.0731899	0.218081	0.0383868	0.0163221	0.661382	1.41582	1.78722
Tb427.07.3470	244.784	281.159	288.764	295.925	283.398	278.529	253.349	304.675	311.033	236.634	246.124	289.569	236.634	0.0744477	0.0931714	-0.077069	0.378212	0.470449	0.54177	0.616621	0.599501	0.604503	0.30426	0.223005	0.13481	0.516755	0.651685	0.870278
Tb427tmp.211.2720	245.223	237.722	294.48	252.373	266.679	240.345	247.369	236.561	239.44	248.631	253.35	257.405	236.561	-0.0338479	-0.103967	-0.0338688	0.771771	0.375673	0.754879	0.878848	0.513178	0.798775	0.433651	0.190895	0.178135	0.36286	0.719207	0.749251
Tb427.07.1060	238.279	241.352	266.306	244.747	236.536	245.05	251.437	252.241	247.97	272.547	284.536	293.397	236.536	-0.0384229	0.011004	0.189225	0.521116	0.842312	0.031496	0.715031	0.89646	0.0610395	0.352873	0.33347	0.0136124	0.452382	0.476944	1.86607
Tb427.02.6070	258.326	236.439	265.026	262.832	274.56	271.029	258.431	289.895	290.668	271.225	290.179	302.227	236.439	0.0895046	0.143059	0.184812	0.156446	0.125931	0.050231	0.453303	0.249902	0.0875909	0.223674	0.0929599	0.0195336	0.650385	1.0317	1.70922
Tb427.08.3990	307.93	329.946	350.086	326.223	271.65	305.248	298.439	286.856	278.298	241.243	273.538	236.345	236.345	-0.129537	-0.194107	-0.395399	0.23064	0.0372607	0.00943418	0.518497	0.123526	0.0265678	0.255896	0.0459499	0.00592488	0.591937	1.33772	2.22732
Tb427tmp.02.1160	238.943	268.211	283.83	290.399	265.707	282.889	250.518	279.788	294.58	236.373	245.878	236.151	236.151	0.0850145	0.0605457	-0.138858	0.347535	0.573474	0.148517	0.608568	0.687024	0.208401	0.300458	0.255563	0.0464864	0.522216	0.592503	1.33267
Tb427tmp.02.0100	277.253	334.472	366.739	354.159	236.137	286.813	277.586	287.251	282.648	241.364	287.57	250.506	236.137	-0.157762	-0.20733	-0.328082	0.476428	0.172412	0.0895033	0.686019	0.307322	0.138993	0.338532	0.114319	0.0309969	0.470401	0.941882	1.50868
Tb427.07.1760	245.927	236.056	307.442	259.591	269.191	245.191	297.861	296.786	295.365	238.836	274.125	260.822	236.056	-0.0285197	0.173022	-0.0288748	0.83653	0.207862	0.842428	0.914477	0.347509	0.872759	0.451232	0.12927	0.194634	0.3456	0.888502	0.710782
Tb427tmp.01.1250	246.678	236.048	261.16	263.572	253.235	253.347	276.246	275.918	285.341	294.818	292.578	305.797	236.048	0.0500641	0.171015	0.263889	0.337582	0.0168551	0.00397004	0.603954	0.0823329	0.0158878	0.29801	0.0306434	0.00354314	0.52577	1.51366	2.45061
Tb427tmp.47.0016	494.375	574.371	459.277	445.133	456.973	375.975	349.994	393.464	358.925	240.434	236.013	267.373	236.013	-0.257688	-0.471041	-1.03864	0.120873	0.0178067	0.00180061	0.417225	0.0843997	0.0106699	0.206117	0.031414	0.00238013	0.685887	1.50288	2.6234
Tb427_09_v4.snoRNA.0120	357.418	378.758	381.006	369.861	352.546	364.241	310.463	235.941	266.105	269.468	302.647	336.553	235.941	-0.0399784	-0.459408	-0.298037	0.325209	0.0113968	0.0286801	0.593907	0.0687007	0.0569085	0.293141	0.0255556	0.0126912	0.532923	1.59251	1.8965
Tb427.03.5350	568.722	489.13	605.578	517.85	431.579	505.958	373.54	363.769	368.195	273.002	282.308	235.94	235.94	-0.192759	-0.589456	-1.07196	0.187701	0.00571501	0.00144182	0.481946	0.0530067	0.00964495	0.238034	0.0197177	0.00215118	0.623361	1.70514	2.66732
Tb427.01.4730	270.967	295.893	370.376	281.06	251.341	291.19	273.93	275.381	283.51	235.927	251.568	242.839	235.927	-0.186486	-0.170407	-0.359856	0.304214	0.31065	0.0844619	0.577907	0.458421	0.1325	0.285157	0.170526	0.0295489	0.544916	0.76821	1.52946
Tb427tmp.01.2340	235.916	276.791	320.03	295.439	288.63	288.531	294.001	323.93	372.175	382.264	419.901	486.058	235.916	0.0674603	0.249723	0.629451	0.614871	0.190228	0.017437	0.777372	0.328253	0.0394574	0.38358	0.122105	0.00879939	0.416144	0.913266	2.05555
Tb427tmp.01.4420	297.697	293.126	273.113	266.839	338.988	290.852	252.579	246.28	235.757	249.924	254.689	256.411	235.757	0.0536665	-0.233933	-0.182982	0.653208	0.00872668	0.0116815	0.802504	0.0617755	0.0303622	0.395998	0.0229796	0.00677211	0.402308	1.63866	2.16928
Tb427.03.5040	235.722	264.859	250.304	297.177	271.757	258.814	262.8	275.488	265.602	262.018	301.895	301.506	235.722	0.140601	0.0984084	0.204808	0.142522	0.128709	0.0715539	0.439217	0.253505	0.115835	0.216723	0.0943001	0.0258322	0.664094	1.02549	1.58784
Tb427.05.850	313.843	321.914	310.693	330.143	359.944	349.52	306.392	299.422	277.781	259.06	236.904	235.613	235.613	0.135442	-0.0991398	-0.371517	0.0293364	0.0859474	0.000996585	0.286743	0.198842	0.00823009	0.141488	0.0739859	0.00183719	0.849281	1.13085	2.73585
Tb427tmp.211.0790	254.083	285.524	262.005	278.348	274.72	275.341	235.417	262.31	244.527	272.32	263.419	268.184	235.417	0.0474391	-0.110993	0.00415412	0.400652	0.183207	0.941019	0.633912	0.319994	0.953633	0.312792	0.119033	0.21267	0.504745	0.924332	0.672295
Tb427.01.4490	950.705	1018.02	1223.3	755.536	489.358	736.272	426.469	457.205	485.039	260.202	315.968	235.234	235.234	-0.688123	-1.22165	-1.97598	0.0271934	0.00191094	0.000745746	0.281643	0.0361796	0.00750985	0.139172	0.0134615	0.00167639	0.856449	1.87091	2.77562
Tb427.06.3180	522.02	515.545	633.589	446.943	417.394	435.995	430.756	448.083	411.662	264.413	279.823	235.18	235.18	-0.361965	-0.372914	-1.10038	0.0346016	0.0331052	0.00183297	0.299862	0.115625	0.0108029	0.148676	0.0430274	0.00240916	0.827758	1.36626	2.61813
Tb427.08.1150	287.515	269.128	309.962	294.088	235.066	291.343	332.847	336.432	325.998	260.915	292.267	258.079	235.066	-0.0788765	0.199722	-0.0952076	0.53324	0.0245302	0.315912	0.724453	0.0988718	0.390883	0.357468	0.0367788	0.0871707	0.446763	1.4344	1.05963
Tb427tmp.02.3390	481.357	605.209	686.542	529.486	476.82	538.143	447.245	488.663	466.125	234.929	301.138	260.972	234.929	-0.199188	-0.33876	-1.15356	0.290674	0.111837	0.00655965	0.569321	0.232268	0.0212422	0.280921	0.0864003	0.00473722	0.551416	1.06348	2.32448
Tb427tmp.211.1750	384.3	408.902	440.216	431.744	370.948	384.739	360.259	338.896	354.695	256.992	259.724	234.905	234.905	-0.0548163	-0.226992	-0.714584	0.565533	0.0262919	0.000870089	0.744714	0.102628	0.00785119	0.367465	0.0381759	0.00175968	0.434784	1.41821	2.75457
Tb427tmp.01.2590	370.948	346.86	398.767	303.411	357.684	347.27	245.178	235.087	234.834	236.156	253.261	240.577	234.834	-0.147061	-0.642867	-0.613124	0.182522	0.000960323	0.00124482	0.477424	0.0281263	0.00902643	0.235631	0.010488	0.00201446	0.627767	1.97931	2.69584
Tb427.10.1870	328.534	313.516	285.781	286.702	258.101	246.333	238.587	263.086	234.816	241.446	238.411	254.942	234.816	-0.229937	-0.333199	-0.336512	0.0582718	0.0141728	0.00889616	0.337864	0.0758051	0.025652	0.166862	0.0281983	0.00572065	0.777641	1.54978	2.24255
Tb427.10.7340	400.045	332.969	267.879	403.384	483.918	318.802	241.015	256.9	234.738	292.216	276.117	273.434	234.738	0.269066	-0.450087	-0.249795	0.325307	0.0821025	0.241392	0.593907	0.193677	0.311324	0.293165	0.0720448	0.0694282	0.532888	1.1424	1.15846
Tb427tmp.211.1680	394.603	378.709	382.992	271.312	287.719	296.46	234.915	264.721	249.145	285.64	234.63	305.618	234.63	-0.434694	-0.626903	-0.485501	0.000333582	0.000158921	0.00705896	0.159115	0.021985	0.0223203	0.0957265	0.00817809	0.00497764	1.01897	2.08735	2.30298
Tb427tmp.01.3590	234.55	246.806	271.849	263.706	281.344	265.992	326.465	338.486	315.111	282.139	307.573	304.953	234.55	0.106734	0.379832	0.248305	0.191918	0.00420953	0.0258147	0.485882	0.0472689	0.0527846	0.239749	0.0176043	0.0117715	0.620243	1.75438	1.92917
Tb427.05.2660	297.001	317.021	369.943	237.464	234.314	248.916	254.618	270.512	280.363	269.035	293.339	284.102	234.314	-0.44922	-0.288735	-0.217138	0.0167919	0.0610141	0.115743	0.257735	0.159871	0.171542	0.127769	0.0594695	0.0382555	0.893576	1.22571	1.41731
Tb427.05.1140	261.262	269.748	238.734	248.32	255.601	234.295	272.18	279.701	298.194	239.891	271.245	249.677	234.295	-0.0603344	0.143211	-0.016837	0.399979	0.0905186	0.831269	0.633216	0.204998	0.864555	0.31257	0.0762562	0.192824	0.505053	1.11772	0.714838
Tb427.10.11700	350.513	452.103	594.749	475.503	347.617	476.346	397.428	368.496	376.115	234.266	286.987	238.38	234.266	-0.104791	-0.291098	-0.879335	0.713427	0.298931	0.043297	0.843091	0.446373	0.0780359	0.416176	0.166044	0.0174028	0.380723	0.779777	1.75938
Tb427.01.3070	234.25	276.315	257.842	253.012	267.996	253.017	268.113	239.159	239.452	251.442	250.095	276.613	234.25	0.0105108	-0.0412963	0.0181789	0.89369	0.66535	0.838305	0.942823	0.7608	0.869679	0.465321	0.283006	0.193947	0.332248	0.548204	0.712317
Tb427tmp.01.6640	254.02	264.777	291.103	280.387	267.353	274.469	233.896	282.487	297.656	265.402	279.676	280.477	233.896	0.021763	0.00735555	0.0276213	0.742272	0.953337	0.687399	0.860145	0.969491	0.740276	0.424436	0.360636	0.165089	0.372187	0.442931	0.782282
Tb427.08.6900	361.633	355.201	283.189	267.454	265.396	270.767	255.253	233.851	265.101	244.564	240.433	256.119	233.851	-0.315454	-0.407005	-0.432263	0.0601331	0.0376819	0.0279415	0.339276	0.124066	0.0559369	0.167419	0.0461507	0.0124745	0.776195	1.33582	1.90398
Tb427tmp.02.5280	473.55	504.37	487.024	489.688	447.479	483.164	398.356	412.039	430.027	255.081	266.217	233.73	233.73	-0.0446182	-0.240015	-0.956243	0.401617	0.0042595	5.44666e-05	0.634822	0.047567	0.00338018	0.313241	0.0177157	0.000753813	0.504122	1.75164	3.12274
Tb427.03.5200	320.721	336.253	377.255	290.469	233.703	287.287	295.155	299.77	340.06	273.034	300.51	258.261	233.703	-0.349966	-0.145539	-0.314239	0.0409833	0.208518	0.0321092	0.315341	0.348184	0.0619967	0.156215	0.129519	0.0138259	0.806276	0.887665	1.85931
Tb427.10.4290	255.222	253.454	254.381	272.822	253.39	234.547	283.575	303.981	257.363	271.344	260.938	233.69	233.69	-0.00435058	0.147022	0.00550064	0.948123	0.113366	0.935255	0.972483	0.234005	0.949214	0.479856	0.0870496	0.211702	0.318889	1.06023	0.674275
Tb427.04.1590	233.625	243.543	293.081	257.215	263.414	260.087	259.094	284.895	279.964	262.617	287.062	287.317	233.625	0.0194727	0.0972377	0.119895	0.859422	0.421727	0.331087	0.925461	0.555541	0.405974	0.456652	0.206653	0.0905362	0.340415	0.684759	1.04318
Tb427.03.5520	326.915	328.47	300.551	337.906	316.537	319.761	292.913	293.019	284.584	241.21	247.294	233.575	233.575	0.0273093	-0.135044	-0.404756	0.616697	0.0397947	0.00140062	0.778473	0.127926	0.00953041	0.384123	0.0475866	0.00212563	0.41553	1.32252	2.67251
Tb427.04.1690	290.592	279.568	327.181	271.889	247.844	258.203	251.359	273.941	272.207	238.506	243.019	233.356	233.356	-0.206003	-0.170162	-0.327953	0.0675015	0.10784	0.0142687	0.350493	0.227439	0.0346246	0.173062	0.0846037	0.00772163	0.761798	1.07261	2.11229
Tb427.10.10320	284.445	321.71	310.015	287.67	282.037	325.675	256.769	255.523	248.364	250.895	249.373	233.344	233.344	-0.0331141	-0.268371	-0.320601	0.713475	0.010159	0.00789333	0.843091	0.0654999	0.0239304	0.416023	0.0243827	0.0053367	0.380883	1.61292	2.27273
Tb427tmp.02.0465	387.75	349.829	340.464	284.384	315.177	274.846	237.329	233.246	284.659	234.76	260.812	264.668	233.246	-0.302037	-0.513418	-0.503889	0.0229183	0.00801369	0.00355691	0.275228	0.0594558	0.0148939	0.136407	0.0221389	0.00332148	0.865164	1.65484	2.47867
Tb427.10.6980	357.74	345.503	419.784	314.866	252.02	319.344	280.377	306.155	305.901	233.185	256.651	273.932	233.185	-0.341641	-0.331577	-0.556185	0.067141	0.0350755	0.00978575	0.350282	0.119635	0.0271623	0.173021	0.0445024	0.00605746	0.761901	1.35162	2.21771
Tb427tmp.211.1770	394.578	347.524	433.986	358.909	311.791	368.637	302.041	296.747	293.654	246.691	282.462	233.094	233.094	-0.178332	-0.398166	-0.625665	0.209834	0.0196867	0.00893269	0.503676	0.0882812	0.0256885	0.248529	0.0328596	0.00573024	0.604622	1.48334	2.24183
Tb427.10.8650	248.633	287.312	274.699	275.129	262.916	276.439	273.731	284.995	265.58	233.065	242.585	242.1	233.065	0.00681646	0.0241098	-0.175587	0.92135	0.73812	0.0585705	0.958675	0.819219	0.0986375	0.47304	0.304737	0.0219971	0.325102	0.516075	1.65763
Tb427.10.15870	305.295	319.103	350.513	260.45	321.583	245.858	238.335	270.814	233.043	251.891	276.989	282.841	233.043	-0.23583	-0.393477	-0.264287	0.141202	0.0121837	0.02949	0.43694	0.0705856	0.0581039	0.21586	0.0262723	0.0129599	0.665827	1.5805	1.8874
Tb427tmp.01.5470	407.352	439.363	416.827	385.401	344.931	354.019	292.2	361.795	312.021	232.841	268.309	261.03	232.841	-0.220642	-0.387353	-0.729269	0.018269	0.0121126	0.000314239	0.264963	0.0704656	0.0054442	0.132007	0.0262121	0.00121411	0.879402	1.5815	2.91574
Tb427tmp.01.8570	297.92	304.444	325.553	268.18	304.121	286.998	280.663	244.732	292.017	232.774	247.587	259.961	232.774	-0.110836	-0.18293	-0.325842	0.160942	0.089531	0.0054805	0.457662	0.203326	0.0191495	0.225921	0.075634	0.00427053	0.646044	1.12128	2.36952
Tb427tmp.01.4370	281.148	276.366	259.403	271.279	303.423	272.062	294.062	256.059	271.073	242.214	238.681	232.703	232.703	0.0517716	0.00753288	-0.195078	0.469768	0.91714	0.00857431	0.68167	0.946837	0.0250805	0.336357	0.352209	0.0055932	0.473199	0.453199	2.25234
Tb427tmp.01.8740	281.291	303.203	322.389	312.698	284.825	290.817	285.242	310.829	299.776	232.69	253.966	239.95	232.69	-0.0298045	-0.0176631	-0.319743	0.693511	0.805655	0.0109937	0.831119	0.870496	0.0292276	0.410156	0.323813	0.00651803	0.38705	0.489706	2.18588
Tb427tmp.01.1690	232.658	256.714	240.851	297.515	281.671	273.082	284.511	313.814	302.207	324.246	325.64	318.831	232.658	0.222969	0.302438	0.407736	0.01552	0.00683698	0.000416738	0.257735	0.0569896	0.00593744	0.129093	0.0212685	0.00132566	0.889097	1.67226	2.87757
Tb427.02.5140	323.265	295.358	330.509	268.648	232.534	283.521	304.444	304.145	290.113	309.924	268.657	323.955	232.534	-0.274461	-0.0787666	-0.0726231	0.0417545	0.224538	0.475696	0.315341	0.36639	0.543019	0.156046	0.136291	0.121098	0.806747	0.865531	0.916861
Tb427.07.7010	238.855	251.319	351.277	235.817	238.603	239.234	270.781	303.446	273.201	232.508	252.268	252.644	232.508	-0.237655	0.0102107	-0.190392	0.297472	0.95975	0.392292	0.573665	0.973073	0.461167	0.283064	0.362024	0.102845	0.548115	0.441262	0.987817
Tb427.01.3170	314.785	308.841	384.432	342.732	296.711	351.902	317.021	327.722	290.164	232.482	267.953	272.436	232.482	-0.0241196	-0.108684	-0.383279	0.860211	0.413017	0.0456845	0.925699	0.547247	0.0814951	0.456769	0.203568	0.0181773	0.340303	0.691291	1.74047
Tb427tmp.160.1160	515.007	534.539	526.447	460.401	465.479	488.922	422.594	426.712	369.692	267.769	271.349	232.262	232.262	-0.15566	-0.370566	-1.03075	0.0067894	0.0034551	4.01647e-05	0.22477	0.0440633	0.00298396	0.111789	0.0163909	0.000689698	0.9516	1.7854	3.16134
Tb427.07.5270	253.706	234.233	232.194	270.9	304.713	257.844	260.584	273.071	275.202	270.007	309.989	300.386	232.194	0.210845	0.167624	0.289867	0.0721284	0.0229216	0.0182576	0.357301	0.0954521	0.0408465	0.176586	0.0355067	0.00911185	0.753044	1.44969	2.04039
Tb427tmp.01.4810	375.193	389.367	443.719	390.449	352.978	386.172	348.512	341.068	296.762	267.329	261.094	232.02	232.02	-0.0971426	-0.292794	-0.668042	0.336039	0.0487107	0.00317101	0.602915	0.140819	0.014059	0.297497	0.0523885	0.00313642	0.526517	1.28076	2.50357
Tb427.04.2330	311.454	231.992	258.265	283.828	246.686	263.813	285.151	261.562	260.191	294.41	269.692	250.53	231.992	-0.0133496	0.00931548	0.0230639	0.928361	0.947568	0.879238	0.961937	0.965218	0.9038	0.474698	0.35908	0.201556	0.323582	0.444809	0.695604
Tb427.10.14660	231.934	238.986	247.458	277.426	287.061	259.201	286.527	283.208	308.148	309.983	312.224	326.556	231.934	0.197354	0.289285	0.401306	0.0196676	0.0041349	0.000362916	0.265738	0.0468878	0.00586021	0.131473	0.0174605	0.00130688	0.881165	1.75794	2.88376
Tb427.05.1280	281.917	303.567	269.352	277.339	289.411	252.535	254.249	251.83	242.795	231.597	232.361	234.689	231.597	-0.0612824	-0.190926	-0.291085	0.466866	0.0289009	0.00657052	0.679275	0.107614	0.0212609	0.335176	0.0400307	0.00474138	0.474728	1.39761	2.3241
Tb427.08.6780	240.956	256.617	265.892	278.261	275.562	265.188	231.557	258.529	248.005	315.091	271.974	306.581	231.557	0.101323	-0.0487606	0.227141	0.0894348	0.473613	0.0449472	0.377912	0.602217	0.0804868	0.186556	0.224015	0.0179493	0.729192	0.649722	1.74595
Tb427.05.2140	292.266	298.57	279.6	259.541	286.099	286.041	264.908	264.057	254.636	254.755	249.313	231.484	231.484	-0.0657073	-0.15162	-0.24291	0.284225	0.0110824	0.00743254	0.564829	0.0678455	0.0230201	0.278779	0.0252422	0.00513371	0.55474	1.59787	2.28957
Tb427tmp.02.2130	279.034	290.786	313.792	319.02	302.645	280.029	305.324	319.211	324.589	249.636	256.687	231.449	231.449	0.0292239	0.10318	-0.260238	0.712501	0.135657	0.0185448	0.842706	0.261757	0.0412791	0.415817	0.0973697	0.00920565	0.381097	1.01158	2.03595
Tb427.10.14600	346.04	384.776	350.966	446.005	535.679	459.798	271.878	254.979	310.622	336.689	231.253	315.517	231.253	0.414143	-0.369285	-0.292175	0.0169396	0.0164555	0.127233	0.257735	0.0815979	0.183693	0.127444	0.0303532	0.0409652	0.89468	1.5178	1.38758
Tb427tmp.160.4180	264.194	261.571	300.44	259.303	294.734	275.951	271.703	262.155	272.952	231.253	251.215	238.387	231.253	0.0065886	-0.0342705	-0.196792	0.941669	0.645007	0.064102	0.969656	0.745158	0.106169	0.478458	0.277188	0.0236766	0.320156	0.557226	1.62568
Tb427.10.6290	231.196	236.092	251.934	254.539	270.603	256.054	253.677	253.027	275.027	257.238	261.525	307.264	231.196	0.119248	0.120236	0.199754	0.063	0.0948046	0.107078	0.343119	0.21054	0.16082	0.169527	0.0783238	0.0358644	0.770762	1.10611	1.44534
Tb427.10.5230	429.792	447.932	491.713	375.082	271.001	354.833	328.743	338.255	318.998	240.756	290.413	231.121	231.121	-0.452263	-0.473928	-0.845171	0.0288409	0.00264534	0.00146585	0.286005	0.0400656	0.0096977	0.141822	0.0149565	0.00216268	0.848255	1.82517	2.66501
Tb427tmp.160.0490	259.641	260.168	285.028	254.982	240.111	282.034	294.055	287.651	314.748	231.067	271.789	271.988	231.067	-0.0505433	0.155535	-0.054789	0.567846	0.0594799	0.565453	0.746755	0.157366	0.627979	0.368492	0.0585379	0.140046	0.433572	1.23256	0.853731
Tb427.10.14350	426.258	475.873	431.315	372.976	302.264	393.344	250.501	243.573	344.488	233.769	231.051	239.53	231.051	-0.319459	-0.669169	-0.920793	0.0499318	0.0103251	0.000193793	0.326936	0.0656333	0.00489843	0.161515	0.0244146	0.0010924	0.791787	1.61235	2.96162
Tb427.10.11950	267.11	290.543	367.033	271.04	278.889	320.956	262.018	287.358	297.041	230.988	269.764	266.934	230.988	-0.086481	-0.127595	-0.268447	0.624964	0.459697	0.184227	0.784177	0.589887	0.249435	0.386992	0.21945	0.0556264	0.412298	0.658664	1.25472
Tb427tmp.02.4440	320.416	288.253	290.137	287.512	306.903	285.753	281.162	278.699	281.5	258.193	255.487	230.94	230.94	-0.0302302	-0.0952833	-0.271503	0.643465	0.141084	0.0192434	0.795852	0.269299	0.0423915	0.392698	0.100175	0.00945372	0.405941	0.99924	2.0244
Tb427.04.1340	270.903	290.516	306.268	281.098	315.317	279.875	230.93	246.031	246.018	233.019	242.71	240.297	230.93	0.0142343	-0.263221	-0.277163	0.86202	0.0133555	0.00894971	0.926559	0.0733678	0.0257262	0.457246	0.0273058	0.00573719	0.33985	1.56374	2.2413
Tb427.06.4630	279.409	275.868	321.665	292.564	253.266	302.243	288.289	270.426	296.443	230.915	257.33	237.624	230.915	-0.0482928	-0.0362893	-0.272771	0.670464	0.684328	0.0394165	0.814399	0.775869	0.0725354	0.40185	0.288612	0.0161761	0.395936	0.539686	1.79113
Tb427.06.3940	363.09	395.331	482.848	356.688	303.974	371.931	316.401	318.862	353.397	230.874	256.888	238.316	230.874	-0.265544	-0.328269	-0.77362	0.167249	0.0893717	0.00936711	0.463957	0.203182	0.0264396	0.228935	0.0755836	0.00589673	0.640287	1.12157	2.22939
Tb427.06.4790	416.62	421.65	406.856	346.812	307.276	305.195	284.337	269.409	337.285	230.731	234.595	245.113	230.731	-0.376263	-0.482746	-0.80951	0.00258024	0.00496572	8.22019e-06	0.197665	0.0505611	0.0024597	0.0987255	0.0188222	0.000586337	1.00557	1.72533	3.23185
Tb427.02.2029	390.178	341.781	339.643	303.219	373.6	325.769	283.324	283.916	333.792	230.684	250.066	253.774	230.684	-0.0960422	-0.25012	-0.544888	0.434477	0.072759	0.00334738	0.655094	0.179522	0.0144579	0.323244	0.0667795	0.00322655	0.49047	1.17536	2.49126
Tb427.02.4410	295.598	338.946	329.872	307.683	278.106	339.853	295.058	264.91	273.201	238.174	248.264	230.596	230.596	-0.0592013	-0.211045	-0.427614	0.591417	0.0519462	0.00432675	0.763246	0.145749	0.0166966	0.376609	0.0542166	0.00372351	0.424109	1.26587	2.42905
Tb427tmp.01.6880	394.162	439.641	539.349	464.178	376.578	438.208	370.593	386.107	432.895	230.504	304.91	264.409	230.504	-0.102515	-0.20702	-0.77974	0.565099	0.261046	0.0163442	0.744519	0.406537	0.0378489	0.367421	0.151226	0.00844087	0.434836	0.820375	2.07361
Tb427tmp.02.5570	302.699	290.714	314.475	293.406	288.304	287.675	282.114	276.477	251.674	241.414	238.026	230.334	230.334	-0.0625206	-0.16412	-0.355153	0.144726	0.0485009	0.000966742	0.441604	0.140529	0.00810426	0.218257	0.0522924	0.00180733	0.661031	1.28156	2.74296
Tb427.08.2700	260.059	230.32	251.941	252.934	346.903	251.398	296.965	304.262	239.864	367.309	323.769	402.659	230.32	0.197515	0.18022	0.559152	0.330508	0.212369	0.00874295	0.598265	0.352667	0.0253863	0.295203	0.131187	0.0056614	0.52988	0.88211	2.24708
Tb427tmp.01.4200	251.054	251.521	262.745	239.331	267.351	230.196	258.244	290.996	273.671	308.945	325.927	305.286	230.196	-0.0546396	0.104673	0.296839	0.46719	0.133043	0.00141882	0.679383	0.258584	0.00958481	0.335229	0.0961988	0.00213751	0.474659	1.01683	2.67009
Tb427tmp.46.0008	272.555	311.933	324.612	295.963	247.108	276.913	279.586	278.207	278.776	233.534	247.285	229.988	229.988	-0.148843	-0.119953	-0.354979	0.233038	0.197905	0.0161693	0.519736	0.336031	0.0376083	0.256503	0.124999	0.00838791	0.590908	0.903095	2.07635
Tb427.10.15590	397.484	466.495	496.767	393.374	371.018	376.459	328.956	301.129	293.211	265.226	256.208	229.962	229.962	-0.254287	-0.559534	-0.856753	0.0718308	0.00961435	0.00288175	0.357267	0.0642313	0.0134274	0.176287	0.023907	0.00299571	0.75378	1.62147	2.5235
Tb427.03.5570	332.027	317.42	401.854	293.45	256.536	272.107	270.543	258.676	285.612	229.961	234.276	234.513	229.961	-0.354802	-0.367604	-0.589328	0.0533906	0.0441848	0.0107953	0.33425	0.134522	0.0289218	0.164998	0.0500564	0.00644985	0.782521	1.30054	2.19045
Tb427.10.2410	239.914	245.365	229.932	243.262	245.447	239.932	319.705	299.427	295.352	330.406	343.561	307.21	229.932	0.0268392	0.35459	0.456145	0.403316	0.00163798	0.00154747	0.63551	0.0333398	0.00997838	0.313592	0.0124328	0.00222642	0.503635	1.90543	2.65239
Tb427.08.8150	447.587	442.97	447.078	469.344	428.136	507.146	378.643	372.791	330.571	229.877	253.46	232.57	229.877	0.0705023	-0.305977	-0.901839	0.383999	0.00498921	1.07264e-05	0.621836	0.0505611	0.0024597	0.306887	0.0188407	0.000568364	0.513021	1.7249	3.24537
Tb427tmp.01.1870	229.758	242.727	256.098	266.817	283.993	258.293	278.337	295.002	262.332	249.97	270.964	270.48	229.758	0.151231	0.197842	0.119338	0.0665182	0.0421199	0.111296	0.349257	0.131466	0.166106	0.172412	0.0489033	0.0370432	0.763434	1.31066	1.43129
Tb427.03.4170	237.534	229.749	242.389	236.789	241.006	256.635	245.271	276.602	248.808	244.501	257.685	252.29	229.749	0.049475	0.118982	0.0883229	0.307956	0.126662	0.0481974	0.581057	0.250927	0.0850073	0.286791	0.093341	0.0189575	0.542434	1.02993	1.72222
Tb427tmp.01.4740	312.449	328.116	383.368	338.665	302.127	317.048	307.728	303.888	304.716	232.363	248.039	229.746	229.746	-0.0962652	-0.16018	-0.52793	0.410267	0.171231	0.00930921	0.639767	0.305828	0.0263421	0.315758	0.113785	0.00587824	0.500646	0.943916	2.23075
Tb427.03.3040	316.02	330.625	394.566	312.774	335.512	340.044	316.171	354.163	308.006	240.451	229.646	251.717	229.646	-0.0751976	-0.089853	-0.528562	0.528232	0.495793	0.0129739	0.720533	0.622277	0.0325509	0.355533	0.231478	0.0072625	0.449119	0.635491	2.13891
Tb427.10.9490	253.02	250.942	233.703	229.395	280.979	264.405	258.931	263.439	253.736	244.083	241.631	261.529	229.395	0.0708183	0.0732889	0.0186119	0.492399	0.12979	0.733934	0.695905	0.254956	0.781579	0.343381	0.094863	0.174301	0.464223	1.0229	0.7587
Tb427.10.10620	269.167	229.529	229.158	282.668	275.014	260.286	272.412	275.829	233.252	309.897	291.186	283.647	229.158	0.168396	0.102585	0.281588	0.112454	0.401013	0.02738	0.407933	0.535954	0.0551848	0.201419	0.199367	0.0123067	0.695898	0.700347	1.90986
Tb427.10.13290	262.583	297.243	248.059	284.898	336.125	276.964	307.75	314.977	314.687	229.019	243.938	231.069	229.019	0.152546	0.214538	-0.198518	0.271951	0.0431824	0.0866823	0.553918	0.13342	0.135346	0.273347	0.0496433	0.0301834	0.563285	1.30414	1.52023
Tb427.07.2260	255.086	263.06	271.728	235.713	243.51	228.952	238.514	233.556	259.262	262.683	346.984	281.672	228.952	-0.157517	-0.111094	0.174351	0.0130095	0.101857	0.262872	0.252507	0.219611	0.334156	0.12474	0.0817046	0.07452	0.903996	1.08775	1.12773
Tb427.10.8720	229.815	257.798	247.912	268.072	251.567	244.917	261.357	270.294	282.537	233.73	228.92	234.377	228.92	0.0558476	0.146587	-0.0775609	0.416961	0.0625602	0.200089	0.643582	0.16192	0.267128	0.317563	0.0602415	0.0595721	0.498169	1.2201	1.22496
Tb427.10.4270	316.95	305.636	254.641	272.354	260.058	261.873	259.665	269.438	312.866	277.411	228.772	250.383	228.772	-0.143291	-0.059183	-0.213483	0.230089	0.665107	0.165958	0.518225	0.7608	0.228419	0.255708	0.283022	0.0509396	0.592255	0.54818	1.29294
Tb427.04.2030	455.38	402.052	423.937	377.401	397.188	428.607	443.782	397.167	391.182	291.913	249.83	228.44	228.44	-0.0908151	-0.056531	-0.734413	0.292001	0.50993	0.002155	0.570227	0.633976	0.0116664	0.281391	0.235829	0.00260192	0.55069	0.627402	2.58471
Tb427.05.1180	231.393	237.453	240.91	238.71	245.957	228.433	264.122	254.337	271.347	287.817	267.808	274.546	228.433	0.00678005	0.154172	0.226085	0.856859	0.00920717	0.00349809	0.923821	0.0630973	0.0147891	0.455893	0.0234713	0.00329811	0.341137	1.62946	2.48174
Tb427.08.1430	275.644	251.329	256.539	230.473	250.846	228.316	247.372	251.194	265.255	257.517	253.255	252.881	228.316	-0.142878	-0.0367208	-0.0370368	0.0751518	0.513938	0.429522	0.363225	0.637986	0.49873	0.17929	0.237321	0.111222	0.746445	0.624663	0.953811
Tb427tmp.01.1880	231.727	228.236	231.141	243.103	248.343	254.011	267.626	256.881	261.168	238.862	250.294	261.815	228.236	0.109223	0.18503	0.119855	0.0055368	0.00067413	0.0410431	0.220834	0.0270567	0.0749154	0.10904	0.0103371	0.0167069	0.962414	1.9856	1.7771
Tb427tmp.160.0720	253.772	269.995	251.627	300.462	279.214	273.45	295.228	265.885	267.038	228.224	237.998	248.826	228.224	0.137828	0.0949642	-0.11689	0.0615128	0.191802	0.0726665	0.341808	0.329645	0.117248	0.168804	0.122623	0.0261474	0.772618	0.911428	1.58257
Tb427.08.6130	269.167	228.144	261.481	228.309	259.67	229.249	255.97	231.601	252.307	284.185	251.555	250.776	228.144	-0.0812727	-0.0364175	0.0517726	0.442372	0.690079	0.609983	0.659669	0.780006	0.669299	0.325501	0.29015	0.14926	0.487447	0.537377	0.826056
Tb427.08.6310	232.863	295.865	239.202	228.428	275.229	271.829	238.881	268.48	253.203	228.086	245.663	262.897	228.086	0.0141244	-0.0139065	-0.0600031	0.924792	0.915645	0.665869	0.960359	0.945653	0.720354	0.473899	0.351769	0.160646	0.324314	0.453743	0.79413
Tb427.02.3480	412.115	420.826	519.874	345.21	336.789	328.507	304.739	314.655	302.932	227.964	244.933	245.513	227.964	-0.420887	-0.552615	-0.913082	0.0307902	0.0145027	0.00379872	0.287612	0.0769685	0.0154325	0.142021	0.0286669	0.00344326	0.847648	1.54262	2.46303
Tb427tmp.01.7750	305.963	302.407	308.23	278.452	308.046	301.216	305.954	292.497	287.645	227.859	260.761	240.63	227.859	-0.0461984	-0.0488312	-0.329878	0.349924	0.150783	0.00302363	0.609951	0.280979	0.0137552	0.300969	0.10452	0.00306754	0.521478	0.9808	2.51321
Tb427tmp.211.3210	275.18	319.597	267.511	315.577	250.396	240.459	227.559	274.138	254.744	275.865	270.747	240.997	227.559	-0.0966162	-0.188942	-0.130689	0.550703	0.170138	0.271649	0.735536	0.304466	0.343213	0.362936	0.113257	0.0765399	0.44017	0.945936	1.11611
Tb427tmp.211.2600	227.553	246.541	250.632	263.714	244.599	272.146	291.129	268.408	272.95	295.947	293.153	317.082	227.553	0.106888	0.199994	0.322366	0.16096	0.0224586	0.00431124	0.457662	0.0944883	0.0166677	0.225868	0.0351482	0.00371707	0.646145	1.4541	2.4298
Tb427.04.600	240.574	227.311	270.348	254.66	260.711	243.756	242.801	265.165	292.102	227.501	245.295	252.842	227.311	0.0402662	0.116047	-0.0248252	0.636923	0.341385	0.790426	0.792335	0.488925	0.830891	0.390963	0.181873	0.185297	0.407865	0.740232	0.732132
Tb427.10.15460	241.357	236.226	238.807	265.778	273.822	237.431	247.25	227.245	245.447	253.655	259.791	263.503	227.245	0.117229	0.0071391	0.117077	0.143662	0.865448	0.00334516	0.440708	0.914525	0.0144579	0.217552	0.340189	0.00322609	0.662437	0.468279	2.49132
Tb427.06.3080	425.567	430.126	450.099	309.557	241.006	290.337	284.053	308.587	300.139	227.172	290.031	242.036	227.172	-0.634918	-0.548551	-0.7823	0.00205544	0.00018944	0.000870721	0.192948	0.0230778	0.00785119	0.103222	0.00858459	0.00175904	0.986228	2.06628	2.75473
Tb427.10.5430	265.476	230.065	287.584	227.171	267.267	255.558	266.777	255.441	306.555	257.019	280.146	296.789	227.171	-0.0623599	0.0817333	0.0907254	0.619519	0.541434	0.451638	0.781037	0.659487	0.519909	0.385402	0.245354	0.115945	0.414086	0.610208	0.935748
Tb427tmp.02.4420	278.488	247.793	227.141	269.537	246.25	244.873	258.343	260.259	271.921	253.231	250.354	245.277	227.141	0.0137932	0.0693487	-0.00875981	0.893557	0.469866	0.924635	0.942823	0.599241	0.940792	0.465312	0.222938	0.20981	0.332256	0.651816	0.678173
Tb427tmp.01.6340	255.005	237.84	293.627	227.139	235.718	229.107	260.718	237.262	238.402	238.907	256.989	294.492	227.139	-0.184699	-0.0949422	0.00716601	0.132289	0.410322	0.957899	0.42708	0.544826	0.966969	0.210986	0.202667	0.215644	0.675746	0.693217	0.666264
Tb427tmp.01.3530	249.607	251.249	261.782	247.297	283.268	252.192	245.516	232.282	227.051	251.755	228.335	247.196	227.051	0.0375661	-0.113685	-0.068477	0.602905	0.0450169	0.220339	0.770136	0.135133	0.289332	0.380069	0.0502676	0.0645239	0.420137	1.29871	1.19028
Tb427tmp.211.0530	248.804	226.887	241.859	276.767	300.475	289.832	257.518	247.973	276.576	252.836	275.622	310.105	226.887	0.273075	0.124212	0.22484	0.0061355	0.11254	0.0868037	0.221698	0.233194	0.135459	0.109553	0.0867447	0.0302086	0.960375	1.06176	1.51987
Tb427.01.1220	246.444	226.801	236.922	292.871	286.747	262.792	252.97	245.937	272.174	299.676	278.247	346.394	226.801	0.246366	0.118727	0.380232	0.0150249	0.103851	0.0269025	0.257735	0.222359	0.054526	0.128705	0.0827143	0.0121628	0.890404	1.08242	1.91497
Tb427.08.5520	303.725	241.704	249.392	289.034	268.127	235.544	248.273	249.658	226.788	300.534	272.288	276.897	226.788	-0.00384591	-0.133208	0.0963548	0.978813	0.325664	0.440494	0.989139	0.473472	0.509549	0.488072	0.176124	0.113634	0.311516	0.754181	0.94449
Tb427.10.5040	229.118	228.134	230.436	252.546	251.773	246.935	245.826	239.774	226.662	232.496	256.057	255.57	226.662	0.127543	0.0506532	0.113784	0.000351824	0.223755	0.0734746	0.159115	0.36561	0.118276	0.0942305	0.136061	0.0263767	1.02581	0.866266	1.57878
Tb427.08.1550	406.913	405.856	345.427	416.654	427.505	411.198	376.808	360.09	336.428	267.43	234.839	226.564	226.564	0.116219	-0.109791	-0.668218	0.1958	0.294236	0.00387706	0.4908	0.441381	0.0156134	0.242189	0.164187	0.00348194	0.615846	0.784662	2.45818
Tb427tmp.01.5355	268.064	280.082	259.515	307.991	275.786	307.655	265.815	287.426	226.53	248.272	252.511	263.106	226.53	0.142377	-0.0506983	-0.0803854	0.0845302	0.646814	0.120643	0.372505	0.746718	0.176042	0.184166	0.277768	0.0392591	0.734791	0.556318	1.40606
Tb427.01.4500	347.557	349.396	341.268	330.312	344.633	328.403	240.782	254.334	278.211	251.199	226.457	244.953	226.457	-0.0492912	-0.424962	-0.522826	0.110214	0.0014065	0.000177097	0.404404	0.0317173	0.00462843	0.199634	0.0118292	0.00104931	0.699766	1.92705	2.9791
Tb427.10.3150	359.442	350.898	345.69	311.609	269.723	308.146	232.574	241.348	226.404	271.198	252.762	242.812	226.404	-0.247623	-0.592552	-0.461783	0.0166312	3.63055e-05	0.000474711	0.257735	0.0168305	0.00610154	0.128	0.00648403	0.0013607	0.892789	2.18816	2.86624
Tb427tmp.55.0015	249.605	259.888	263.567	284.147	269.835	255.257	260.148	272.823	263.444	226.344	229.948	248.826	226.344	0.0659842	0.0429387	-0.132717	0.265691	0.240019	0.0494911	0.548748	0.383373	0.0866018	0.270781	0.142609	0.0193147	0.567382	0.845854	1.71411
Tb427.07.3140	243.535	242.053	233.699	248.646	233.391	226.303	259.734	252.275	241.06	290.155	289.112	263.377	226.303	-0.0221261	0.0662136	0.228356	0.642004	0.145027	0.0114023	0.795489	0.273944	0.0299594	0.392522	0.101903	0.00668123	0.406136	0.991813	2.17514
Tb427.02.3780	318.991	316.758	350.308	277.209	243.581	285.611	265.393	239.809	281.718	227.304	243.392	226.222	226.222	-0.290173	-0.325453	-0.50068	0.0234814	0.0152269	0.00137595	0.275642	0.0787094	0.00946325	0.13672	0.0292787	0.00211065	0.864168	1.53345	2.67558
Tb427tmp.01.6800	436.042	515.875	517.298	422.137	451.726	473.682	416.333	422.173	446.247	226.079	253.773	271.809	226.079	-0.124713	-0.193554	-0.966891	0.257309	0.0960902	0.00133509	0.540288	0.212105	0.0093456	0.266635	0.0789135	0.00208416	0.574082	1.10285	2.68107
Tb427.10.12990	254.826	242.922	254.245	255.706	254.358	241.946	264.857	276.78	226.025	314.408	299.247	264.072	226.025	3.33814e-05	0.0297526	0.223053	0.999256	0.757632	0.0529427	0.999624	0.835648	0.0910593	0.493246	0.310848	0.0203071	0.306937	0.507452	1.69235
Tb427tmp.211.0400	243.264	228.802	240.242	250.555	265.298	225.982	259.437	258.846	238.974	239.771	249.016	239.783	225.982	0.0585983	0.0882815	0.0325674	0.467875	0.135789	0.370191	0.679947	0.26189	0.442362	0.33554	0.0974411	0.0993398	0.474256	1.01126	1.00288
Tb427tmp.01.5915	355.265	299.115	364.252	309.667	297.76	350.847	270.329	270.575	282.135	225.978	245.166	255.066	225.978	-0.0881236	-0.307601	-0.488175	0.48162	0.0347748	0.0115892	0.690083	0.119079	0.030193	0.340535	0.044306	0.00673333	0.467839	1.35354	2.17177
Tb427.06.4180	307.975	309.075	346.748	320.311	267.59	291.901	326.441	306.028	321.336	225.968	247.377	231.815	225.968	-0.131551	-0.0150354	-0.45078	0.231458	0.825392	0.00377256	0.518514	0.884101	0.0153669	0.255955	0.328872	0.00342961	0.591836	0.482973	2.46476
Tb427tmp.211.3440	239.305	228.714	246.748	239.601	241.058	225.92	255.504	250.615	247.985	265.4	276.738	266.542	225.92	-0.0166215	0.0772912	0.178097	0.720809	0.0820614	0.00788919	0.847728	0.193635	0.0239267	0.418296	0.0720295	0.0053378	0.378517	1.14249	2.27264
Tb427.04.1740	246.693	251.304	226.951	254.651	284.256	250.606	273.017	256.442	266.65	228.039	225.909	233.645	225.909	0.123084	0.135088	-0.0763228	0.172455	0.0559618	0.186397	0.469315	0.151761	0.251696	0.23172	0.0564853	0.0561356	0.635037	1.24806	1.25076
Tb427tmp.211.0770	330.349	325.1	351.086	265.808	260.011	246.537	230.426	255.565	238.808	225.756	258.19	232.412	225.756	-0.382059	-0.473743	-0.490643	0.00133223	0.000977431	0.00158546	0.185595	0.0281263	0.0100782	0.0922806	0.0104863	0.00224967	1.03489	1.97938	2.64788
Tb427.10.6240	233.56	269.234	260.323	260.553	253.371	264.466	227.706	240.184	226.54	248.049	231.595	225.628	225.628	0.0285881	-0.136076	-0.113726	0.673034	0.119057	0.201927	0.816012	0.241134	0.269149	0.402729	0.0897402	0.0600229	0.394987	1.04701	1.22168
Tb427.06.1520	373.421	354.836	238.955	399.507	328.236	360.441	327.911	290.383	298.776	250.055	225.519	246.635	225.519	0.17002	-0.0767999	-0.421413	0.43787	0.720831	0.128773	0.657463	0.805127	0.185561	0.324447	0.299513	0.0413819	0.488856	0.523584	1.38319
Tb427.02.2390	374.149	396.25	410.394	314.922	324.587	302.609	298.187	245.869	297.534	232.385	240.752	225.477	225.477	-0.325777	-0.488568	-0.757188	0.00295728	0.00508005	0.000148622	0.200704	0.0509378	0.00444584	0.101546	0.0189481	0.000991466	0.993335	1.72243	3.00372
Tb427tmp.244.2790	341.935	371.756	402.56	250.627	225.356	266.861	265.54	282.487	272.582	275.921	300.83	294.687	225.356	-0.587529	-0.443896	-0.357192	0.00424955	0.00561345	0.0127827	0.20716	0.0528072	0.0322319	0.10474	0.0196577	0.00718803	0.979887	1.70647	2.14339
Tb427.05.3140	289.888	276.223	311.66	272.005	262.512	229.772	256.67	242.132	230.215	225.346	251.441	260.328	225.346	-0.199724	-0.26789	-0.251954	0.0827954	0.0181422	0.0333699	0.37074	0.0853468	0.0638968	0.183067	0.0317477	0.0142496	0.737391	1.49829	1.8462
Tb427.05.4520	339.65	351.416	387.192	338.708	301.204	336.282	352.1	369.031	341.028	225.312	264.814	259.378	225.312	-0.143462	-0.0217025	-0.524696	0.143639	0.760641	0.00439886	0.440708	0.837834	0.0168809	0.217599	0.311662	0.0037646	0.662344	0.506317	2.42428
Tb427.03.5370	518.579	539.48	649.798	520.744	437.077	483.714	451.857	444.873	418.875	225.279	285.269	252.57	225.279	-0.244581	-0.376462	-1.16221	0.134134	0.0355705	0.00205957	0.429096	0.120317	0.011403	0.211826	0.0447563	0.00254299	0.674021	1.34915	2.59466
Tb427.04.1950	225.214	238.633	227.003	262.755	279.698	239.672	256.624	241.571	248.8	291.408	271.167	268.573	225.214	0.179023	0.112724	0.266732	0.0692634	0.0364343	0.00499921	0.354013	0.122053	0.0181385	0.174681	0.0454104	0.00404507	0.757755	1.34285	2.39307
Tb427.10.3760	390.507	410.524	431.871	291.06	281.431	312.034	258.392	276.519	253.549	228.32	226.894	225.176	225.176	-0.479082	-0.644948	-0.857623	0.00149019	0.000431388	0.000104366	0.185893	0.025871	0.00421314	0.093545	0.00984779	0.000939571	1.02898	2.00666	3.02707
Tb427.10.260	336.034	311.255	231.459	274.874	242.691	230.985	257.2	318.704	225.166	326.344	232.748	279.854	225.166	-0.23135	-0.133523	-0.0668727	0.272903	0.569308	0.765406	0.553918	0.683438	0.808269	0.273347	0.254228	0.180252	0.563286	0.594776	0.74412
Tb427.10.710	279.116	292.488	325.01	301.968	309.636	311.693	250.172	282.979	304.614	251.608	249.894	225.116	225.116	0.0423071	-0.0979402	-0.303292	0.558285	0.400778	0.0244231	0.740493	0.535727	0.0504352	0.365415	0.199282	0.0112475	0.437213	0.700531	1.94894
Tb427.10.13820	225.092	239.25	252.114	272.119	280.31	263.872	265.984	287.878	243.557	260.787	290.11	322.794	225.092	0.18822	0.154458	0.286243	0.0218877	0.146112	0.0550607	0.274591	0.275547	0.0940408	0.135492	0.102499	0.020972	0.868087	0.989279	1.67836
Tb427.04.2210	239.582	284.614	246.27	298.677	247.579	250.089	259.019	248.059	241.49	257.898	225.059	278.342	225.059	0.0476636	-0.0415962	-0.0172679	0.711989	0.650562	0.890942	0.842466	0.749032	0.913685	0.415699	0.278629	0.203761	0.381221	0.554974	0.690879
Tb427tmp.160.2220	242.279	225.054	247.154	273.363	262.632	277.975	274.22	263.746	287.979	254.939	266.966	268.371	225.054	0.188069	0.209137	0.145448	0.0149198	0.0186415	0.0335293	0.257735	0.0862816	0.0641135	0.128628	0.0321033	0.0142979	0.890664	1.49345	1.84473
Tb427tmp.01.0440	300.984	305.828	262.573	252.136	284.301	279.665	239.34	252.076	225.022	262.818	225.27	244.575	225.022	-0.0912459	-0.279154	-0.246846	0.354358	0.031806	0.059374	0.613869	0.113065	0.0995673	0.302902	0.0420773	0.0222045	0.518698	1.37595	1.65356
Tb427tmp.02.5030	229.193	233.849	224.785	273.917	303.385	258.189	294.038	300.413	293.611	253.197	279.419	282.112	224.785	0.280579	0.368614	0.244272	0.0218602	4.057e-05	0.0115782	0.274591	0.0168508	0.0301737	0.13574	0.00648296	0.00672903	0.867292	2.18823	2.17205
Tb427tmp.03.0240	295.084	281.392	244.977	297.39	342.672	291.893	316.741	291.149	312.9	260.278	230.491	224.764	224.764	0.182081	0.164692	-0.199161	0.168845	0.122347	0.130006	0.465332	0.244994	0.186756	0.229633	0.0911339	0.0416485	0.638966	1.04032	1.3804
Tb427tmp.03.0840	252.452	224.63	238.807	267.051	265.879	258.078	230.175	273.617	244.165	284.773	259.251	265.485	224.63	0.143957	0.0632216	0.177313	0.0423088	0.518413	0.0484255	0.315341	0.641591	0.0853011	0.155941	0.238662	0.019023	0.807039	0.622217	1.72072
Tb427tmp.160.2210	234.573	247.28	273.787	292.879	282.254	263.594	294.331	279.835	291.341	224.546	261.314	278.606	224.546	0.150501	0.195845	0.0167527	0.126338	0.0415088	0.888433	0.422029	0.130729	0.911476	0.208617	0.0486777	0.203287	0.68065	1.31267	0.69189
Tb427.05.3560	351.791	341.328	321.564	394.02	261.704	335.004	291.339	309.825	324.64	243.868	278.562	224.438	224.438	-0.0344666	-0.132252	-0.442105	0.848855	0.0863529	0.00792516	0.919188	0.199268	0.0239831	0.453556	0.0741248	0.00534847	0.343369	1.13004	2.27177
Tb427tmp.02.1490	239.986	252.922	304.365	296.158	298.083	298.235	251.359	260.446	270.964	224.426	229.994	228.116	224.426	0.162739	-0.0264888	-0.224168	0.182019	0.824807	0.12459	0.477294	0.883706	0.180505	0.235512	0.328725	0.0402612	0.627987	0.483167	1.39511
Tb427.05.3020	228.02	235.23	271.934	255.248	224.405	274.189	282.152	310.669	331.42	354.822	378.146	401.507	224.405	0.0361555	0.330162	0.625846	0.770073	0.0330284	0.00224884	0.877528	0.1156	0.011889	0.433	0.0430197	0.00265136	0.363512	1.36633	2.57653
Tb427.10.3930	543.719	536.378	487.835	561.861	470.589	481.765	372.843	298.975	315.115	269.51	224.338	266.332	224.338	-0.0502927	-0.667839	-1.04445	0.623016	0.00243768	0.000293694	0.78317	0.0385818	0.00541243	0.386441	0.0143712	0.00121038	0.412917	1.84251	2.91708
Tb427tmp.18.0013	227.876	228.469	227.971	266.798	239.109	225.133	253.725	274.055	228.347	249.95	235.229	224.294	224.294	0.095285	0.143964	0.0520828	0.272302	0.144503	0.322472	0.553918	0.273317	0.397403	0.273563	0.101699	0.0886248	0.562943	0.992682	1.05244
Tb427.04.1610	224.793	257.181	255.125	224.232	259.021	260.709	247.104	248.353	259.649	233.708	282.345	267.525	224.232	0.0133697	0.0348209	0.0882186	0.892164	0.620566	0.433161	0.942031	0.724927	0.502325	0.464828	0.269662	0.112023	0.332708	0.569181	0.950692
Tb427.07.4990	224.124	225.3	231.518	231.17	235.111	232.495	255.311	266.793	254.183	231.897	248.772	251.541	224.124	0.0372977	0.189058	0.104725	0.0817143	0.00237019	0.059565	0.369765	0.0381565	0.099767	0.182484	0.0141937	0.022249	0.738775	1.8479	1.65269
Tb427.08.6050	243.79	224.105	244.26	237.467	243.594	233.417	283.714	289.716	297.325	273.748	273.721	276.388	224.105	0.00469831	0.290075	0.2102	0.920308	0.00238115	0.00513232	0.958203	0.0381565	0.0184126	0.472807	0.0142313	0.00410619	0.325316	1.84675	2.38656
Tb427.06.1970	230.041	223.985	240.077	256.942	248.931	269.673	273.095	293.005	272.993	317.117	318.348	352.996	223.985	0.160063	0.273684	0.510036	0.0238075	0.00403834	0.00149406	0.277115	0.0465454	0.00978313	0.136834	0.0173668	0.00218173	0.863806	1.76028	2.6612
Tb427tmp.03.0935	393.408	462.407	529.717	293.54	285.489	336.467	223.973	247.176	252.8	230.393	251.639	294.173	223.973	-0.597813	-0.93648	-0.835931	0.0209414	0.00543963	0.0095921	0.269587	0.0522317	0.0268488	0.133332	0.0194529	0.00598755	0.875066	1.71102	2.22275
Tb427.03.1260	255.858	276.448	231.913	235.68	235.811	251.614	223.829	232.979	228.338	246.538	257.085	253.308	223.829	-0.0797821	-0.157575	-0.0138253	0.380368	0.115263	0.863261	0.618278	0.236496	0.890238	0.305078	0.0879728	0.198532	0.51559	1.05565	0.70217
Tb427tmp.01.2600	374.438	335.667	382.684	354.582	358.175	326.609	223.799	233.359	264.232	252.135	251.541	300.459	223.799	-0.0723107	-0.599164	-0.442505	0.368791	0.00283405	0.011466	0.613927	0.0406846	0.0300332	0.308607	0.0151489	0.00669952	0.510594	1.81962	2.17396
Tb427tmp.01.2540	223.776	237.869	240.68	243.683	226.829	240.079	246.716	255.1	272.096	257.438	264.911	251.167	223.776	0.0168812	0.14003	0.139293	0.725768	0.0589322	0.022488	0.850009	0.156475	0.0473684	0.419477	0.0582064	0.0105636	0.377292	1.23503	1.97619
Tb427tmp.02.1860	251.232	288.158	264.895	292.504	269.544	261.433	271.732	277.146	241.88	239.519	233.237	223.761	223.761	0.0340291	-0.0244702	-0.207548	0.676444	0.783922	0.0373943	0.818367	0.855054	0.0698027	0.403808	0.318067	0.0155667	0.393825	0.497481	1.8078
Tb427.10.9400	278.248	277.856	306.059	294.404	279.026	278.048	223.694	240.945	259.713	253.169	247.172	284.714	223.694	-0.0179933	-0.25127	-0.135167	0.756668	0.0303095	0.160146	0.868819	0.110702	0.221593	0.428702	0.0411925	0.0494173	0.367844	1.38518	1.30612
Tb427tmp.12.0010	233.315	223.67	254.004	249.509	272.875	227.353	276.217	253.061	270.909	285.454	277.899	288.563	223.67	0.07656	0.170514	0.260886	0.462153	0.0590045	0.00776591	0.674867	0.156565	0.0236995	0.333101	0.0582399	0.00528523	0.477424	1.23478	2.27694
Tb427.08.2020	244.738	223.51	266.284	246.645	230.183	236.001	253.235	265.47	248.632	288.93	302.852	308.259	223.51	-0.0432699	0.0630334	0.293165	0.614226	0.45814	0.015484	0.776919	0.588701	0.0365498	0.383356	0.219052	0.00815327	0.416398	0.659453	2.08867
Tb427tmp.01.3490	223.449	226.119	264.386	242.103	250.082	261.216	310.909	327.993	323.334	278.596	316.776	286.85	223.449	0.0775865	0.430559	0.305312	0.410992	0.004287	0.0332518	0.6399	0.047567	0.0637001	0.315952	0.0177571	0.0142057	0.500378	1.75063	1.84754
Tb427.10.8400	289.872	255.728	223.426	282.396	350.554	330.226	327.5	317.918	310.907	299.736	302.966	289.288	223.426	0.324767	0.314467	0.213995	0.080875	0.0342905	0.104975	0.368567	0.117993	0.158262	0.182128	0.0438916	0.035294	0.739623	1.35762	1.4523
Tb427tmp.160.4300	268.022	301.378	321.195	311.055	286.773	283.405	248.937	249.923	262.36	251.199	223.327	243.454	223.327	-0.0152479	-0.226458	-0.310827	0.869274	0.0553543	0.0308027	0.930655	0.150751	0.0599632	0.459214	0.0560772	0.0133751	0.337985	1.25121	1.8737
Tb427.04.1550	259.194	236.226	263.325	252.862	235.261	263.037	239.625	229.129	242.412	255.739	232.304	223.283	223.283	-0.0144941	-0.0934302	-0.0931018	0.839486	0.165052	0.285437	0.915373	0.297912	0.358132	0.451674	0.110819	0.0798669	0.345175	0.955387	1.09763
Tb427tmp.01.2910	256.838	228.835	312.489	223.268	243.098	265.294	238.102	243.45	240.252	226.879	269.673	259.621	223.268	-0.125509	-0.145075	-0.0779658	0.464141	0.359861	0.640776	0.676819	0.507285	0.69793	0.334055	0.188702	0.155645	0.476182	0.724222	0.807864
Tb427tmp.02.3200	394.965	366.738	417.103	337.124	307.478	361.296	330.52	362.086	324.137	260.566	287.412	223.101	223.101	-0.228842	-0.21337	-0.612374	0.0539178	0.0446829	0.00455813	0.334858	0.134906	0.0172387	0.165229	0.05019	0.0038459	0.781913	1.29938	2.415
Tb427.10.3540	336.293	350.461	410.285	332.851	245.542	311.94	286.644	291.82	329.251	223.091	279.912	242.577	223.091	-0.301197	-0.273303	-0.557178	0.118344	0.0747596	0.0141136	0.415251	0.182146	0.0343184	0.205023	0.0677554	0.00765333	0.688198	1.16906	2.11615
Tb427.08.5790	330.744	298.634	432.573	340.878	329.477	324.855	263.133	275.336	284.07	223.006	284.726	265.203	223.006	-0.0936439	-0.368562	-0.458297	0.613314	0.122298	0.0952645	0.776156	0.244985	0.146028	0.383085	0.0911649	0.0325664	0.416705	1.04017	1.48723
Tb427tmp.01.4430	334.728	262.986	302.363	279.164	309.84	298.576	273.322	222.987	231.253	226.805	225.81	262.137	222.987	-0.0201713	-0.30698	-0.332609	0.862699	0.0909727	0.0612802	0.92681	0.20565	0.102228	0.457364	0.0765113	0.0227978	0.339738	1.11627	1.64211
Tb427.10.5340	726.538	567.357	595.467	402.57	537.213	438.042	370.242	382.458	312.99	287.085	233.827	222.944	222.944	-0.455506	-0.826111	-1.3448	0.0548763	0.00683903	0.00195406	0.336374	0.0569896	0.0111553	0.166014	0.0212096	0.00248895	0.779855	1.67347	2.60398
Tb427.07.4560	233.974	261.991	243	271.038	269.484	256.602	251.533	248.915	267.017	252.167	239.868	222.671	222.671	0.109298	0.0545959	-0.048155	0.10922	0.396054	0.533733	0.40415	0.531677	0.597701	0.199543	0.197776	0.133293	0.699964	0.703827	0.875192
Tb427.10.4610	279.748	298.594	302.55	309.979	290.556	295.715	280.213	278.685	273.952	222.601	249.756	241.321	222.601	0.0249343	-0.0809112	-0.303692	0.604658	0.0927542	0.006413	0.771255	0.207984	0.0209199	0.380577	0.0773667	0.00466584	0.419557	1.11145	2.33107
Tb427tmp.211.4690	222.543	265.269	273.727	286.95	267.877	256.932	250.272	294.48	252.214	260.995	259.724	245.254	222.543	0.092132	0.0655995	0.00837355	0.407547	0.610825	0.933452	0.638494	0.717305	0.947697	0.315053	0.266842	0.211346	0.501617	0.573746	0.675006
Tb427tmp.01.5540	244.927	224.862	245.231	243.965	222.428	242.985	235.153	269.547	254.485	246.792	266.386	242.903	222.428	-0.0114292	0.086469	0.0805591	0.856187	0.287884	0.239405	0.923634	0.43481	0.309193	0.456078	0.161743	0.0689531	0.34096	0.791176	1.16145
Tb427.07.7490	235.45	234.505	239.834	266.185	281.449	274.826	249.304	259.2	264.388	243.936	222.379	270.494	222.379	0.212555	0.122876	0.0539015	0.00134489	0.0111863	0.55532	0.185595	0.0680855	0.617964	0.0915782	0.0253268	0.137812	1.03821	1.59642	0.860713
Tb427.03.800	400.247	425.595	470.5	420.45	300.83	395.967	360.383	441.261	356.379	222.338	250.08	238.832	222.338	-0.214499	-0.162784	-0.866019	0.227052	0.251736	0.000904255	0.515809	0.397037	0.00790724	0.254516	0.147692	0.00176339	0.594285	0.830644	2.75365
Tb427.10.10720	227.825	252.072	236.751	295.096	311.088	288.58	254.791	255.829	234.56	243.547	222.288	231.732	222.288	0.320244	0.0563247	-0.0389307	0.00366146	0.391221	0.53486	0.20716	0.527008	0.598559	0.102867	0.196039	0.133485	0.987724	0.707657	0.874569
Tb427.08.2450	222.285	257.567	281.5	301.922	260.38	251.263	272.456	276.129	267.303	236.068	235.42	228.553	222.285	0.0956925	0.0998064	-0.121124	0.495092	0.354819	0.304498	0.697744	0.502434	0.378732	0.344423	0.186898	0.084461	0.462908	0.728395	1.07334
Tb427.03.4160	259.461	255.158	298.583	243.073	238.421	248.535	260.279	259.678	239.99	222.179	252.78	237.438	222.179	-0.155659	-0.097714	-0.190934	0.121064	0.311521	0.109779	0.417225	0.458959	0.164194	0.206004	0.170726	0.0366169	0.686124	0.767701	1.43632
Tb427.02.1720	267.7	283.248	255.116	255.165	273.603	238.453	222.12	241.148	233.22	250.518	250.589	288.051	222.12	-0.0712499	-0.210796	-0.0305786	0.375949	0.0205574	0.724747	0.615024	0.0902323	0.774082	0.303472	0.0335926	0.172628	0.517881	1.47376	0.762889
Tb427tmp.01.3360	229.009	248.2	250.991	221.853	253.377	228.738	261.724	260.868	254.881	285.262	294.497	286.914	221.853	-0.0488265	0.0944584	0.251153	0.531333	0.0857686	0.00348741	0.722946	0.19865	0.014774	0.356724	0.0738948	0.00329474	0.447667	1.13139	2.48218
Tb427.07.4570	414.575	447.122	421.848	412.728	391.681	437.138	357.242	370.469	333.052	223.787	257.731	221.834	221.834	-0.0479956	-0.275031	-0.867814	0.442058	0.00729279	0.000223641	0.65942	0.0578989	0.00515179	0.325389	0.021623	0.0011489	0.487597	1.66508	2.93972
Tb427.08.5740	245.358	240.497	239.664	221.827	272.741	248.956	268.703	250.185	256.399	285.368	310.877	324.155	221.827	0.0353656	0.0957194	0.34325	0.70613	0.044187	0.00486607	0.838578	0.134522	0.0178598	0.413842	0.0500403	0.00398427	0.383165	1.30068	2.39965
Tb427.10.3660	412.786	391.119	265.288	401.86	462.055	425.738	380.272	332.832	274.36	287.18	226.163	221.827	221.827	0.27046	-0.114724	-0.540374	0.209569	0.647787	0.0925712	0.503502	0.747282	0.142692	0.248582	0.277989	0.0318217	0.60453	0.555972	1.49728
[truncated: 7,467 more rows]

## Sheet: selected
Gene	Product Description	0 h, A	0 h, B	24 h, C	12 h, A	12 h, B	12 h, C	24 h, A	24 h, B	48 h, C	48 h, A	48 h, B	0 h, C	log2(12h/0h)	log2(24h/0h)	log2(48h/0h)	pval, log2(12h/0h)	pval, log2(24h/0h)	pval, log2(48h/0h)	FDR, log2(12h/0h)	FDR, log2(24h/0h)	FDR, log2(48h/0h)	pFDR, log2(12h/0h)	pFDR, log2(24h/0h)	pFDR, log2(48h/0h)	neglog10(pFDR, log2(12h/0h))	neglog10(pFDR, log2(24h/0h))	neglog10(pFDR, log2(48h/0h))
[truncated: 389 more rows]

[truncated: 3 more sheets: colored, parameters, Tb927orthologs]
