# Supplementary material for: Co-dependence between trypanosome nuclear lamina components in nuclear stability and control of gene expression
Source: Nucleic Acids Res. 2016 Sep 12;44(22):10554–70. doi: 10.1093/nar/gkw751 (PMC5159534; doi:10.1093/nar/gkw751)
Supplement: SUPPLEMENTARY DATA [file supp_gkw751_nar-01100-x-2016-File025.xlsx]

## Sheet: DEGs up 2 fold - Table 2
Table 2
Gene	Product Description	log2(12h/0h)	log2(24h/0h)	log2(48h/0h)
Tb427.06.510	GPEET2 procyclin precursor, PARP A-alpha, procyclin A-alpha, procyclic form specific polypeptide A-alpha precursor	-0.0790538	1.1517	3.78357
Tb427.10.10260	EP1 procyclin (EP1)	0.377753	1.0377	3.47625
Tb427.10.10230	procyclin-associated gene 5 (PAG5) protein (PAG5)	0.794479	2.26409	3.32642
Tb427.06.520	EP3-2 procyclin, PARP A-beta, surface protein EP3-3 procyclin precursor, procyclic form specific polypeptide A-beta precursor	0.27489	0.981662	3.13582
Tb427.10.10250	EP2 procyclin (EP2)	0.37387	0.855251	3.12429
Tb427.10.10210	procyclin-associated gene 4 (PAG4) protein (PAG4)	0.95924	2.04019	3.12119
Tb427.10.10220	procyclin-associated gene 2 (PAG2) protein (PAG2)	0.94801	1.99267	2.89844
Tb427.01.4620	unspecified product	0.0970984	1.06233	2.32731
Tb427.08.7820	'Cold-shock' DNA-binding domain containing protein, putative	0.652665	1.17823	2.221
Tb427.06.690	hypothetical protein, conserved	0.471518	0.985216	2.01036
Tb427.10.12760	zinc finger protein family member, putative (ZC3H36)	0.83416	0.920279	1.95351
Tb427tmp.02.4710		0.606725	0.665853	1.91462
Tb427.08.6340	CYC2-like cyclin, putative (CYC10)	0.108981	0.86805	1.86248
Tb427.07.5380	RNA-binding protein, putative	0.447942	0.798943	1.84366
Tb427.07.3970	hypothetical protein, conserved	0.380022	0.800801	1.80531
Tb427.08.2855		0.165236	0.685849	1.75138
Tb427.03.1500	variant surface glycoprotein (VSG)-related, putative	0.317077	1.12514	1.71793
Tb427.10.9600	serine/threonine kinase, putative	0.690259	0.920015	1.70372
Tb427tmp.02.5690		0.607661	1.00469	1.67513
Tb427tmp.02.4450	hypothetical protein, conserved	0.743967	0.795456	1.67497
Tb427.10.11630	PSP1 C-terminal conserved region, putative	0.29961	0.754908	1.67037
Tb427tmp.01.0090	zinc finger protein family member, putative (ZC3H45)	0.461953	1.00663	1.66388
Tb427tmp.02.5700	endonuclease/exonuclease/phosphatase, putative	0.563036	0.968976	1.66098
Tb427.05.2260	conserved protein	0.433612	0.780137	1.65464
Tb427.04.4520	'Cold-shock' DNA-binding domain containing protein, putative	0.553712	0.661618	1.64915
Tb427.10.5150	zinc finger protein family member, putative (ZC3H31)	0.358023	0.785578	1.63365
Tb427tmp.03.0550	RNA-binding protein, putative (RBP3)	0.605996	0.819159	1.63295
Tb427.10.15050	hypothetical protein	0.510695	0.777695	1.62214
Tb427.08.5110	hypothetical protein, conserved	0.349607	0.860746	1.60358
Tb427.07.6570	hypothetical protein, conserved	-0.012815	0.766704	1.58402
Tb427.01.4020	hypothetical protein	0.429912	1.25982	1.58297
Tb427.10.9610	hypothetical protein	0.36412	0.887314	1.5755
Tb427.10.14270	TFIIF-stimulated CTD phosphatase, putative	0.481309	0.72786	1.56795
Tb427.06.3490	zinc finger protein 1 (ZFP1)	0.928309	0.595074	1.56571
Tb427tmp.160.2650	conserved protein	0.517129	0.811651	1.55809
Tb427.04.1880	hypothetical protein, conserved	0.448276	0.948604	1.5557
Tb427.08.910	hypothetical protein, conserved	0.490045	0.524216	1.52443
Tb427tmp.02.0357	hypothetical protein, conserved	0.555193	0.707572	1.52362
Tb427.08.7830	hypothetical protein, conserved	0.368977	0.713549	1.51514
Tb427.10.14550	ATP-dependent DEAD/H RNA helicase, putative	0.622231	0.790439	1.50183
Tb427.08.6650	RNA-binding protein, putative (DRBD12)	0.437827	0.525606	1.49422
Tb427_11_01_v4.snoRNA.0006	unspecified product	0.275298	-0.137795	1.48422
Tb427.01.4010	primase 2	0.643933	0.925188	1.46258
Tb427.03.1510	variant surface glycoprotein (VSG)-related, putative	-0.29774	0.946728	1.4524
Tb427.07.2420	glycogen synthase kinase-3 alpha, putative	0.386832	0.82685	1.42729
Tb427.10.14540	hypothetical protein	0.126729	0.818118	1.42662
Tb427tmp.211.5010	SLACS retrotransposable element (part), putative	0.167405	0.536597	1.41661
Tb427.07.2090	hypothetical protein, conserved	0.577683	0.721055	1.39545
Tb427tmp.52.0008	conserved protein (POMP17)	0.501374	0.945128	1.38479
Tb427tmp.01.3810		0.57893	0.297472	1.38304
Tb427.10.5250	zinc finger protein family member, putative (ZC3H32)	0.434512	0.754271	1.38153
Tb427tmp.211.0990	PSP1 C-terminal conserved region, putative	0.158668	0.624509	1.37878
Tb427tmp.02.4850	hypothetical protein, conserved	0.279597	0.912832	1.35095
Tb427tmp.160.5080	hypothetical protein, conserved	0.242973	0.585567	1.34195
Tb427tmp.160.3400	glucose transporter (pseudogene), putative	0.30322	0.581272	1.33334
Tb427.10.490	hypothetical protein	0.533885	0.771723	1.33315
Tb427_09_tRNA_Gly_1	tRNA Glycine	-0.308367	0.723602	1.33103
Tb427.08.4200	hypothetical protein, conserved	0.399782	0.780225	1.32767
Tb427.06.820	pumilio RNA binding protein, putative (PUF4)	0.606761	0.577615	1.32486
Tb427.07.3730	RNA-binding protein, putative (RBP26)	0.694038	0.607262	1.30795
Tb427.06.3880	hypothetical protein, conserved	0.0745794	0.6161	1.29325
Tb427.07.3830	kinesin K39, putative	0.581276	0.76663	1.29141
Tb427.10.8740	hypothetical protein	0.642881	0.678144	1.29059
Tb427.06.2030	protein kinase, putative	0.486148	0.584109	1.28284
Tb427.03.2500		0.00576425	0.564635	1.26323
Tb427.10.8050	TFIIF-stimulated CTD phosphatase, putative	0.410669	0.581191	1.26314
Tb427.04.1010	hypothetical protein	0.312174	0.401303	1.26098
Tb427.03.2450	hypothetical protein, conserved	0.686411	0.531626	1.23759
Tb427.07.6340	hypothetical protein, conserved	0.354825	0.62557	1.23735
Tb427.10.4410	hypothetical protein	0.517006	0.7485	1.23622
Tb427.01.1470	conserved protein, unknown function	0.274541	0.410595	1.22658
Tb427.02.2340	Glycerophosphoryl diester phosphodiesterase family, putative	0.525527	0.670822	1.22493
Tb427tmp.02.1200	Ring finger domain containing protein, putative	0.481763	0.554054	1.22281
Tb427.03.1910	Histone RNA hairpin-binding protein RNA-binding domain containing protein, putative	0.52742	0.641765	1.21627
Tb427tmp.01.7360	hypothetical protein	0.288614	0.530009	1.21606
Tb427.06.860	hypothetical protein	0.208558	0.488552	1.21346
Tb427.10.9620	NADH-ubiquinone oxidoreductase c	0.287956	0.452904	1.20894
Tb427tmp.01.3390	DNA topoisomerase II, putative	0.269568	0.731014	1.20612
Tb427tmp.01.8270	Zinc finger protein, C3H1 type-like (ZC3H46)	0.406064	0.508452	1.20323
Tb427.08.1290	hypothetical protein, conserved	0.420018	0.681847	1.19732
Tb427.10.15060	hypothetical protein	0.225803	0.384378	1.19279
Tb427.07.1090	SNF2 family N-terminal domain/Ring finger domain containing protein, putative	0.249059	0.526558	1.18781
Tb427.08.2780	RNA-binding protein RBP10, putative (RBP10)	0.61555	0.573257	1.18755
Tb427tmp.211.1720	Zinc finger CCCH domain-containing protein 48 (ZC3H48)	0.513497	0.682349	1.18455
Tb427.10.10760	hypothetical protein	0.135498	0.489529	1.18408
Tb427.10.9630	hypothetical protein	0.331858	0.423241	1.17288
Tb427tmp.01.5820	hypothetical protein, conserved	0.373235	0.720215	1.16761
Tb427.08.7110	serine/threonine-protein kinase a, putative, protein kinase, putative	0.301194	0.662735	1.16677
Tb427tmp.01.5650	Repressor of differentiation kinase 1 (RDK1)	0.405121	0.72797	1.15304
Tb427.04.4230	RNA-binding protein, putative (RBP31)	0.343568	0.372762	1.14664
Tb427.08.5160	hypothetical protein, conserved	0.235788	0.666016	1.1397
Tb427.10.5100	hypothetical protein	0.594126	0.802259	1.13715
Tb427tmp.47.0035	cytoskeleton assocociated protein, putative, calpain-like protein, putative	0.444082	0.688925	1.13521
Tb427.03.1630	casein kinase 1, putative (CK1)	0.378544	0.730223	1.13347
Tb427.07.6300	WD domain, G-beta repeat, putative	0.23836	0.658464	1.12946
Tb427.07.2680	zinc finger protein family member, putative (ZC3H22)	0.151246	0.417635	1.1284
Tb427.05.2020	hypothetical protein, conserved	0.154535	0.337282	1.12402
Tb427.02.5384	retrotransposon hot spot protein (RHS, pseudogene), putative, retrotransposon hot spot protein (RHS), degenerate	0.205548	0.494886	1.12189
Tb427.05.2480	hypothetical protein, conserved	0.125456	0.491393	1.12077
Tb427.04.1910	hypothetical protein, conserved	0.303432	0.451441	1.12056
Tb427tmp.02.4730	DNA repair and recombination helicase protein PIF1 (PIF1)	0.318862	0.613455	1.11812
Tb427.08.4490	hypothetical protein	0.177505	0.527818	1.10796
Tb427.07.4720	hypothetical protein	0.404089	0.437869	1.10397
Tb427.03.5250	Zinc finger CCCH domain-containing protein 8 (ZC3H8)	0.384685	0.710288	1.10238
Tb427tmp.02.4860	protein kinase, putative	0.450844	0.82553	1.10102
Tb427.04.1400	vacuolar transport protein 4A, putative	0.276546	0.357327	1.09847
Tb427.06.640	kinetoplastid-specific phospho-protein phosphatase, putative	0.363809	0.560337	1.09635
Tb427tmp.01.7310	hypothetical protein, conserved	0.181156	0.476924	1.09106
Tb427_10_snoRNA_0055		0.618254	0.269892	1.08919
Tb427.03.4210	hypothetical protein, conserved	0.474886	0.472399	1.08891
Tb427.07.2670	zinc finger protein family member, putative (ZC3H21)	0.405163	0.368206	1.08365
Tb427.10.480	hypothetical protein, conserved	0.389111	0.434353	1.08057
Tb427.10.12280	hypothetical protein	0.0775169	0.384843	1.07933
Tb427.02.910	expression site-associated gene (ESAG, pseudogene), putative, expression site-associated gene 4 (ESAG4), degenerate	-0.678064	0.047158	1.07888
Tb427.05.3620	kinetoplastid-specific dual specificity phosphatase, putative	0.449262	0.660401	1.07559
Tb427.06.2520	hypothetical protein, conserved	0.384948	0.742457	1.07505
Tb427.08.480		0.612792	0.826723	1.07467
Tb427.10.2400	hypothetical protein	0.273658	0.496186	1.07146
Tb427tmp.211.2380	4E-interacting protein, putative	0.477224	0.601296	1.06916
Tb427.03.4020	phosphatidylinositol 4-kinase alpha, putative	0.351619	0.291953	1.066
Tb427.08.1780	protein kinase, putative	0.38978	0.517606	1.06435
Tb427tmp.160.3090		0.0255614	0.670205	1.05772
Tb427.07.7390	hypothetical protein	0.626104	0.280355	1.05626
Tb427.03.4010	hypothetical protein	0.20032	0.46172	1.05562
Tb427tmp.01.8550	mitogen-activated protein kinase (ECK1)	0.237861	0.464849	1.05438
Tb427.10.15310	hypothetical protein, conserved	0.297456	0.448101	1.05408
Tb427.10.13410	hypothetical protein	0.212645	0.511907	1.04735
Tb427.07.7400	hypothetical protein, conserved	0.484959	0.602847	1.0452
Tb427.01.3350		-0.211045	0.58877	1.04423
Tb427.01.1760		0.418735	0.524056	1.03788
Tb427.03.1640		0.255945	0.551788	1.03616
Tb427tmp.11.0001	cytoskeleton assocociated protein, putative, calpain-like protein, putative	0.404729	0.655441	1.03241
Tb427tmp.01.6420	DNA repair and recombination helicase protein PIF4 (TbPIF4)	0.10222	0.516615	1.03153
Tb427.02.3330		-0.319192	-0.122535	1.02066
Tb427.08.490	hypothetical protein	-0.0348695	0.295348	1.01212
Tb427.10.8730	ABC1 family, putative	0.425291	0.571273	1.01188
Tb427.01.1500	conserved protein, unknown function	0.214596	0.255485	1.01008
Tb427.08.6670		0.311313	0.473149	1.00671
Tb427.08.6350	CYC2-like cyclin, putative (CYC11)	0.269114	0.518258	1.00439
Tb427tmp.211.2360		0.290505	0.738783	1.00416
Tb427.07.6710	hypothetical protein	0.29731	0.59899	1.00211
Tb427.06.1300		0.356584	0.523473	1.00013

## Sheet: DEGs down 2 fold
Gene	Product Description	log2(12h/0h)	log2(24h/0h)	log2(48h/0h)
Tb427_11_01_v4.snoRNA.0041	unspecified product	-0.65418	-2.19445	-1.10421
Tb427.05.445	tRNA Arginine	-0.933899	-1.60081	-1.18671
Tb427.10.6060	universal minicircle sequence binding protein 2 (UMSBP2)	-0.490554	-1.5235	-1.61937
Tb427.03.1470	variant surface glycoprotein (VSG)-related, putative	-0.815537	-1.50148	-2.06351
Tb427.03.1520	variant surface glycoprotein (VSG)-related, putative	-0.903991	-1.47474	-2.18791
Tb427.03.5430	hypothetical protein, conserved	-0.974439	-1.43445	-1.46287
Tb427.08.760	nucleolar RNA-binding protein (Nopp44/46)	-0.380947	-1.4336	-1.87399
Tb427tmp.02.0840		-0.645029	-1.40625	-1.19743
Tb427.05.3810	orotidine-5-phosphate decarboxylase/orotate phosphoribosyltransferase, putative, OMPDCase-OPRTase, putative	-0.641988	-1.2908	-1.4422
Tb427.01.5280	expression site-associated gene (ESAG, pseudogene), putative, expression site-associated gene 3 (ESAG3), pseudogene	-0.6382	-1.2459	-2.84809
Tb427.01.4490	acetyltransferase, putative	-0.688123	-1.22165	-1.97598
Tb427.08.8060	UDP-Gal or UDP-GlcNAc-dependent glycosyltransferase (pseudogene), putative	-1.31512	-1.18605	-1.60444
Tb427tmp.01.8040	hypothetical protein, conserved	-0.992436	-1.18361	-1.71779
Tb427tmp.01.8240		-0.599964	-1.16119	-1.19782
Tb427.08.8030	emp24/gp25L/p24 family/GOLD, putative	-0.19482	-1.14679	-1.30551
Tb427.08.5260	60S ribosomal protein L39, putative	-0.407529	-1.0985	-1.3425
Tb427.08.730	nucleolar RNA-binding protein, putative	-0.574749	-1.0901	-1.61998
Tb427.08.720	Domain of unknown function DUF59, putative	-0.70667	-1.0733	-1.24808
Tb427.04.4860	amino acid transporter 8, putative (AATP8)	-0.574706	-1.06862	-1.97436
Tb427.10.15910	glycerol uptake protein, putative	-0.464918	-1.05822	-1.20802
Tb427.07.1340		0.00129249	-1.05431	-1.19658
Tb427tmp.01.7825		-0.584384	-1.05305	-1.72365
Tb427tmp.160.3670	ribosomal protein S6, putative, NHP2/RS6-like protein (NHP2)	-0.602111	-1.0487	-1.78395
Tb427tmp.01.5900		-0.342786	-1.04761	-1.0497
Tb427.10.4120	60S ribosomal protein L30 (RPL30)	-0.130874	-1.03511	-1.60612
Tb427.02.3340	hypothetical protein	-0.273374	-1.03212	-1.11711
Tb427tmp.02.0360		-0.880166	-1.02878	-1.28273
Tb427tmp.244.1170	expression site-associated gene 3 (ESAG3, pseudogene), putative, expression site-associated gene 3 (ESAG3), frameshifted and degenerate	-0.814213	-1.02313	-2.15604
Tb427.05.1820	60S acidic ribosomal protein, putative	-0.273249	-1.01942	-1.39129
Tb427.10.15320		-0.585751	-1.01149	-1.19179
Tb427tmp.01.7830	Product: ATP binding protein-like protein	-0.54768	-0.984697	-1.62125
Tb427.10.5690	procyclin-associated gene 2 (PAG2) protein, putative	-0.209203	-0.976919	-1.08772
Tb427tmp.160.3270	ATP-dependent DEAD box helicase, putative, eukaryotic initiation factor 4a, putative	-0.0149594	-0.974026	-1.25109
Tb427.10.2370	RNA-binding protein, putative (LA)	-0.449711	-0.969262	-1.11809
Tb427.07.5760	nuclear transport factor 2 protein, putative, mRNA transport regulator MTR2, putative, nuclear transport factor, nuclear transport factor 2 protein, putative (MTR2)	-0.747766	-0.966168	-1.59266
Tb427tmp.01.8510	T-complex protein 1, alpha subunit, putative (TCP-1-alpha)	-0.562389	-0.964909	-1.70103
Tb427tmp.244.2160	hypothetical protein	-0.623576	-0.942726	-1.00308
Tb427.08.5120	cytochrome c	-0.473321	-0.927987	-1.35783
Tb427.02.6090	60S ribosomal protein L44 (RPL44)	-0.397412	-0.921695	-1.66149
Tb427.02.3280	65 kDa invariant surface glycoprotein	-0.623679	-0.920342	-1.52251
Tb427tmp.01.3676	40S ribosomal protein S17, putative	-0.20823	-0.917337	-1.33096
Tb427tmp.01.1475	40S ribosomal protein S27, putative	-0.215288	-0.916277	-1.32199
Tb427.07.3680	ubiquitin/ribosomal protein S27a, putative	-0.323288	-0.908154	-1.31534
Tb427tmp.02.3065		-0.461436	-0.90781	-1.29843
Tb427tmp.160.4450	40S ribosomal protein S3, putative (RPS3)	-0.22811	-0.894957	-1.44849
Tb427tmp.211.3955	predicted heat shock factor binding protein	-0.559273	-0.894696	-1.60246
Tb427tmp.02.2600	transcription elongation factor s-II, putative (TFIIS1)	-0.375988	-0.894292	-1.08555
Tb427tmp.01.8140		-0.597105	-0.893036	-1.05127
Tb427tmp.01.3170	receptor for activated C kinase 1 (RACK1)	-0.0962712	-0.892234	-1.16609
Tb427.07.2340	40S ribosomal protein S15, putative	-0.0540667	-0.883271	-1.25317
Tb427.05.3120		-0.393305	-0.88104	-1.10383
Tb427.07.2200	Tim10/DDP family zinc finger, putative	-0.519032	-0.868649	-1.26109
Tb427tmp.01.6590	zinc finger protein 2 (ZFP2)	-0.196044	-0.863305	-1.28407
Tb427.05.4530		-0.648985	-0.862335	-1.47301
Tb427.04.4840	amino acid transporter 7, putative (AATP7)	-0.599095	-0.861586	-1.82408
Tb427.10.14750	fibrillarin, putative	-0.585678	-0.850473	-1.29994
Tb427.10.5840	translation elongation factor 1-beta, putative	-0.352953	-0.846368	-1.42019
Tb427tmp.01.1465		-0.293834	-0.841696	-1.03642
Tb427tmp.160.4250	unspecified product	-0.633196	-0.834659	-1.39827
Tb427tmp.211.1695	small nuclear ribonucleoprotein Sm-F (Sm-F)	-0.45483	-0.834094	-1.22595
Tb427.07.1730	60S ribosomal protein L7, putative	-0.397837	-0.827529	-1.4341
Tb427.10.5340	40S ribosomal protein S18, putative (RPS18)	-0.455506	-0.826111	-1.3448
Tb427tmp.244.2590	60S ribosomal protein L32, putative	-0.249757	-0.82269	-1.42116
Tb427tmp.160.0380		-0.401184	-0.816374	-1.07389
Tb427tmp.01.5170		-0.273835	-0.812253	-1.09754
Tb427tmp.160.4200	60S acidic ribosomal protein, putative	-0.0553121	-0.806849	-1.06961
Tb427tmp.211.4920	Dynein light chain roadblock-type protein, putative	-0.485801	-0.796985	-1.71699
Tb427.10.3840	60S ribosomal protein L18a, putative	0.0676864	-0.79629	-1.19124
Tb427.03.1370	40S ribosomal protein S25, putative	-0.195645	-0.794034	-1.24406
Tb427.10.5710	hypothetical protein, conserved	-0.173079	-0.791962	-1.29287
Tb427.02.6000	glycosylphosphatidylinositol-specific phospholipase C, VSG lipase (GPI-PLC)	-0.512382	-0.78968	-1.32959
Tb427.10.11270		-0.578259	-0.784242	-1.34623
Tb427.10.3830	hypothetical protein	0.0536412	-0.783261	-1.28849
Tb427.10.12410	hypothetical protein, conserved	-0.1811	-0.768765	-1.1722
Tb427.02.5850		-0.475067	-0.765588	-1.05517
Tb427tmp.211.0865		0.0914508	-0.7589	-1.14043
Tb427.10.10610	protein tyrosine phosphatase, putative	-0.0409255	-0.757647	-1.17335
Tb427.10.5950	protein kinase, putative	-0.667536	-0.753351	-1.44484
Tb427.07.4680	hypothetical protein, conserved	-0.219011	-0.752316	-1.23487
Tb427tmp.01.5280		-0.754815	-0.749029	-1.0761
Tb427.10.2450	hypothetical protein	-0.281476	-0.745921	-1.34982
Tb427.10.4950		-0.314397	-0.737207	-1.30553
Tb427.10.5330	40S ribosomal protein S18, putative	-0.121187	-0.727351	-1.02499
Tb427.06.2100		0.0439934	-0.726447	-1.05707
Tb427tmp.211.3280	60S ribosomal subunit protein L31, putative	-0.0835742	-0.717531	-1.09988
Tb427.02.5910	40S ribosomal protein S13, putative	-0.0249429	-0.715993	-1.2478
Tb427.02.2670	histone H4 variant	-0.250965	-0.714331	-1.23662
Tb427tmp.02.0870	Ran-binding protein 1, putative	-0.176129	-0.705118	-1.07044
Tb427.10.270	60S ribosomal protein L32, putative	0.000610974	-0.69263	-1.10254
Tb427tmp.01.7550	iron superoxide dismutase (TbSODB)	-0.487948	-0.687211	-1.20775
Tb427tmp.01.0120	haloacid dehalogenase-like hydrolase, putative	-0.388803	-0.683554	-1.26075
Tb427tmp.02.4170	40S ribosomal protein S5, putative	-0.0915286	-0.680786	-1.14741
Tb427.05.3820		-0.439619	-0.679398	-1.01134
Tb427.07.570		-0.467543	-0.678249	-1.34336
Tb427.04.750		-0.267304	-0.668812	-1.07835
Tb427.02.3320	65 kDa invariant surface glycoprotein	-0.35979	-0.668745	-1.48043
Tb427.10.3930	40S ribosomal protein S3A, putative	-0.0502927	-0.667839	-1.04445
Tb427.07.7040	methylthioadenosine phosphorylase, putative (MTAP)	-0.281006	-0.664363	-1.27298
Tb427.04.2530	hypothetical protein, conserved	0.0337549	-0.647941	-1.04402
Tb427.07.1120		-0.323176	-0.644454	-1.15981
Tb427_11_01_v4.snoRNA.0010		-0.427023	-0.640945	-1.24758
Tb427.02.4590	branched-chain amino acid aminotransferase, putative	-0.364646	-0.636997	-1.73003
Tb427tmp.211.4460		-0.166601	-0.634817	-1.06429
Tb427.04.4870	amino acid transporter, putative	-0.302146	-0.63335	-1.32447
Tb427tmp.47.0012	glutaredoxin, putative	-0.370296	-0.633128	-1.31404
Tb427.10.4560	elongation factor 2	-0.000293694	-0.626985	-1.03793
Tb427.03.3240		-0.387371	-0.623627	-1.03327
Tb427tmp.01.0780		-0.390688	-0.623163	-1.1479
Tb427.05.3830		-0.337687	-0.621246	-1.05831
Tb427.07.470	hypothetical protein	-0.181869	-0.617317	-1.06491
Tb427tmp.244.1740	Variant Surface Glycoprotein, putative	-0.161159	-0.606316	-1.5543
Tb427.01.2230	calpain-like protein fragment, putative	-0.697348	-0.603283	-1.26241
Tb427.05.3220	signal peptidase type I, putative	-0.23405	-0.602729	-1.17673
Tb427.08.6760	IgE-dependent histamine-releasing factor, putative	-0.494918	-0.600926	-1.62726
Tb427.01.5110		-0.591637	-0.599912	-1.25214
Tb427.10.2840	ribosomal protein S25, putative	-0.187203	-0.598235	-1.41255
Tb427.10.7500		-0.234491	-0.598115	-1.05728
Tb427.03.5350	hypothetical protein, conserved	-0.192759	-0.589456	-1.07196
Tb427tmp.160.1490	hypothetical protein, conserved	-0.436769	-0.589018	-1.14374
Tb427.01.2210	nucleosome assembly protein (NAP), putative	-0.369347	-0.588179	-1.00288
Tb427.07.7460		-0.564698	-0.584772	-1.37944
Tb427tmp.160.2780	fatty acyl CoA syntetase 1 (ACS1)	-0.222779	-0.581278	-1.14711
Tb427.08.3530	glycerol-3-phosphate dehydrogenase [NAD+], glycosomal	0.269625	-0.57606	-1.47523
Tb427.01.2970	hypothetical protein, conserved	-0.297894	-0.573472	-1.22599
Tb427.01.4900		-0.48434	-0.572914	-1.21099
Tb427.07.4160	fatty acid elongase, putative, fatty acid elongase, putative	-0.249416	-0.570919	-1.06166
Tb427.01.2670	flagellar protein 16, axoneme central apparatus protein (FP16)	-0.31501	-0.570237	-1.10579
Tb427.10.1400	hypoxanthine-guanine phosphoribosyltransferase (HGPRT)	-0.0827426	-0.567594	-1.03873
Tb427tmp.03.0410	eukaryotic translation initiation factor 5A, putative (eIF-5A)	-0.128593	-0.564971	-1.11127
Tb427.10.3280	60S ribosomal proteins L38, putative	-0.151892	-0.564561	-1.01588
Tb427.04.2310	asparaginyl-tRNA synthetase, putative	-0.393239	-0.561843	-1.07341
Tb427.10.6070	universal minicircle sequence binding protein 1 (UMSBP1)	-0.124428	-0.559215	-1.02348
Tb427.10.15760	hypothetical protein, conserved	-0.217744	-0.558205	-1.1403
Tb427.10.3940	40S ribosomal protein S3A, putative	-0.267344	-0.5498	-1.08739
Tb427.02.3270	65 kDa invariant surface glycoprotein	-0.40075	-0.548585	-1.0804
Tb427tmp.01.1550		-0.468718	-0.548298	-1.18594
Tb427.10.5620	fructose-bisphosphate aldolase, glycosomal (ALD)	0.204984	-0.548059	-1.69728
Tb427tmp.160.5590	60S ribosomal protein L11, putative	-0.0984648	-0.546269	-1.24677
Tb427.08.8000	hypothetical protein, conserved	-0.288308	-0.545599	-1.09836
Tb427.08.690	PPIase, putative, peptidyl-prolyl cis-trans isomerase/rotamase, putative (PIN1)	-0.139172	-0.54399	-1.09639
Tb427tmp.50.0007	dynein light chain LC8, putative (DYNLL1)	-0.314051	-0.533368	-1.48279
Tb427.01.3180	40S ribosomal protein S11, putative	-0.0087733	-0.528771	-1.04487
Tb427tmp.02.3595		-0.308964	-0.528559	-1.09154
Tb427.10.1390		-0.300577	-0.526114	-1.18924
Tb427tmp.211.1690	CS domain containing protein, putative	-0.303695	-0.524294	-1.3758
Tb427.07.2370	40S ribosomal protein S15, putative	0.0577131	-0.519507	-1.02133
Tb427.04.4040	hypothetical protein, conserved	-0.331082	-0.518665	-1.34831
Tb427.06.4590	glutamyl-tRNA synthetase, putative	-0.266647	-0.511638	-1.22384
Tb427tmp.01.6470	chromosomal passenger protein (CTC2)	-0.300261	-0.498685	-1.34119
Tb427tmp.02.1830	40S ribosomal protein S12 (RPS12)	-0.0825571	-0.496668	-1.10641
Tb427tmp.211.2540		-0.134929	-0.495783	-1.33376
Tb427.05.950	monothiol glutaredoxin, putative	-0.221392	-0.495737	-1.30038
Tb427tmp.02.3210	triosephosphate isomerase (TIM)	-0.253437	-0.494354	-1.1989
Tb427tmp.244.2060	expression site-associated gene (ESAG) protein, putative, expression site-associated gene 3 (ESAG3) protein, putative	-0.160573	-0.47437	-1.24352
Tb427.03.3780	tryparedoxin 1a, putative (TXN1a)	-0.0406106	-0.474014	-1.12465
Tb427tmp.01.5100	par1	-0.106162	-0.473414	-1.24988
Tb427tmp.03.0250	cyclophilin type peptidyl-prolyl cis-trans isomerase, cyclophilin a (CYPA)	0.0545971	-0.472623	-1.14658
Tb427.06.3840	reticulon domain protein	-0.421962	-0.472505	-1.42122
Tb427tmp.47.0016		-0.257688	-0.471041	-1.03864
Tb427.04.2740	p25-alpha, putative	-0.350981	-0.468963	-1.51276
Tb427.10.9800	60S ribosomal protein L22	-0.0878549	-0.465729	-1.00323
Tb427.10.14140	pyruvate kinase 1 (PYK1)	0.0267853	-0.461801	-1.5658
Tb427.05.4440	dynein light chain, putative	-0.00906473	-0.457407	-1.20184
Tb427tmp.01.0700	ribose 5-phosphate isomerase, putative	-0.030737	-0.452456	-1.16932
Tb427tmp.22.0012	eukaryotic peptide chain release factor subunit 1, putative (ERF1)	-0.516678	-0.450698	-1.01623
Tb427.02.4580	UNC119 (unc119)	-0.359237	-0.446891	-1.07009
Tb427.06.3290		-0.347735	-0.446126	-1.17299
Tb427.10.7140	membrane-bound acid phosphatase 2 (MBAP2)	-0.126715	-0.445575	-1.03926
Tb427.05.610	acidic phosphatase, putative	-0.270997	-0.445074	-1.16467
Tb427tmp.01.6230		-0.223063	-0.443509	-1.24679
Tb427.10.8230	bloodstream- specific protein 2 precursor, protein disulfide isomerase 2 (PDI2)	-0.199938	-0.442721	-1.28191
Tb427.10.12100		-0.285268	-0.429989	-1.10819
Tb427.05.1160	Degradation arginine-rich protein for mis-folding, putative	-0.251036	-0.427816	-1.10643
Tb427.07.4470	hypothetical protein, conserved	-0.226854	-0.426367	-1.03597
Tb427.08.2460	hypothetical protein, conserved	-0.117992	-0.426154	-1.2536
Tb427tmp.211.0775	hypothetical protein, conserved	-0.234121	-0.425765	-1.29058
Tb427.03.4070	Nodulin-like, putative	0.287728	-0.423975	-1.75117
Tb427tmp.02.2030	ALBA-Domain Protein (ALBA2)	-0.168325	-0.421041	-1.25184
Tb427.08.1680		-0.282334	-0.419216	-1.06549
Tb427.07.190	thimet oligopeptidase, putative (THOP1)	-0.237183	-0.412714	-1.09957
Tb427.02.5660	adenylate kinase, putative (ADKA)	-0.0352578	-0.408108	-1.18593
Tb427.03.4100	Nodulin-like, putative	0.0201992	-0.406956	-1.65035
Tb427.03.3450	ADP-ribosylation factor-like protein 3, putative (arl3)	0.134571	-0.403296	-1.09804
Tb427.10.2890	enolase	-0.13342	-0.402238	-1.09187
Tb427.05.1730	inhibitor of serine peptidase (ISP), putative, Ecotin-like protein (ISP)	-0.417087	-0.399182	-1.0669
Tb427tmp.42.0003	T-complex protein 1, beta subunit, putative	-0.246706	-0.396835	-1.0344
Tb427tmp.160.4590	unspecified product	-0.402443	-0.388189	-1.16012
Tb427tmp.01.1625	EF-hand domain pair, putative	-0.348799	-0.385273	-1.45325
Tb427.10.1060	T-complex protein 1, delta subunit, putative (TCP-1-delta)	-0.151782	-0.384562	-1.04491
Tb427.03.5370	hypothetical protein, conserved	-0.244581	-0.376462	-1.16221
Tb427.07.1780	Adenine phosphoribosyltransferase, putative	-0.367551	-0.375218	-1.08927
Tb427tmp.211.1470	PACRGB	-0.23191	-0.375146	-1.21788
Tb427.02.1560		-0.326831	-0.375134	-1.21442
Tb427.06.3180	hypothetical protein, conserved	-0.361965	-0.372914	-1.10038
Tb427tmp.160.1160	nucleolar protein (NOP86)	-0.15566	-0.370566	-1.03075
Tb427tmp.160.0770		-0.242097	-0.369112	-1.14417
Tb427.06.4010	Translation machinery associated TMA7, putative	-0.400517	-0.362166	-1.27597
Tb427.01.5100		-0.0416224	-0.353106	-1.08492
Tb427.07.4060	calpain-like cysteine peptidase, putative, cysteine peptidase, Clan CA, family C2, putative	-0.227087	-0.352639	-1.41814
Tb427.07.1110	asparagine synthetase a, putative	-0.261634	-0.340282	-1.0275
Tb427tmp.02.3390	dynein light chain, putative	-0.199188	-0.33876	-1.15356
Tb427.03.2960	inosine-adenosine-guanosine-nucleosidehydrolase, IAG-nucleoside hydrolase (IAGNH)	0.0330646	-0.330331	-1.26238
Tb427tmp.01.1350	S-adenosylhomocysteine hydrolase, putative	0.0577668	-0.32788	-1.02913
Tb427tmp.01.4621	calmodulin	0.0698483	-0.310746	-1.08716
Tb427.04.4700	hypothetical protein, conserved	-0.0165679	-0.29791	-1.0613
Tb427.07.7510		-0.492016	-0.292957	-1.0379
Tb427.10.4180	TFIIF-stimulated CTD phosphatase, putative	-0.107651	-0.283546	-1.11424
Tb427tmp.02.5500	heat shock protein 70	-0.0961025	-0.277087	-1.10414
Tb427tmp.01.0840	Domain of unknown function (DUF4586), putative	-0.153355	-0.274192	-1.0203
Tb427.10.2020	hexokinase (HK2)	-0.0240324	-0.272945	-1.34498
Tb427tmp.01.6740	Tb5.20	-0.337516	-0.272514	-1.16192
Tb427.10.9570	paraflagellar rod component, putative (PFC14)	-0.186526	-0.271928	-1.25909
Tb427tmp.02.0250	heat shock protein 84, putative	-0.0668162	-0.262243	-1.04949
Tb427.04.2040	ALBA-Domain Protein (ALBA3)	0.034009	-0.258067	-1.13879
Tb427tmp.01.2800	hypothetical protein, conserved	0.0329513	-0.253664	-1.06374
Tb427.01.4830	phospholipase A1 (PLA1)	-0.350694	-0.249811	-1.21725
Tb427tmp.50.0001	hypothetical protein, conserved	0.0154439	-0.247521	-1.11585
Tb427.05.1740		-0.290797	-0.23829	-1.02075
Tb427.01.700	phosphoglycerate kinase (PGKC)	-0.0537687	-0.23736	-1.24766
Tb427.10.2010	hexokinase (HK1)	0.201953	-0.225046	-1.29771
Tb427.04.1300	amidinotransferase, putative	-0.0179806	-0.224853	-1.05839
Tb427.10.14160	Aquaglyceroporin 3 (AQP3)	-0.10474	-0.206484	-1.17546
Tb427.08.5465	flagellar calcium-binding protein, 24 kDa calflagin, 24 kDa calcimedin (Tb-24)	-0.224497	-0.204891	-1.3626
Tb427.10.8330	S. cerevisiae PSP1 homologue, putative	-0.0894444	-0.204535	-1.16508
Tb427.06.5070	hypothetical protein, conserved	-0.325369	-0.203913	-1.05327
Tb427.02.5160	chaperone protein DNAj, putative	-0.0704319	-0.188919	-1.02197
Tb427.10.1030	serine peptidase, Clan SC, Family S10 (CBP1)	-0.0470431	-0.184969	-1.11585
Tb427.01.3830	glucose-6-phosphate isomerase, glycosomal (PGI)	0.0520965	-0.183444	-1.09455
Tb427.06.440	haptoglobin-hemoglobin receptor (HpHbR)	0.0636098	-0.179882	-1.02083
Tb427tmp.211.2740	Gim5A protein, glycosomal membrane protein (gim5A)	0.155715	-0.130223	-1.26919
Tb427tmp.02.4930		-0.258	-0.0943239	-1.02852
Tb427.10.11300	paraflagellar rod component, putative (PFC16)	-0.00596627	-0.0424125	-1.07179
Tb427.10.1040	serine peptidase, Clan SC, Family S10 (CBP1)	-0.0376305	-0.00674112	-1.10694
Tb427tmp.55.0001	histone H1, putative	0.00738201	0.0812722	-1.12651
