# Supplementary material for: Co-dependence between trypanosome nuclear lamina components in nuclear stability and control of gene expression
Source: Nucleic Acids Res. 2016 Sep 12;44(22):10554–70. doi: 10.1093/nar/gkw751 (PMC5159534; doi:10.1093/nar/gkw751)
Supplement: SUPPLEMENTARY DATA [file supp_gkw751_nar-01100-x-2016-File026.zip]

Archive with 202 entries (199 files):
- VSG transcriptome map/
- VSG transcriptome map/.DS_Store
- __MACOSX/
- __MACOSX/VSG transcriptome map/
- __MACOSX/VSG transcriptome map/._.DS_Store
- VSG transcriptome map/fig_tb427vsgs_concat_whole-seq_1.png
- __MACOSX/VSG transcriptome map/._fig_tb427vsgs_concat_whole-seq_1.png
- VSG transcriptome map/fig_tb427vsgs_concat_whole-seq_10.png
- __MACOSX/VSG transcriptome map/._fig_tb427vsgs_concat_whole-seq_10.png
- VSG transcriptome map/fig_tb427vsgs_concat_whole-seq_100.png
- __MACOSX/VSG transcriptome map/._fig_tb427vsgs_concat_whole-seq_100.png
- VSG transcriptome map/fig_tb427vsgs_concat_whole-seq_103.png
- __MACOSX/VSG transcriptome map/._fig_tb427vsgs_concat_whole-seq_103.png
- VSG transcriptome map/fig_tb427vsgs_concat_whole-seq_109.png
- __MACOSX/VSG transcriptome map/._fig_tb427vsgs_concat_whole-seq_109.png
- VSG transcriptome map/fig_tb427vsgs_concat_whole-seq_110.png
- __MACOSX/VSG transcriptome map/._fig_tb427vsgs_concat_whole-seq_110.png
- VSG transcriptome map/fig_tb427vsgs_concat_whole-seq_117.png
- __MACOSX/VSG transcriptome map/._fig_tb427vsgs_concat_whole-seq_117.png
- VSG transcriptome map/fig_tb427vsgs_concat_whole-seq_12.png
- __MACOSX/VSG transcriptome map/._fig_tb427vsgs_concat_whole-seq_12.png
- VSG transcriptome map/fig_tb427vsgs_concat_whole-seq_122.png
- __MACOSX/VSG transcriptome map/._fig_tb427vsgs_concat_whole-seq_122.png
- VSG transcriptome map/fig_tb427vsgs_concat_whole-seq_124.png
- __MACOSX/VSG transcriptome map/._fig_tb427vsgs_concat_whole-seq_124.png
- VSG transcriptome map/fig_tb427vsgs_concat_whole-seq_125.png
- __MACOSX/VSG transcriptome map/._fig_tb427vsgs_concat_whole-seq_125.png
- VSG transcriptome map/fig_tb427vsgs_concat_whole-seq_126.png
- __MACOSX/VSG transcriptome map/._fig_tb427vsgs_concat_whole-seq_126.png
- VSG transcriptome map/fig_tb427vsgs_concat_whole-seq_127.png
- __MACOSX/VSG transcriptome map/._fig_tb427vsgs_concat_whole-seq_127.png
- VSG transcriptome map/fig_tb427vsgs_concat_whole-seq_128.png
- __MACOSX/VSG transcriptome map/._fig_tb427vsgs_concat_whole-seq_128.png
- VSG transcriptome map/fig_tb427vsgs_concat_whole-seq_129.png
- __MACOSX/VSG transcriptome map/._fig_tb427vsgs_concat_whole-seq_129.png
- VSG transcriptome map/fig_tb427vsgs_concat_whole-seq_13.png
- __MACOSX/VSG transcriptome map/._fig_tb427vsgs_concat_whole-seq_13.png
- VSG transcriptome map/fig_tb427vsgs_concat_whole-seq_130.png
- __MACOSX/VSG transcriptome map/._fig_tb427vsgs_concat_whole-seq_130.png
- VSG transcriptome map/fig_tb427vsgs_concat_whole-seq_131.png
- __MACOSX/VSG transcriptome map/._fig_tb427vsgs_concat_whole-seq_131.png
- VSG transcriptome map/fig_tb427vsgs_concat_whole-seq_15.png
- __MACOSX/VSG transcriptome map/._fig_tb427vsgs_concat_whole-seq_15.png
- VSG transcriptome map/fig_tb427vsgs_concat_whole-seq_16.png
- __MACOSX/VSG transcriptome map/._fig_tb427vsgs_concat_whole-seq_16.png
- VSG transcriptome map/fig_tb427vsgs_concat_whole-seq_17.png
- __MACOSX/VSG transcriptome map/._fig_tb427vsgs_concat_whole-seq_17.png
- VSG transcriptome map/fig_tb427vsgs_concat_whole-seq_18.png
- __MACOSX/VSG transcriptome map/._fig_tb427vsgs_concat_whole-seq_18.png
- VSG transcriptome map/fig_tb427vsgs_concat_whole-seq_19.png
- __MACOSX/VSG transcriptome map/._fig_tb427vsgs_concat_whole-seq_19.png
- VSG transcriptome map/fig_tb427vsgs_concat_whole-seq_2.png
- __MACOSX/VSG transcriptome map/._fig_tb427vsgs_concat_whole-seq_2.png
- VSG transcriptome map/fig_tb427vsgs_concat_whole-seq_20.png
- __MACOSX/VSG transcriptome map/._fig_tb427vsgs_concat_whole-seq_20.png
- VSG transcriptome map/fig_tb427vsgs_concat_whole-seq_21.png
- __MACOSX/VSG transcriptome map/._fig_tb427vsgs_concat_whole-seq_21.png
- VSG transcriptome map/fig_tb427vsgs_concat_whole-seq_22.png
- __MACOSX/VSG transcriptome map/._fig_tb427vsgs_concat_whole-seq_22.png
- VSG transcriptome map/fig_tb427vsgs_concat_whole-seq_23.png
- __MACOSX/VSG transcriptome map/._fig_tb427vsgs_concat_whole-seq_23.png
- VSG transcriptome map/fig_tb427vsgs_concat_whole-seq_25.png
- __MACOSX/VSG transcriptome map/._fig_tb427vsgs_concat_whole-seq_25.png
- VSG transcriptome map/fig_tb427vsgs_concat_whole-seq_26.png
- __MACOSX/VSG transcriptome map/._fig_tb427vsgs_concat_whole-seq_26.png
- VSG transcriptome map/fig_tb427vsgs_concat_whole-seq_27.png
- __MACOSX/VSG transcriptome map/._fig_tb427vsgs_concat_whole-seq_27.png
- VSG transcriptome map/fig_tb427vsgs_concat_whole-seq_28.png
- __MACOSX/VSG transcriptome map/._fig_tb427vsgs_concat_whole-seq_28.png
- VSG transcriptome map/fig_tb427vsgs_concat_whole-seq_29.png
- __MACOSX/VSG transcriptome map/._fig_tb427vsgs_concat_whole-seq_29.png
- VSG transcriptome map/fig_tb427vsgs_concat_whole-seq_3.png
- __MACOSX/VSG transcriptome map/._fig_tb427vsgs_concat_whole-seq_3.png
- VSG transcriptome map/fig_tb427vsgs_concat_whole-seq_30.png
- __MACOSX/VSG transcriptome map/._fig_tb427vsgs_concat_whole-seq_30.png
- VSG transcriptome map/fig_tb427vsgs_concat_whole-seq_31.png
- __MACOSX/VSG transcriptome map/._fig_tb427vsgs_concat_whole-seq_31.png
- VSG transcriptome map/fig_tb427vsgs_concat_whole-seq_32.png
- __MACOSX/VSG transcriptome map/._fig_tb427vsgs_concat_whole-seq_32.png
- VSG transcriptome map/fig_tb427vsgs_concat_whole-seq_33.png
- __MACOSX/VSG transcriptome map/._fig_tb427vsgs_concat_whole-seq_33.png
- VSG transcriptome map/fig_tb427vsgs_concat_whole-seq_34.png
- __MACOSX/VSG transcriptome map/._fig_tb427vsgs_concat_whole-seq_34.png
- VSG transcriptome map/fig_tb427vsgs_concat_whole-seq_35.png
- __MACOSX/VSG transcriptome map/._fig_tb427vsgs_concat_whole-seq_35.png
- VSG transcriptome map/fig_tb427vsgs_concat_whole-seq_36.png
- __MACOSX/VSG transcriptome map/._fig_tb427vsgs_concat_whole-seq_36.png
- VSG transcriptome map/fig_tb427vsgs_concat_whole-seq_37.png
- __MACOSX/VSG transcriptome map/._fig_tb427vsgs_concat_whole-seq_37.png
- VSG transcriptome map/fig_tb427vsgs_concat_whole-seq_38.png
- __MACOSX/VSG transcriptome map/._fig_tb427vsgs_concat_whole-seq_38.png
- VSG transcriptome map/fig_tb427vsgs_concat_whole-seq_39.png
- __MACOSX/VSG transcriptome map/._fig_tb427vsgs_concat_whole-seq_39.png
- VSG transcriptome map/fig_tb427vsgs_concat_whole-seq_4.png
- __MACOSX/VSG transcriptome map/._fig_tb427vsgs_concat_whole-seq_4.png
- VSG transcriptome map/fig_tb427vsgs_concat_whole-seq_40.png
- __MACOSX/VSG transcriptome map/._fig_tb427vsgs_concat_whole-seq_40.png
- VSG transcriptome map/fig_tb427vsgs_concat_whole-seq_41.png
- __MACOSX/VSG transcriptome map/._fig_tb427vsgs_concat_whole-seq_41.png
- VSG transcriptome map/fig_tb427vsgs_concat_whole-seq_42.png
- __MACOSX/VSG transcriptome map/._fig_tb427vsgs_concat_whole-seq_42.png
- VSG transcriptome map/fig_tb427vsgs_concat_whole-seq_43.png
- __MACOSX/VSG transcriptome map/._fig_tb427vsgs_concat_whole-seq_43.png
- VSG transcriptome map/fig_tb427vsgs_concat_whole-seq_44.png
- __MACOSX/VSG transcriptome map/._fig_tb427vsgs_concat_whole-seq_44.png
- VSG transcriptome map/fig_tb427vsgs_concat_whole-seq_45.png
- __MACOSX/VSG transcriptome map/._fig_tb427vsgs_concat_whole-seq_45.png
- VSG transcriptome map/fig_tb427vsgs_concat_whole-seq_46.png
- __MACOSX/VSG transcriptome map/._fig_tb427vsgs_concat_whole-seq_46.png
- VSG transcriptome map/fig_tb427vsgs_concat_whole-seq_47.png
- __MACOSX/VSG transcriptome map/._fig_tb427vsgs_concat_whole-seq_47.png
- VSG transcriptome map/fig_tb427vsgs_concat_whole-seq_48.png
- __MACOSX/VSG transcriptome map/._fig_tb427vsgs_concat_whole-seq_48.png
- VSG transcriptome map/fig_tb427vsgs_concat_whole-seq_49.png
- __MACOSX/VSG transcriptome map/._fig_tb427vsgs_concat_whole-seq_49.png
- VSG transcriptome map/fig_tb427vsgs_concat_whole-seq_5.png
- __MACOSX/VSG transcriptome map/._fig_tb427vsgs_concat_whole-seq_5.png
- VSG transcriptome map/fig_tb427vsgs_concat_whole-seq_50.png
- __MACOSX/VSG transcriptome map/._fig_tb427vsgs_concat_whole-seq_50.png
- VSG transcriptome map/fig_tb427vsgs_concat_whole-seq_51.png
- __MACOSX/VSG transcriptome map/._fig_tb427vsgs_concat_whole-seq_51.png
- VSG transcriptome map/fig_tb427vsgs_concat_whole-seq_52.png
- __MACOSX/VSG transcriptome map/._fig_tb427vsgs_concat_whole-seq_52.png
- VSG transcriptome map/fig_tb427vsgs_concat_whole-seq_53.png
- __MACOSX/VSG transcriptome map/._fig_tb427vsgs_concat_whole-seq_53.png
- VSG transcriptome map/fig_tb427vsgs_concat_whole-seq_54.png
- __MACOSX/VSG transcriptome map/._fig_tb427vsgs_concat_whole-seq_54.png
- VSG transcriptome map/fig_tb427vsgs_concat_whole-seq_55.png
- __MACOSX/VSG transcriptome map/._fig_tb427vsgs_concat_whole-seq_55.png
- VSG transcriptome map/fig_tb427vsgs_concat_whole-seq_57.png
- __MACOSX/VSG transcriptome map/._fig_tb427vsgs_concat_whole-seq_57.png
- VSG transcriptome map/fig_tb427vsgs_concat_whole-seq_58.png
- __MACOSX/VSG transcriptome map/._fig_tb427vsgs_concat_whole-seq_58.png
- VSG transcriptome map/fig_tb427vsgs_concat_whole-seq_6.png
- __MACOSX/VSG transcriptome map/._fig_tb427vsgs_concat_whole-seq_6.png
- VSG transcriptome map/fig_tb427vsgs_concat_whole-seq_60.png
- __MACOSX/VSG transcriptome map/._fig_tb427vsgs_concat_whole-seq_60.png
- VSG transcriptome map/fig_tb427vsgs_concat_whole-seq_61.png
- __MACOSX/VSG transcriptome map/._fig_tb427vsgs_concat_whole-seq_61.png
- VSG transcriptome map/fig_tb427vsgs_concat_whole-seq_62.png
- __MACOSX/VSG transcriptome map/._fig_tb427vsgs_concat_whole-seq_62.png
- VSG transcriptome map/fig_tb427vsgs_concat_whole-seq_66.png
- __MACOSX/VSG transcriptome map/._fig_tb427vsgs_concat_whole-seq_66.png
- VSG transcriptome map/fig_tb427vsgs_concat_whole-seq_67.png
- __MACOSX/VSG transcriptome map/._fig_tb427vsgs_concat_whole-seq_67.png
- VSG transcriptome map/fig_tb427vsgs_concat_whole-seq_68.png
- __MACOSX/VSG transcriptome map/._fig_tb427vsgs_concat_whole-seq_68.png
- VSG transcriptome map/fig_tb427vsgs_concat_whole-seq_69.png
- __MACOSX/VSG transcriptome map/._fig_tb427vsgs_concat_whole-seq_69.png
- VSG transcriptome map/fig_tb427vsgs_concat_whole-seq_7.png
- __MACOSX/VSG transcriptome map/._fig_tb427vsgs_concat_whole-seq_7.png
- VSG transcriptome map/fig_tb427vsgs_concat_whole-seq_70.png
- __MACOSX/VSG transcriptome map/._fig_tb427vsgs_concat_whole-seq_70.png
- VSG transcriptome map/fig_tb427vsgs_concat_whole-seq_71.png
- __MACOSX/VSG transcriptome map/._fig_tb427vsgs_concat_whole-seq_71.png
- VSG transcriptome map/fig_tb427vsgs_concat_whole-seq_74.png
- __MACOSX/VSG transcriptome map/._fig_tb427vsgs_concat_whole-seq_74.png
- VSG transcriptome map/fig_tb427vsgs_concat_whole-seq_75.png
- __MACOSX/VSG transcriptome map/._fig_tb427vsgs_concat_whole-seq_75.png
- VSG transcriptome map/fig_tb427vsgs_concat_whole-seq_76.png
- __MACOSX/VSG transcriptome map/._fig_tb427vsgs_concat_whole-seq_76.png
- VSG transcriptome map/fig_tb427vsgs_concat_whole-seq_77.png
- __MACOSX/VSG transcriptome map/._fig_tb427vsgs_concat_whole-seq_77.png
- VSG transcriptome map/fig_tb427vsgs_concat_whole-seq_78.png
- __MACOSX/VSG transcriptome map/._fig_tb427vsgs_concat_whole-seq_78.png
- VSG transcriptome map/fig_tb427vsgs_concat_whole-seq_79.png
- __MACOSX/VSG transcriptome map/._fig_tb427vsgs_concat_whole-seq_79.png
- VSG transcriptome map/fig_tb427vsgs_concat_whole-seq_8.png
- __MACOSX/VSG transcriptome map/._fig_tb427vsgs_concat_whole-seq_8.png
- VSG transcriptome map/fig_tb427vsgs_concat_whole-seq_80.png
- __MACOSX/VSG transcriptome map/._fig_tb427vsgs_concat_whole-seq_80.png
- VSG transcriptome map/fig_tb427vsgs_concat_whole-seq_81.png
- __MACOSX/VSG transcriptome map/._fig_tb427vsgs_concat_whole-seq_81.png
- VSG transcriptome map/fig_tb427vsgs_concat_whole-seq_82.png
- __MACOSX/VSG transcriptome map/._fig_tb427vsgs_concat_whole-seq_82.png
- VSG transcriptome map/fig_tb427vsgs_concat_whole-seq_83.png
- __MACOSX/VSG transcriptome map/._fig_tb427vsgs_concat_whole-seq_83.png
- VSG transcriptome map/fig_tb427vsgs_concat_whole-seq_84.png
- __MACOSX/VSG transcriptome map/._fig_tb427vsgs_concat_whole-seq_84.png
- VSG transcriptome map/fig_tb427vsgs_concat_whole-seq_87.png
- __MACOSX/VSG transcriptome map/._fig_tb427vsgs_concat_whole-seq_87.png
- VSG transcriptome map/fig_tb427vsgs_concat_whole-seq_9.png
- __MACOSX/VSG transcriptome map/._fig_tb427vsgs_concat_whole-seq_9.png
- VSG transcriptome map/fig_tb427vsgs_concat_whole-seq_90.png
- __MACOSX/VSG transcriptome map/._fig_tb427vsgs_concat_whole-seq_90.png
- VSG transcriptome map/fig_tb427vsgs_concat_whole-seq_91.png
- __MACOSX/VSG transcriptome map/._fig_tb427vsgs_concat_whole-seq_91.png
- VSG transcriptome map/fig_tb427vsgs_concat_whole-seq_92.png
- __MACOSX/VSG transcriptome map/._fig_tb427vsgs_concat_whole-seq_92.png
- VSG transcriptome map/fig_tb427vsgs_concat_whole-seq_93.png
- __MACOSX/VSG transcriptome map/._fig_tb427vsgs_concat_whole-seq_93.png
- VSG transcriptome map/fig_tb427vsgs_concat_whole-seq_94.png
- __MACOSX/VSG transcriptome map/._fig_tb427vsgs_concat_whole-seq_94.png
- VSG transcriptome map/fig_tb427vsgs_concat_whole-seq_95.png
- __MACOSX/VSG transcriptome map/._fig_tb427vsgs_concat_whole-seq_95.png
- VSG transcriptome map/fig_tb427vsgs_concat_whole-seq_96.png
- __MACOSX/VSG transcriptome map/._fig_tb427vsgs_concat_whole-seq_96.png
- VSG transcriptome map/fig_tb427vsgs_concat_whole-seq_98.png
- __MACOSX/VSG transcriptome map/._fig_tb427vsgs_concat_whole-seq_98.png
- VSG transcriptome map/VSGs up in NUP-2.txt
- __MACOSX/VSG transcriptome map/._VSGs up in NUP-2.txt
- __MACOSX/._VSG transcriptome map
