# Supplementary material for: Co-dependence between trypanosome nuclear lamina components in nuclear stability and control of gene expression
Source: Nucleic Acids Res. 2016 Sep 12;44(22):10554–70. doi: 10.1093/nar/gkw751 (PMC5159534; doi:10.1093/nar/gkw751)
Supplement: SUPPLEMENTARY DATA [file supp_gkw751_nar-01100-x-2016-File026.zip › VSG transcriptome map/VSGs up in NUP-2.txt]

427 VSGs upregulated (nomenclature of Cross et al, 2014)

11 - expressed BSG
15 - BES
322 
397 - MC ES
531 - MC ES
632
653 - MC ES
655
676
1010
1177
1212
1267
1316
1554
1573
1600
1619
1939
1666
1747
1828
1954 - MC ES
1976
2085
2092
2064
3110
3233
3239
3240
3255
3413

///

927 orthologs

Tb09.142.0340
Tb09.160.0010
Tb09.244.0550
Tb09.244.2240
Tb09.244.2350
Tb09.v1.0290
Tb11.17.0003
Tb11.24.0002
Tb11.57.0012
Tb11.v4.0020
Tb11.v4.0021
Tb11.v4.0034
Tb11.v4.0048
Tb927.1.2670
Tb927.1.5060
Tb927.1.5170
Tb927.2.2060
Tb927.2.460
Tb927.2.6372
Tb927.3.1470
Tb927.3.1500
Tb927.4.5640
Tb927.5.4610
Tb927.5.4650
Tb927.6.5230 - VSG11 expressed VSG
Tb927.6.5260
Tb927.8.7320

///

927 nucleotide sequences

>Tb927.9.690  | Trypanosoma brucei TREU927 | variant surface glycoprotein (VSG, pseudogene)-related, putative | genomic | Tb927_09_v5.1 reverse | (geneStart+0 to geneEnd+0) | length=876
ATGAAGGGAAAATCAAAAGCAGACGTGGCCTCTGTGCAAAAAAGGGTTAAAGATATATTG
TTTGAATCAGGAGTTGATGATCTGAATAGAATGAAATGGAAATGGTACAGAGAACAGGAT
TACGGACAAGACAGTGGGGGTATCCCTGCGTCGGCAGGAAGGTCTCTTGTAAAAGATATT
ATTTGTTTGTGCGAAGGAACAGGTCAGCAACCAAATCTTAGGGACCTTTGTTACACGGGA
AATGTAAGAAAAGTTAACTCCCAGGAATGGCCAACCATCCAAAAGCACCGAAGCACATGG
GACGACTTGAGGAGTAGATGCATAACTGGAAGTGGAAAAGGTGTGCCATCAGAAACTGAA
TTTCACGAGAATAAGGTTCAATTCAGGATGCGCATAAAGAAACGTAAGAACTCAGATGGA
CGCGAACACCTCTATACCTACGGGGGAGGTAAAGAGTACGGACTGCATACTTGCAATGGA
GCGGAATCAGAGAACGACGGCATTTGTGTGCTGTACCCAAGGGGATCTAACGAGGACAAC
GCAAGTGGTATTGAATGGCTTAGTAAGCTCGAAGATCTGGTGAGAGAAGTTGAAGAAATG
AGCAAGGATGAAAGTACAAGTGGAAGCACAAAACCACGTGCGGACGGGAAGCCAAGCATG
GAAAAATATCCAAAGCCAAACACAGTTCCAAGCACAGGGGATAACTCACCAGCTAAGGGG
ACAGAAGGACCACAAAAAGATGGAAACCCAAATGCGCAAACAACTACCAGCACTGAAACA
GGTGCCACTACGGCAAGACCACCAGAAGAACAAAAGAGTTCCGCCAAAATTATTTTACAG
TTTCTACGGATATTTTTATTTTGGCTGTTTGCATAA
>Tb927.9.940  | Trypanosoma brucei TREU927 | variant surface glycoprotein (VSG, pseudogene), putative | genomic | Tb927_09_v5.1 forward | (geneStart+0 to geneEnd+0) | length=1260
ATGCACCACTTTCAACTTCAGTTTTCGTACGTCGCAATATTGCTGATGGTGGCAGCACAC
GCGATAGCAACCAGCAAAGACTCAAAAGCGGTCACAACAGCCTGTCACGAGATAGCTTTC
AACGACAAATTGGCAGCAGCGTTCGAACAGAAAATAGAAAAACTGGCAACAAAACCAAGT
CAATTACTCAAGGAAGCGGAAGCACTGGACACAGCTGCATGTCTAGAAACGGACCGTAAG
ACCAAAACAGCGGCGCGGATGCTAGCGTCAATAGGGCGTTCTAGAGCGGCTGCCACTGAA
GCAAATGCCGACGCTGTAAAGCAGCTAAAAGCTAGTATCGAAACTGTAAAGCGCAGAAAC
GCTCAGCTAATGGCGGCAATCGCATTCAACAGCAAAGGCGCTTTTACAGTAACACATGAT
ATTTTACGTCAAAAAGCAAATCTAATAGGAGGCGGCGGAGCCAAATCCTGTAGCGTAACA
ATCGCACAGCCGCCCAGAAACATCCACGGCTGCACGGAGCCTACAGCAGACGACAAGAGA
CTCACAGCCGACGTAGCCAACATTCTAACCCTTGATTCATATCAAGCAATCTCAGACAAG
GCTTTTCAAATAACGGACATAACAGCTGACATCGGCAACAAAGGCGACTACAGCTCGGCC
ATGCAATTAAACCACGAAAGGCTGATTGCGTGCGTCGGCACTGCGGACACAGCCAGAGAA
CTTGGCAGCGTTGCTAAAGGCATAATCCTAACAAACTTCAACCGCAAAGCGGACTGGAAT
ACGCCGACTAGAAACACGATAAAAAGCAAAGCAGGCGGTACAGACTTTGAAGACGAACAG
GACTCCGACAAGAAAGCTTTTGTCACAGCCAAAGCAGCAGGATATGCCATATGCAATGGC
CGCAGGAAAACCATCACGGAACCAGAGACACTGAGCCAGTCAACTATGGACACACTAAAG
GAACAACAAGATGTGCGAGAAGCCGCAATGCTCATAACAGCTGGACCAACGGAGGAACTC
CCAGACACCGGAAAACAAAAAGAAGCAGTAGTAACACTTCTAGGTGAAGGAAAAAACAAC
AGTACATGACAAATTCTTAAAGGACTTGGAAGCAAACAAACTAGATTTCAAAATCGGCAG
CAAACACGTTAACAAAGGTATAGCGTCGATAAGTGTTACCGAAGACTATGCAAGACCGAT
AGGCTTTTGTTTAGGAGACCAATACAGAAAAGAGAAAGCGCAGAAGAAAGTTGAATCAGT
>Tb927.9.17490  | Trypanosoma brucei TREU927 | variant surface glycoprotein (VSG, pseudogene), putative | genomic | Tb927_09_v5.1 reverse | (geneStart+0 to geneEnd+0) | length=969
CTCGGCGCCACAACGACAGCAATGCCGCAATCAAATGGAAAAGCAGCCGTTAACCGGCTA
AGAGACCTGTTCGACGCCGCTCTTTGCACAGCGCCGCTTCAACCAAACAAACAAACAGGT
GAATGCGACCAAATCACGGGCGACACTACATCAAAGACGGCAGTCTGTACCGCAGCAAAT
GCGGGGACGAGCCTACAACTTGACATCACATGCCTCTGCAACAACGCCAACGCAGACGAA
TGCATCGGCGCCGATCCAGGTTCACTAGCGATGAACGACAACAATTTCAAGGCGGAGGCG
AACACAAAATTTATTAAGGAATGCGGCTCTGACCCTGAGCCAAACGAAGCTGACACGCTA
TTTGCAGCGGCCCTCGCGGCATTCCAAGCCAGGCTAGGGGTGGCGAAAACCGGCAGTAGC
GACATGAAAATCATTCTAGGAAAGCTCGATGGTGACAGCGGCTGCGACAAAACTAACTCA
GCTTGTGTAGATTACTCGACACCATTCACAACAGCTCACAAATGCGTGAGAACAATACCG
TGTGCAGACAAATTGCTTGACGCCCTAAGCGTAATGAAAACAATCGACGCCCACAAAGAA
ACGGCGACACGAGCAGCAGAGCAACAAAAAATCGCAAACGATGCGCTCGCAGCCGTATTC
AAACGGGAATTACCAAAACAACCAATGCCACAAAGACTCTAGGCAGCTCCGACAAACCAG
TAACAACACAACAAAGCATCGACTCGAAAGAAACAGAGTGCAACAAAAAAGAGTCAGATA
AAGAGTGCCAAAAAACATGCAAGTGGAACGCCGAAGCAAAAGATGAGAAGAAAAAGTGCA
CATTGAGTGAGGAAGGCAAACAAGCAGCAAAAGAAGGAGGTGCAACAACTACAATCGGGT
GTGCAAGGCACAAAATCATGGAGGCTTGTCTCGCTGATAAAACAGATGACAAAAAGATTG
TTCATTTAG
>Tb927.9.15760  | Trypanosoma brucei TREU927 | variant surface glycoprotein (VSG)-related, putative | genomic | Tb927_09_v5.1 forward | (geneStart+0 to geneEnd+0) | length=1425
ATGTACTGGGTTGTAGTTTTACTGACGGTACTCCACAGTTGTCATCGGGCGCTTGGTAAG
GAGGATATAGTGAATCAAAAGGAGTTTGAAGCGTTGTGTCGAATGATAAATTGGGCAGAA
GAAAGACTTGAGCACATAAAAGTAACGAAACGAGTTACCCAAGAAGCTCTGAAAATAGGC
GTAAGATATCTTGAAGTGGCCGGTGAGGAAGAGTGTAGACACATCGCCAAAGCGCAGGAA
GATTCTTGTACCAAGAAAATGGAGGATCGGAAAAGGAATTGCGGGCTGTACAAAAATTTT
TGGGAAGAGGCGCAGAAAGCAGTGAAGGAAAGGGCTTTTAGCGGAGAGAAGCTGGAGCGT
AAAATAGACGCTTTGGGGGAGCATACAGTGGACGAAATAAAAAAAAAGGGAATGTACGGG
GCAGATATATATCATGATGTTGAAGCGAAGAGGCCGTCAGGAAATATGAGAAAAATGGAG
GAGCACCTCATTAAAGCTCTTTATGGAATGGAATATTTTAGTGAAGATATAAAAGGAGGG
GATTCAGATCGAAGCAGAGTCTGCGGGCAAAATCTGCGTAACAATAAGGCAACGGGGGGT
TGGTCACTAGCGGTGGATTTGTTGTGCTTGTGTGCAACCCACAACTCCTGGAAAGGTAGG
AAGAAGGTTTGCTGCGCAGACTGCAGTACAGGAGAGAATAGAGACGAATGGAATCCAGAG
TCAAACGAGGCACCACGCTGGGATTTTCTGAAACAGAAGTGTGCAGGCCGTCACCGAAAT
CGTCACGACATGATCGAAAAACTGAGTGAAGCGGAAGAGAATCTTATGAAAACAGTAACT
AAAATAGGCACAATACCATATACACATACGTACGTGCTTGGAACCGCTGTAAATAGCAGA
ATAAAACCATGCGGGGCTGATATAAACAAGCAGCAGGAAATATGTGTGCACTACGGATCA
GATAACGGAACGAAACTTCCCTGGTTAAAAGCGTTGCAAAAGGTAGAAAAGGAAATGAAA
CTTACGCTGAAAGATAAACAAGATAAGTCAGCTAAGCTCAAGCGGATGGAAGAACTAAAT
CAAGAGATCGAAAGCTTAATCAGAGGTGATACAGGGCGAGGAGGCCAACGGGGAAGACAG
AAACGCAGTGTCAATCCCGAGAACAGTGTCCCAGAAACCCCAGCTGACCCGAGCGATCCG
ACACAGTCAGTCCCACATACCAATGAAAAAAAGCGAAGTGTAAGGAAACCGATATCAACA
GGTAACGGTGCAACCAAAAGCTACAATAGCGAAGAGGATGATTCTTACGAATATGAGTGC
GAGGGAGAAAACTCAGCATGCTCAGATTCGCCAGCAAAACCAACAGTAAAAAACAGCAAA
AGTGCTATAAATTGTCCACTGGGATTAATTTTGCTTTTGGTATAA
>Tb927.9.7380  | Trypanosoma brucei TREU927 | variant surface glycoprotein (VSG)-related, putative | genomic | Tb927_09_v5.1 reverse | (geneStart+0 to geneEnd+0) | length=1104
ATGGTTTTTTTTCGTTGTTTGTGTTCTCCTTTAAGGAAGGTAATTGAAGGAATGTTAATG
AAAATGTGGAAGGAGTCACTGGGATTAATTGTGGGTGTGTCTTTGGCTCTTGCAACTACT
GCAGGAGGAACCATCGTTAATGAAGAGGAGTTCAAAACGTTATGTGGATTTGTTAGTTTA
ACACAACGAATAAACTCGTCACTACAGTTGAAAGGAAAGTCGGCAGTAAATGTGGCTTCT
CTACAGAAAAAGGTTAATGATATATTGTTTGGGGCAAATGCTGAAAATGTGAATGAAATC
GGATGGAAACGATACAGAGAAATGGACTGCGGACAGGACAGTGGTGGACGAGTTTCCTTA
GCAGGAGAGGCACTTGTAAAAGATCTTATTTGTTTGTGCGAAGGAAGAGACGGAACGTCA
CCACCCGGAGACCTCTGTTACACTGGAAACAAGGAACGATATATTTCTCAAACATGGAGA
AGCTCAAGCAACCACAAAAATACATGGAGCGAACTACAAAATAAGTGCGAAAGTGGACGT
ATTGGTGTTCCACCAACGAGGACTGAGTTTCAAGATAAGAGAAAACGCCTCGAGACGGGC
ATAAAAAAACGCAAAGGCTCAAGTGGGCGCAGGTACTACACCTACGGAGGGAACGAAGTT
AGCGAGCCAAATGTCTGCGATGGACAGGAAACACAAACCAATGGCATTTGTGTGATGTAT
CCGAAGAGACCCAATCAAGACAGTACAAGAGGCATCAAATGGCTCAGTGAGCTCGAGGAC
CTGGTGGAGAGGGTCGAAGAAATGAGCAAAAATGCAATCACAGACGCCGACACAGCGGCT
ACTACAACCACAAGCACAGAGACAGACACTAACACAAATACACGGACGAAGCGAAGCCCA
AGGGAAAACTCACCAACCAAGGGATCAGGCGAACCACAAAAAAATGGAAATACAAATACA
CAAACAACTACAAGCGCCACAGCTACAGAAACCACTGGAACTACGACAAGACCACCAGAA
GAACAAAGGAGTTTCGCCGAAATAAATTCGCGGTCTCCATGGATATTCTTATTTTTGTTG
CTTTATAAGCCATTCCATCATTAA
>Tb927.11.17870  | Trypanosoma brucei TREU927 | variant surface glycoprotein (VSG), interrupted | genomic | Tb927_11_v5.1 forward | (geneStart+0 to geneEnd+0) | length=926
ATGCGAATTTGTCAGTTTAGCAGAATAAATGAGCTACTGGACAAAGTAAAAGAAAAATCT
GAAGCGAACGTGGTCCCTCTGCAAAAAAGGGTTAAAGATATACTGTTTGGAACAGACATT
GGTAATGCGAATAAAATGTCATGGCAACTATACAGGCAACTGGATTGTGGACAGGATAGT
GGAACCACACATACCAAAGGGGGAAAAGCACTTGCAAGAGATATTGTTTGCTTATGCGAG
GGAGAAGGCCGGCAAGCACCACCAGGTGGCCTTTGTTGCACTGGAAATGCCAATAAAATC
AGATGTAGCGGATGGAATAATGCAGAAACTCGCGGAAGCACATGGAACGTCTTGAAAAAT
AAGTGCGCAGGTGGACGTGAAGAAACAGCGCCAACAAAGAGTGAATTTCAGGCGAGGAAA
AAACAATTAAAGGGCCACATAAAAGAGCGAAGAGATGGTAAGGCAACCGAGCACCTCTAC
ACCTACGGCGGAGGTAAGGGCAAAGGACTGCATACTTGCAATGGATCGGAATCAGACAAT
GACGGCATTTGTGTGATGTATCCAAGGGGATCTAACGAGGATAATGCAAGCGGTATTGAA
TGGCTTAAGAAGCTCGAAGATCTGGTAGGAGAAGTTGAAGATATGAACAAGGATGAAAGT
GCAAGCGGAAGCACAAAACCAAGTACGGACGGGAAGCCAAGCATGGAAAAAAGCCAAAGC
CAAGCACGGGGGAGAATTCACCAGCTAAGGGATCAGGGGGACCACAAAACGATGGAAAAC
AAAATACGCAAGCAACTACCAGCACTGAGACAGGTGCCACTACGGCAAGACCACCAGAAG
AACAAAAGAGTTCTGTCAAAATTATTTCACAATCTCTATGGATACTTTTCGCTGTCTCTG
TAAACTGTCCCACAGTTCGCCATTAA
>Tb927.11.17670  | Trypanosoma brucei TREU927 | variant surface glycoprotein (VSG), degenerate | genomic | Tb927_11_v5.1 reverse | (geneStart+0 to geneEnd+0) | length=1317
ATGAACGGCACAACCTGGAATACCTGGGCTCTACTAACGATAATAGCATTAGCAAGCCCA
GCCGCCGGCGCAACTACGAAGCCCATCAAGGGCTCAGTCTGGACAGGAACATGTTCAATA
GCTGTAGATATGCGGAAAAATAAAGCCAAAGCTGCGCACAACATCGAACAAGCCAGCTTA
ACAGCCGACCTCTACATGCAGCGTTTACTGCGCACCGCCGTATACATAGAAGCAACACAA
TGCGGCCAGTACTCTAAGCAGGATATCGCCCTTATGACTTTTTATGGAGACAAAGCCAAG
CAGGCACTGCAAGGCGCAAGCGGTGACAGCTTCAGGAAACTAGCAGCCGCCATAGCCGAT
GCCGCCAGGCTCGACGGCAGGATAGGCGAATTCATAAACATGGCCGCTGCTTTCGGGGCG
GGAGGCACACATAGCTGCCTCGCTACCAAAACCGGCACAAATAACTACCGGGCGAACTCA
CAACCGCTCAAAACGGACGCTCCAGGCTGCGTTGACCCAGAAGAGGACCTAAAACCGACC
GCAACGATCGACACAAAATTTACGGCGGATGGACATAGCTACGCCGAATTTCAGTCAGCA
GCTGGCGCCGCAGGCACAGGGGGCAGCGTAGAGTGCGTCCTTACAACAGGGCTGAACGAC
AACAAGGTGCTGGACAGTAGTACCGGGGTAACGCTAACAGTCAGCCCGGAATTCGCACGA
GGTCTCTTCAAGTATACCGCAGCTGACTTAAATACAGTTGACCTAAAAAATCCCAAACCG
GGGGCAGCGGTCAGCAAAGCTCTACAGCGTGCACACGCAGCATATCTGCAAGCGAAGCAA
ACACCACCGGCATTCACGGAACCTACCCCAACTTCACTTAGCAGCGACGAAGACATGTCC
AAATACTATAGAATCTACGTCCTCGGCCAAACACCAGACAAGTTAACGGAGGTACCCAAC
CTTGCACAAACGATAGCTTCCGCCTACAAACAGGGCGAAGAATTAAAACCTGAATACGGA
AAGAAATTCTCACAAACCGACATATACAACCCTACTAGCAGCACTCCACCAACAATCAAG
CTGGACCAGGTAAGTGCACTCCCTGATCTGATAAGCATCCTTCTCCATTACCGACAGAAG
AACCAGGAAAAGTTAAAGGATACAATTTCTCAATTAGAAAAGCAAATCAACAAAAAATCC
TCAAAAACTCCAGATAAAATTTGCAATGACGTAGGCGAAAAAATGAAACTGGTTGTAAAA
ACACATCAGGGTGTCACTTTGTTTCTACAAATCCCGAGGGGTCAAAGTGTACCTTAA
>Tb927.11.17440  | Trypanosoma brucei TREU927 | variant surface glycoprotein (VSG), degenerate | genomic | Tb927_11_v5.1 reverse | (geneStart+0 to geneEnd+0) | length=1578
ATGATAAAAATAGCTTTTCACTTCATTATACTTGTAGCTGTCGTTAGGACAGTCCATAGC
TTCGCCAACGGCGATAATACAGGCGTCTTTGGGCCTTTGTGCAAAACCCTACAGCTCGCA
GATGGCGCAATCACATTCGACCCGACCATAACAACAGCCTCACAAAAAGCTTCAGACATC
TACAAGTTAAATATGACGATGGCGCCGGCTGCCTGGCGGCAACTGCTCACCGAAAAGACG
GAGGATACCAAGCCAAAAGCAAAAGACAATCCGCCACAGAGTGCACCAGATGATTGGAAA
TCAAAATGGACGACCTGGGCAGACGCGGCTTTATATCTAGAAACGGACAAAAACGAAGCA
ACCTTCAAGGAGCAGTTCAGCACTGACAAAGCGAGTGCTCAGCAGCTCGCAAACCTTAGA
CCAACTATAGCACAGCTAGCGGACGCCGCCTATGACCTAGAGGCATTCTACAAGACAGGC
CAACAAAACAAACCAAAAGACGATGCAGCATTAATAACCCAACTGTACCAGGCTATATAC
GGAAAGAAACCAAGCAATATGGACCAACCAGAAACTGCGCCGATGTTCTCTGGGGCGGCT
GCAGCCTACGCAGCCAGCTGCGCAACAGGCGAAACACCACCGGCGGCCAAGACGCTCGCA
GGCACTTTTCTTTGTGTCTGTGGTTCAGCCAACGCCGCATCGCATAAACCTTGTGCTGAC
GCCCAAACAACTCAAGCGGCATGGGAACTAGCGGCACCCCCACAAGCCTCAGCGTGGCCA
AACCTACGCCAAATATGCCCGGCAACGGAGGGAACTGTGATCACAGACGGTCTGATAACT
AACTTAATAAACGCGGTAATGGCCCACACCCGGGTGGGAACAAATGACCTTTACATCGGT
GGCCTGAAAAGCGAGGCGAACTGCGACGGCGGTGGTACCGCATGCTGCGTCAAGATTACC
AACGGCGCCCAGAACAAACAACTTAAAAAAAATGCAATCCAATGGGTGAAGGACCTCGAT
ACCATCGCAAGTGAGCTTCGGAAACGACCAAGCTACAATAGCCAAGTAACAGAGTACAAC
GCAGCAATCACGCTACTCGAGCAGCAAGTAAAAGCGGTAATAAAGCGAGCCCATTACACC
AGCGTCGATCAACAGACAGCATCAACAGGAGCCGTCAACAGTAAAGAAAGCAAAACACAA
CTTCAAAAAGTAAACTGCAATAATCACAAAAAAAAATCGACCTGCCCGACAACCGGTTGC
CATTGGAATAGCACTACAGAGGATAAGGGAGAACACTGCAAACCTAAAGATGGGGAAGAA
CAGACAACCAAAGCAGGAGCAGGAGAGCAAGCTACAGGAGCAGGTACAACAGATAAGTGC
TCTGCCGCCCAAAATGCCGAGGATTGCGCCAAAATAACTGGCCCGATTCCCCAAGGCAAG
AAAGCCTTTTGTGGATGGATTACTTTTGTCGAAGGCACTGGTCCAGTAACTCCTGGTTGC
CGCTCTTCTAGCTTCCTCCTAAACAAACAATTCGCCCTCACCGTGGTTTCTGCTGCATTT
TTGGCCTTGCTTTTTTAA
>Tb927.11.18420  | Trypanosoma brucei TREU927 | variant surface glycoprotein (VSG), pseudogene | genomic | Tb927_11_v5.1 reverse | (geneStart+0 to geneEnd+0) | length=1566
ATGCAAATGGCGACGTTGCTTCTAATAGCAGCTCTAGTACTGTCTTTATCGGCACTAAAA
CGTGTACAATCTAACAGCGCCGACAATGACAACATAGAGCCATTTTCGGCACTCTGCGCG
CTAGCTAACTTAGCACAAACTCAACCGGCAGCAATAACTGACGACACACAAAATAAGCAA
CTCACCCTAGACATACTCGCAGCAAACCTCAGTGTTAGTGACCAAAACTTCACCAACGCC
GTTCTAGAGGACAAGGATTGGAGCAGCCTAACAGCGCAAGAAAAGGCGGACAGACCAGGG
TGGGAAAATAACTGGCCGCTGTACAAGGAAGCCAAATCAACTCCCAAAACACGAACCAAA
GAGGCTCAAGCACTATGGGCGACCCTAGCGCCGACCGAGAAAACCGCGAACCGGGTTAGA
CTTTTGTCTCAACATGCGCTAGAACTCTTTAAGGTAGCACAAAGCAAATCCAAAGAGCTT
TCCATGACCGACGTAACGGCAGAACAGAACTTAGCCCTGTATGGCACCATAACAAAACCG
GCGGAATTCAAGCCAATACCAGCAAGCAAAACCAGAGAAGACAGCTGTGGCAAAAGCGGC
GCCGATGCCGACAACAAAGCCGGCAGCTCAATCTACCTGGACATAACTTGTTTATGTGCT
AAACATGGAACGAGCACAGCAACACACGGCAAGGCATGCGTTAACACGTGCACCGCTACA
AACCTGGACACACCACCGGCCGCGGACACAAACTACCTCGCCGAAGCAGACAACCTACTC
AAGTGCTGCCAAGCGTTTTCGCCGCACCACGAACTAAACGAAGCAACGGTCACGTCGGCG
CTGGCGACATTCATAGGAAAATTGAAACACAAGCAGGGCAGCACCACCAAGCAAAATTAC
GTACTTGGCGAGCTAGACACCACCGGCGAAGCTGGCTGCACCGGCAACAAAGCTAGCAAT
GGAGGCAAGTGTGCCGCCTACAAACCGGAGCTTTTCACCAAAGGAAAGGCTGGGATACCA
TGGGCTGAGCACCTAGTGAATACTGCACAGAAGCTGCAAAACAAGTACAAAACCCTAAGC
GCACTTCATACAATTGAAGCCCAGCTGCGTTTAATAAACGCAACAGTCCACAGCTATCTA
TACCAAAATCCCGTCCAGGTCCTCAGCACAACAGCCCCAGTAGTAAAGAAACAGCTCCCC
ACGGAAGCAGAATGCAACAAACATACAAAAAGCGAAAAATGCAATGATCCCTGCAAGTGG
AACGGCAATGCCACTGATGCAAACAAAAAGTGCTCATTAGATCCAGCAAAAGCAGCAGAA
CAACAAGCAACCAAAACAGTAGGAGCAGGTGCAGGAGCTGCAACCACATCTGGATGTGCA
AGGCACCAAAATCAGCCTGATTGTGAAAGTGACAAAACAGGCGAGAAACAAAATTGTGCA
TGGAGGAAGGGTAAAGATAATGAGGATGACAAGGATACAGAGAAATGCCGAAATGGTAGT
TTTCTCCTAAACAAGCAATTCGCTCTCAGCGTGGTTTCTTCTGCATTTGTGGGCTTGATT
TTCTAA
>Tb927.11.18430  | Trypanosoma brucei TREU927 | variant surface glycoprotein (VSG), putative | genomic | Tb927_11_v5.1 reverse | (geneStart+0 to geneEnd+0) | length=1566
ATGGCCCAACGCAGCAAAGCGGCAGGGCAAATCAAGGCACAAACACTAACAGCAATTGCA
GGCCTTGTAGTCGCTGCCAAAACCCTAGGACTGGCATCGCCCACAGCTGACCGGGCAGCA
GCGGCAGCAACAGACCCGTGCAAAGCAATATGGTACTTAGACAAACTGTCAGACCACATT
CGCGGGCTGTTAAGCAGGGGCGAAGAAAACAGGCTCAACCTGGAGAACCAAGCGGAACAA
CTTCAGTTGGCCTACATTTCGACAGCAAACGGACACAAGAAGATCGGCTACGGCATACTT
TTAGCGCTAGCGACTGATCGCCTGGCCCAACAGGCAGCAAGCATACAACAGGCGAAACGC
CCGATGACGGCAGCAACACAAAAACTGGCTAATCTGTCGGCAACTCTCACGACACTACTC
AGGATGCAAAACAGACACCAAAAAATGACGGCTACACCCACAAAAGGCACGGCGGTAGCG
ACCATTACGGGGAGCGCGGCCGTGACCTGCACATATACAGGCCAAACACAACAAGCAGCG
ACGCCGCTGTGCCAATTCCCACCGGAAGGCGAAGACAAGCTAGGTGCAGACAAGATAACC
TTAACCGACCTAACGAAACTGCCGTACCCGACGCAAAAGTATACAGACGAGCTACAAGCA
GACATCTACGCATTCTGGAAGGGCACAGTAACAAACACAGCAAGCACAGCAGCAGGCACC
CCCTACTGCAGCAACGATTCTCCAACCTACAACAACGGAAACATCGGCGGAACTAACGCC
ATAGGTGCCATAATAATTCCCAAACCGCATGCACCAGAAATGGCACCGAACAGCTTATTC
ACCTCGGAGAATTCACAAGAGTGTGTCCAACCGACAACAGACAAAGGACCGTATCTCGAC
GCTAAAACAGCGGTTTTGCATGCCGTCTGTGAAGCACAAAAGGCGACATTAACAATAACC
AGCTCGGCACTAGATGCTAAGCTAGCAGATTTTAAATCCGACGGACAGCATGCAAGCTAC
ACACTGGCTGCTATGAAAGGGCAAGGCTTACTAGCTGCTACAGCGACAGAAATAGACAAG
ACTAAGGCAGAAGAATTTCTCAAAGTGGTGTTCGGCACGAAAGACTCAGCCATCGAAGAC
GACTTCATTAAGCCGCTTTCGGCAAACAAACTATCCTTTGCCGGCAAAGGCAAAGAACAA
AAAGAAGAAGCAAACAAAATCGCAAAGTCAAATAACGCCGGCATCGCCATTGCATTTTTT
GCTGGCCAAGCCTCAAAAGCGGAAGCAACAAAAAGCTCAGGAGAACAAGCAGCGGTTGAT
CCTTCCAAGAAATCAGACTCAGAAGACAAAACAGAAGAAAAGAGGAACGGGGGTAATACT
GGCAAACCTGTGTGCAGCACAATTCAGAACCAGACAGAATGCGAGGCAGTCCAAGGAACT
CCAACCCCTGGCAAGAAAAAAGTTTGCGGATGGATCGAAGACAAGTGCCAGGATTCCTCT
ATTCTAGTAAACAAACACTTGGACCTGACTATGGTTGCTGCTTTTATAAGTTTTGTAGGA
TTTTAG
>Tb927.11.20400  | Trypanosoma brucei TREU927 | variant surface glycoprotein (VSG), putative | genomic | Tb927_11_RH_fork_v5.1 reverse | (geneStart+0 to geneEnd+0) | length=1581
ATGTACGCAATAATGCTACCAATGACGATTGTGCTTTGGTTAGTGACGAAAACAGAAGGG
ACAGACATTGTGGGCGGAGCCAACCGCCAGGAACACGCGGCTTTGTGCAAATTCGTGGCG
ATGGCACCGCGCGAAGTAGAGATACCGACCATACCGGCTATGCCAGAAGACGACCTGGAC
TACATACACATGGTAAATTTTTCAGCAGCAACAGGATCTTGGCAAGAAATGTTTTACAGC
GACAAAGCTGCGAAGAAAACGCACGATAACCCAAAATCAGCGGGCCAGGATGGCAGAGGG
TTTGAAGAAAACTGGCCTCGGTGGACAAAGATCGCCGCCAAAAAACTGGAAGCAACGACG
GGGGGACAAAAAAACCAGGCGGGCATAATGGAACTAACCGAAGACCAAGAAACTCTAGCC
CGGGATCACTTAAAGCACATTAGAACAAGAGCGCACGAGCTGGCGAAAGAATTGCAGAGC
ATACAACCACCGTCCGACGCACCCAAGGATAACACGGCAAAAGAAACCATAGCAACAGCC
GTATACGGAGAAAATGCAAAGCCAGCAAGCAACCCAGACCCATCAAAGGTTTTTACAGGC
ACAACAACAGGCACAAGGGACTCGGTATGCAAAGCTGCAGGCGGCAACGGCAACCCGGCA
ACAGCCCTGGAAGCCCTCACATGCGTCTGCTTTAGAGGCACAAACAATGTAGACCCAGCA
GTTTGCGTACAGGCGGCCGACGGCGGCACCTGGGAAGCCGCCAGCACATTCGCGACCGGG
GTAACGGCAGCGAACCTAGGCAAGCTAGCAAAATCATGTCCGTTTGACGCAGGACAAATA
ACCGGCACAGAAATACTAGCCGCCATAGCTAACCTCAACGACCTCATACACAAAGACACC
AGCAACGCATACCTAGGACAGTTCGCAAGCTCGAAATGTGACGGCAACAAAGCGCAAGGC
GTATGCTTAGAGTTCAGCGGCTTCGCAAGCAAGGCACAGCCTATAGTAGAACAACTAACC
TGGATACCCCCGCTAAAAAACCTAGCGCTAGGCCTTCAAACACTTGAAAGCAACAAGCAA
CGCGGATTACAGATAATAGAACAGATCAAAAAACTAAAGAAAGATGCAGTTGTTATTGTA
GACTCGGCAAAAGCTACGGCCGCTGCACTTGAGAAAATCAAAGGAGGAACTCAAAAACAG
CATACAATAGGGCAGACGACGACCAACTGTAGCACTCACACAACAAACCAGACTTGCATC
AAAGCTAACTGCAAATGGGAAGAAAAAGATGGAAAGGGGGAATGCAAATCTAAACCAGGA
TCGGCAACACCGGAAACAGCAGGAACAGAAGGCACAACAAAAGAGGGGGGAACAACTGCA
GCTTGGTGCACAGGGCACAAAGATAAAACCGCTTGTGAAAATGACAAAACAGGCGACAAG
CAAAATTGTGCATGGAGAAAGGGTAAGGAGGGTGAAACAGATGAGCCTGAAAAGGAAAAG
TGCAGAAATGGTAGTTTTCTAGTAAACAAGAAATTCGCCCTCGGCGTGGCTTCTGCTGCA
TTTGCGGCCTTGCTTTTCTAA
>Tb927.11.18990  | Trypanosoma brucei TREU927 | variant surface glycoprotein (VSG, pseudogene), putative | genomic | Tb927_11_RH_fork_v5.1 forward | (geneStart+0 to geneEnd+0) | length=1596
ATGCTCCAAATATTCTAACTCACAAGAAGTAGAGTCGAAGAAGCCAAAAGACAAATGCTC
TCGGATACCGCCCCGGTTACAGCAGCTAGCGTCTTACTCGTCTTTGTTCTACAGCCCAAG
GCAGAGGCGGCACCAGGGGAGGAGCTGGAAAATGCACCGGCTTTCTTCGCCCTCTGCAAC
GTCATACGCCAATGTCAGAGGGGTTTCACAGCACAAGCTGTAGAACTTGCGGAAGCAGCT
GAAGCAGCATATAACAGCATACTGGCAGCGGAACATTTAGCAAGTACCAACAACAGCTAT
GTACTTGAAAAAATATTAGCCCAAGAAAATGGCCTTAGAAAGGACCTCAAACCGTTGCCT
GTGACGCCATTCGGCATAACGGCTCGGAAGCTGATAAACGATACAGCCGCAAAAGCCAAA
GAAACTAAAAATGCACTGGACGCAGCGGCGAAAGCAGCGAAGGACGAAGCGGCCGCAGCA
AACAAATTGCTCGCAGCGGCAATAACAGGCGACGGCGAACTGAGGGACGACCAAGACGAC
GGCAGTGGCTATTTTACGGCCGCAACAGCTAGTAAGATGTTCGGCACGGGGGCGAGCCAA
AACGAAAATTGCGGCGGCAGCGGCGGTAATGGCAATAACTTAGGTATCTCGATTATCAAC
GATCTGTTCTGTATTTGTGTGCGCGGCACTACAGGCAACAAAAAGGTCTGCCACGCAACC
GCGACAGCCAAAGCAAGCGGCGCACACGACTTCACCAACAGCGGCAATAACAACAAAAAC
GCGTACGCAGCGTTGATGGCACAGTGCCCAAAGACGCTAAGGACGGTGACGCCAGCATCG
CTAGAAGCAGCCATCGCTGGATATAACAATCAGATAGGGACTCTGGTACACACCGTAAGT
GGTAGCCACGAAGACGCCGGCTACATAGTAGGCTACGCCCACACAGGCAGCAAACGCTGC
GAGGGAACCAACAGCCAAGTATGCATCAATTACAAAAAGCTGCTAGACAAAAAAGACGCA
GCAGCAATACCCTGGCAAGTAAAAATAGGTCAAGCAATAGAGAAACGACCCAGCAGCGCC
GTCGTTCAAGAAATCAAGGCAGGGACCCAAACACTGGCCCATATGAACCTAACAGTCTGG
CAGATCTACTACTCAGCACTCAGCCACACAGAAACCCAAGGCGACCACTCACCCAAATTA
CTGGATAGCAAAAAATTCGAAGAATGCAAGGAGCACAAACCAAAAAAGACGTGTAAAGAA
AAGGGTTGCAAATGGGAAGAAAAAAATGAAACAGATGGAACATGCAAACCTAAAGCAGCA
ACAGAAAACACAGCGGGAGCAGGAGAAGGAGCTGCAGGAGAACAAAAGAAAGAGGAGAAA
TGCAAAGGGAAATTGGAACCCGAATGCACCAAGGCTCCTGAATGCAAATGGGAAGGAAGA
GCGTGCAAAGATTTCAGCCTTTATTTAATTAAACAATTTGCATTAATTTCCTCTGTTTTT
ATAAGTTTGTTAGGGGTTTTAGCATTTTTAAGAATTTTTCCTCAAATATATGAAATTTAC
GAACTCATGAAGATTTGGTATTTTGATACAATTTGA
>Tb927.1.5060  | Trypanosoma brucei TREU927 | variant surface glycoprotein (VSG)-related, putative | genomic | Tb927_01_v5.1 forward | (geneStart+0 to geneEnd+0) | length=1038
ATGTGGAAGAAATCAGTGGAATTAATTGTGGGCGTGACTTTAGTAATGACATATGTGTCT
AGCGCGGAGCAGGTTATACTTAATACGAAGGAGTTCCAAACGTTGTGCGGATTTGTTAGG
TTGACAGAACAAATAAATGAGCTACTGGAGCGAATGAAGGGAAAGCCTGGAGTAGATGTG
TTACCTCTACAAAAAAAAGTCAAAGACATATTGTTTGGAACGCGAATTGGAGATGTGGGA
AAAATGAATTGGGGATATTATAGAGAACTGGATTGTGGCCAAGATAGTGGAAACCATCAA
ACTAAAGGGGGAGAAGCTCTCATGAAAGATCTTGTTTGCTTGTGCGAAGGAACGGACCAG
CAATCGCCACCCGGGGGACTTTGTTATGAGGGAAACACCAAAAAAAATAGCCGCGGCGGA
TGGAATAATGCAGGAGCCCACAGAAACACATGGACCAGTTTGAAAAGTGAATGTACAAGG
GAACATGGAGAAGGTCTGTTAGCCGAGAGTGAATTTCAAGAGATGAAAAAGCAACTCAAA
GAGCGGCTAAAGGAGCGTAAAGATATTCGTACAAGCGCACGTGAAGGCACGTTTTATACT
TATGGGGGTAACACAAGCAATGGATTGCAGACGTGCAGTGGGGCAAAATCAGACAACGAC
GGCATTTGTGTAATGTATCCAAAGGAATCTGATGGGGACAACACGAGTGGTATTGAATGG
CTTAATGAGCTTGAAGGTCTGGTGAAAGAAGTTGAGAAAATGAACAAGGATGAAAGTGCA
GGTGGAAACACAAAACCAAGTACGGACGGGCAACCAAGCATGGAAAAAAAGCCAAAGTCA
AATACAAAGCCAAGCACAGGGGAGAACTCACCAGCTAAGGGGTTAGAAGGATCACAAAAA
GATGGAAACCCAAATGCGCAAACAACTACCAGTACTGAGAAAGATGCCACTACGGCAAGA
CCACCAGAAGAACAAAAGAGTTCGTCCAAAATTATTTTACAATTTCTATGGATATTTTTA
TTTTGGTTGTTTGTATAA
>Tb927.1.5170  | Trypanosoma brucei TREU927 | variant surface glycoprotein (VSG)-related, putative | genomic | Tb927_01_v5.1 forward | (geneStart+0 to geneEnd+0) | length=1362
ATGTGGAAGTTTAAGGTGTTGGTGGCGGCTGCGGTAGTTATTATAGCAGCACAAATTAAT
TCAGTGAAAATAGTTAACCAAGAGGAGTTTGAAATACTGTGTGGTTTTGTGCGTTTAACA
CTTGCACCAGCACCACTAATACAATTGTCTCAGAGGATAAAAAATGAAGCTGTGGGTGCG
GCGGTGGATGCAATTTATTCTGAGCCCAATCAGGAACATCTGTGGAAAAAGCTATCACCA
AATTGTGAAGCGCACCAAATAAGTGACAGGGAAAGCGTGTGCGATGCCTATGCAAGGTTC
AAACATGAGGCGGAAGAGCGATTGAAAACGTCTAGACTCACAGAACCAGAACTGACGGAC
TATTCACCTGATGTTCTCGATCATCTAGAGAAAGCGTTCAAACTCTATCAAGCGAGTGAG
CTTGAGGGTAAACAAACTAGTATCGTAACTTTGCAAGAGGGGATAAACTCAATTATGTAT
GGAGAGAATGACAGTGGTGGCAATTCCCTGTGGGGAGACCACTTTCGCAACGAAGATTGC
GGAACTGTGCTGGGGCAACGTCCAAAATATGCTGGTGGCGCGCTAGTTACGGACCTTTTG
TGCTTATGTGCGCAGCACGTGAATGGAAGTGACACCAAGCATCTGTGTTGCGAAGGCTGC
AGCTGGAGAAGTAATACTACTGTGTGGAGCGAGGAAGGCGGTCTTAAACTACAGTGGGAG
ATACTCAGGGAGAAATGTATCGGGTACAACATGGATCTCGCAAATCCAAAAGACAGACTG
AAGAGACTACGTGAAGAAATGGAGTGCAGAACCGTGCCAAGAGGCATCGGTAGCCGTAAA
GGATTGTTTGTTTACACATATGGTGAGCTGGAAAAGCGGGAACTGGTCTCTTGCGGCGGG
GAAGACCGACAGGATTCTGGAGCGTGTGTCCTCTATGAATGGGGAGGAACCCAAATCCAA
ACCGCAAGAATACCTTGGATGCAGCGACTCGAGAAACTTGTCGACATGTTGCCAAATGTT
TCGGAGGAATCAGACAGAATGGAAAAAAGAAGGAGACAAATAGAGAACATCGTGTATCGA
GTAAACGAAACTTCAAAAAAACAGCCCAAATTAGAGAAGAAAGAGGCGTTATCACAACAA
GATACACCACACCCACCTCTCGGAGATGTACTCCAAACATTTACTGACAACCCCAACACT
GAGGGCGAAGCTAGGGAAAAGCAACAAGTAAAGAATGATTCTTCAGACAAATCTGTTGAG
ATTAAGCCCGCTGAGGGGCGAACCCCAGGAATCGGTATCCGTCCACTAAAAAGTGCGAGT
AAAATTGGTACACCCCTGACGATGTTTTTATTGTTATTATGA
>Tb927.2.2060  | Trypanosoma brucei TREU927 | variant surface glycoprotein (VSG)-related, putative | genomic | Tb927_02_v5.1 reverse | (geneStart+0 to geneEnd+0) | length=1335
ATGAAGGCGACTGGGTGTTGGGTTCCCTTAGTGGTGACAGTAATAGGTCAGTTAAGTTGT
GTAGTGGGGGCGAGAGAGCCCCTGGTGAACGAACAAGAGTTTGGAGCCTTATGTGCTATG
ATAAACTTTTCCCAAGATCTGGAAACGCAGCAACTCGAAGAAAGCGTCAAAGACTCAGCG
AGGCATATTGGAGCCATTGGTTTGGCTGTTGGGCTTCAAAGTTTGTCCGAGGCGGAAGAC
GTAGAAAATGTCCAGGTAGGCCGGCAAGGCGAAGGTGGAGGGGGAGGAGGCTACTGGAGC
TTCTGGGAAGAAGCGGGAACCAAACTTAAAGGTGACAAGACTCGGTATATTCAGTGGGTT
GAAGCGAACTTCGACATACTAAGGAAGGAAAAAATAAAAGAAGCAGTAGAAAACGCGCAC
ACGTGCATGAAAACAAACAACAATTTGTGGCTGGAGCTGAAAATGAGCCCGATCAACAAG
AGTTTAAGTGACGCACTCAGTGGGTCGAACAAAGCTGATGTTATGATAAAGCAACACCTG
GAAGCTGTGGAAGTTTGTGGAGGAAAAGGTGGACAACCAAGTGTGTGGGCAGGAAAGTCG
TTGATCGTGGATTTGTTGTGCATATGCGGAGGTTCTCCCATGCCGAACGATCGGCAGCAG
GCATGCTGCGAAGGCTGCAGCACCGGTGCAAATGAAGATCCATGGAAGCCAGTAGAGCAA
TCGAACACTCGATGGAAACATCTGGCCCAAAGATGCAAGTCGATCGGTACCAACGAGAAA
CTATCCAGCAGTTCCCTCTCACGCGCCACTAAGGTTTTTTTGGAGGTCCTTAAACGTTCT
ACAGCACAGAAGGAAGGTACAAAAACATTTCTCGGAGCAGCGAGCGGGGAGCCCCAGCAC
GGATGCACTGGGCACACGCAACCAGGTAACGGAAAATGCGTCCAATATCCAACGGAGATG
GTAGGTAATGAGAACCCTGCGGTCCCTTGGCTCCTGGTATTGCAACAAGCAGCTACTAGG
ATAGATAAGTTAAGAGAAATTGAGAAAAAATTGAAGGATATCCTGAGAAATGTTGAGAGT
ATAAAAACAAGCAAACTAAGCCAAATGCCCCGATCCGGAATCTCTCAACTTAAAGATGGC
ACAACATGTAACAAGGGACGTGGGCAAAAGGGTCCTAGCTCCGGCGTTGAATGCAGTGAG
TGCGAAAGTCAAGCAGAATGTACGCACACAGGTTGCAACAAACGGGAAGGAAACTGCATA
GATATAAAAAGACCGCCATTAGCAAGCCAAGCAGACAAAATCAGTGTTCCGTTGTGGCTA
TTTTTCCTTCCATGA
>Tb927.2.6372  | Trypanosoma brucei TREU927 | variant surface glycoprotein (VSG, pseudogene), putative | genomic | Tb927_02_v5.1 reverse | (geneStart+0 to geneEnd+0) | length=1223
GACTGGAAAGAAAAATGATCGACGTGGACGGCTGCAGCTATGGCTGCCAACACCAAAGGG
GCCGCAGAAAAAATAAAGAAATATCACGTACTAGACGCAGCCGACGCGAGTCAACTACGA
GAAACTAGTGTCGACGTCAGCCAAATGGAAGATGCAGCATTCGACGTCTACTCAGCGGCG
GCAAACAAAGAAGAGATCAAAACAGAAGAAGCCATGATAAAAGAGCTGAGAGAAGCACTA
ACAGACAACGAACCCGTTGACAGCGCAAAGGAATTCACAAGCACGGCAAAAAAATACGAC
GCTGCGTGTAACAGCGGAGCAACAGCAGCAGTGAAAACAACACTCGGTACTCTGTTCTGC
TTCTGTGTAGTACCAAACACACAAACCAACAAACTATGTATTGCAGAGTACACCCATCCC
ACCTGGTCGGCCAGAAATGAACCACAGGTAGCCACTTACAACATACTACGAAAAATGCGG
CTGCAAAGAACCACCAATACTATCACAAATCACAAACTCACGGCGGCGGTGGAGAACATC
GAAAACAAGCTGACATCCACTTCGACGACCGCCATGCTAGGCGAAGCGACGGCCACATGT
GACGCATCAAATACCGGTGCGTGCATAAAGTACCAAAACGCAGCGACCGGGGACGTCGTG
GAATTTAACAAAATACCCTAGTTGGTAAAAATAAAAACGATAGCGCAGTGGCTGAAGCAG
AGAGAGCGGCAAAAAGCAGCTAACAAGCTAGCAACGGATGAATTCGAACGGCTAAAAATA
CTAGTGTCTAAGATAGAAACTCACGCAAACCGAAGGCCCAAAGCGGCCCACGCACATGCC
CCAGCTAGCACAACAAACACAGCTAACTCCAAGCCGCAGCAAGAAACAGACTGCACAACA
ATAACAACCCCAGATGAATGTAAACCAGACGCGGGCTGCAAATATAACTCTACAACTAAC
AAATGCGAAAAAGATCCAAAAAATCGGTTGTGCAAGCAACCCAAGAAACCGGAGGGTCAT
CAACCGCAAGTGGGTGTGCAAGACACCAAACCAAAGGGACTTGTGAGAATGAAAAAACAG
ATGAAAAACAAAATTGTGCCTTCAGAAAGGGTAAAGAGGGTGAGACCGAATCCGAAAAAG
AAATGTGCAGAAATGGTAGTTTTCTAGTAAACAAACAACTGGCTCCAATTTCTTTCGCTT
TTATCGGCTTTGTAGAATTTTAG
>Tb927.3.1470  | Trypanosoma brucei TREU927 | variant surface glycoprotein (VSG)-related, putative | genomic | Tb927_03_v5.1 forward | (geneStart+0 to geneEnd+0) | length=1098
ATGCGGATATATTTCTCATTTATTGTCGTATTGTTGACTGGGACAGTGGAAAGTTCAAAA
GCAGGAAAGAAGGGTTCACAAATATTGAATGAAAACGAGTTTAAAACATTATGTGGATTT
GTCAATCTGACGTTTGAAATACAGAAATTGGCGAGTGAAGGAAAGCCAACACTTGGAGGA
TTGAAACCTGAAAGTGTTAACGAGTCCGTGAATACCATTTTGTACGGCAACAAAGGCAGC
ACCGAAATTGGTTTCGAAGGCGAAAACGACAGGAAAGATTACTGCGGGGACAGGCAAAAT
CGAGCCCACAAATATGCGGGGAAAAGCTTAATAAAGGATATTTTGTGTCTATGTAAACCC
CACAGAAGGCAGGGCCAAAACGGGGCTGGTGCAGAAGATCTGTGTTTTAGCGGTAACAAG
TGGTACAAGGGCGGTGAGGTGTGGAGCAATAAAGAGCAAGCTAAGCAGCATTGGGAGAAA
ATAAGGTTGCATTGTAACCAACTTCCGAAACGGGAGCAACATATACAAAATCAATTATAC
CACTTAAAGGAAAAAGTTCAAGCAGTACTGAGAACAGCGACAGAAAAGAAGGGAAGGGAA
TCAGATCAAAACATACGACTCGGGGGTCATCAGGCAACAGAAGTGAAGCAATGCTCAGCA
ACCACTGGAAAGGGTAATTCGGTGTGTTTGATGTATAACATCACTTCCGGCACACTCACC
AACCATAGCATCCCCTGGTTAAAGCATCTTGAAGAACTTGCCGAGAAAATACCGAATGAT
ACACGAACCAATTTGGGCACGAGTGAAAACGACGTCGAAACCGTTCCAAATGGAGTTGGA
GATGCCGCACCTTCAACGGACCGAAAGATTAACGAAGGCATTCGCACTAATGATGATAAT
AACAATAATAATGATAATGATAATATTAATTACAAGCACAATGATGGTAATAACACTGAA
TATAATCTAGAAGATCCACTAATGAATGAAAGCGGAACTAATACATCCGCAGAACCACAA
ACACGACCACTTTGGTCAGTAAATGGGAACCCTAACCCTAACCCTTTAAAAATACTTCTT
TTACTGCTCTTAAATTAA
>Tb927.3.1500  | Trypanosoma brucei TREU927 | variant surface glycoprotein (VSG)-related, putative | genomic | Tb927_03_v5.1 reverse | (geneStart+0 to geneEnd+0) | length=1101
ATGCGCGCTATAAATCTTTGCACTGTTTTGCTTGCGCTGGTATTCCCGGCAACTGTCTCG
GGTGATCGGCGGATAGTTAACGGGGATGAGTTTAAGACATTGTGTGGCATGATAAATTTG
GCAGAAGCAGCACTTGGAAAGATGAAAGAAGCACAGGAAATCACTAAAGGGGCGGCTCGA
ATTGGAGCAATGTATTTGGAAATGAGTGGAGACAGGGATTTGAACAAAACTTGCGAAGGC
GCGGGGAAAAG
